# Supplementary material for: Comparative Proteomic Profiling: Cellular Metabolisms Are Mainly Affected in Senecavirus A-Inoculated Cells at an Early Stage of Infection
Source: Viruses. 2021 May 31;13(6):1036. doi: 10.3390/v13061036 (PMC8226903; doi:10.3390/v13061036)
Supplement: Supplementary file 1 [file viruses-13-01036-s001.zip]

Archive with 12 entries (11 files):
- viruses-1201879-supplementary/
- viruses-1201879-supplementary/Supplementary S1.xlsx
- viruses-1201879-supplementary/Supplementary S10.pdf
- viruses-1201879-supplementary/Supplementary S11.pdf
- viruses-1201879-supplementary/Supplementary S2.xlsx
- viruses-1201879-supplementary/Supplementary S3.xlsx
- viruses-1201879-supplementary/Supplementary S4.xlsx
- viruses-1201879-supplementary/Supplementary S5.xlsx
- viruses-1201879-supplementary/Supplementary S6.xlsx
- viruses-1201879-supplementary/Supplementary S7.xlsx
- viruses-1201879-supplementary/Supplementary S8.xlsx
- viruses-1201879-supplementary/Supplementary S9 (PRM-related data).xlsx
