# Supplementary material for: Comparative Proteomic Profiling: Cellular Metabolisms Are Mainly Affected in Senecavirus A-Inoculated Cells at an Early Stage of Infection
Source: Viruses. 2021 May 31;13(6):1036. doi: 10.3390/v13061036 (PMC8226903; doi:10.3390/v13061036)
Supplement: Supplementary file 1 [file viruses-13-01036-s001.zip › viruses-1201879-supplementary/Supplementary S1.xlsx]

## Sheet: Proteomic profile
Accession	Description	Coverage [%]	# Peptides	# PSMs	# Unique Peptides	# AAs	MW [kDa]	calc. pI	Score	Gene Symbol
Q9JI55	Plectin (Fragment) OS=Cricetulus griseus OX=10029 GN=PLEC PE=1 SV=1	51	205	1249	46	4473	508.7	5.72	3168.33	PLEC
A0A3L7I223	PLEC OS=Cricetulus griseus OX=10029 GN=CgPICR_014920 PE=3 SV=1	39	170	1047	10	4583	521.3	5.72	2679.11	CgPICR_014920
A0A3L7H3G0	FLNA OS=Cricetulus griseus OX=10029 GN=CgPICR_020924 PE=3 SV=1	52	103	604	7	2555	271.6	5.86	1582.4	CgPICR_020924
G3IBK2	Filamin-A OS=Cricetulus griseus OX=10029 GN=I79_021027 PE=4 SV=1	51	97	591	5	2488	263.5	5.82	1540.77	I79_021027
G3I9X8	Spectrin alpha chain, brain OS=Cricetulus griseus OX=10029 GN=I79_020389 PE=4 SV=1	47	99	422	7	2253	258.7	5.4	1113.71	I79_020389
A0A3L7HDU5	SPTAN1 (Fragment) OS=Cricetulus griseus OX=10029 GN=CgPICR_012486 PE=4 SV=1	42	98	407	6	2463	283	5.34	1066.83	CgPICR_012486
A0A3L7HVN8	AHNAK OS=Cricetulus griseus OX=10029 GN=CgPICR_009377 PE=4 SV=1	34	81	575	58	5240	559.2	6.35	1562.68	CgPICR_009377
A0A3L7H7P2	ACTN4 OS=Cricetulus griseus OX=10029 GN=CgPICR_018652 PE=3 SV=1	60	52	452	34	1220	139.5	5.47	1201.1	CgPICR_018652
G3HHR3	Vimentin OS=Cricetulus griseus OX=10029 GN=CgPICR_005384 PE=3 SV=1	82	38	1132	33	466	53.7	5.12	3026.39	CgPICR_005384
A0A3L7I2J9	MYH9 OS=Cricetulus griseus OX=10029 GN=CgPICR_014975 PE=3 SV=1	41	76	450	70	1960	226.5	5.66	1113.87	CgPICR_014975
P18687	60 kDa heat shock protein, mitochondrial OS=Cricetulus griseus OX=10029 GN=HSPD1 PE=2 SV=1	69	30	421	30	573	61	6.04	1279	HSPD1
P19378	Heat shock cognate 71 kDa protein OS=Cricetulus griseus OX=10029 GN=HSPA8 PE=2 SV=1	69	36	655	19	646	70.8	5.36	1799.5	HSPA8
O35501	Stress-70 protein, mitochondrial OS=Cricetulus griseus OX=10029 GN=HSPA9 PE=2 SV=1	62	36	401	2	679	73.7	6.16	1087.12	HSPA9
A0A3L7HLI3	Nucleoprotein TPR OS=Cricetulus griseus OX=10029 GN=CgPICR_000869 PE=3 SV=1	31	72	319	9	2368	267.5	5.02	790.49	CgPICR_000869
G3HEZ0	75 kDa glucose-regulated protein OS=Cricetulus griseus OX=10029 GN=I79_009139 PE=3 SV=1	66	35	369	1	605	65.8	6.1	963.59	I79_009139
G3HG95	Lamin-A/C OS=Cricetulus griseus OX=10029 GN=I79_009616 PE=3 SV=1	65	40	644	8	563	64	8.02	1683.14	I79_009616
A0A061IMQ7	Prolow-density lipoprotein receptor-related protein 1 OS=Cricetulus griseus OX=10029 GN=H671_1g1571 PE=3 SV=1	21	77	258	43	4474	496.4	5.35	590.87	H671_1g1571
G3GWV9	Nucleoprotein TPR OS=Cricetulus griseus OX=10029 GN=I79_002244 PE=3 SV=1	32	65	288	2	2122	238.6	4.98	714.36	I79_002244
A0A3L7HL04	HSP90AA1 OS=Cricetulus griseus OX=10029 GN=CgPICR_019896 PE=3 SV=1	46	34	427	23	733	84.7	5.01	1156.9	CgPICR_019896
G3HJ89	Clathrin heavy chain OS=Cricetulus griseus OX=10029 GN=I79_010729 PE=3 SV=1	32	47	163	1	1960	223.8	5.96	469.7	I79_010729
G3HJS0	Spectrin beta chain, brain 1 OS=Cricetulus griseus OX=10029 GN=I79_010919 PE=4 SV=1	50	58	213	48	1426	166.2	5.59	536.44	I79_010919
A0A3L7IGI7	LMNA (Fragment) OS=Cricetulus griseus OX=10029 GN=CgPICR_013515 PE=3 SV=1	64	35	549	3	553	61.5	7.17	1452.88	CgPICR_013515
G3IF62	Ras GTPase-activating-like protein IQGAP1 OS=Cricetulus griseus OX=10029 GN=I79_022378 PE=4 SV=1	39	49	154	48	1675	191.3	6.64	401.93	I79_022378
G3GVD0	ACTB OS=Cricetulus griseus OX=10029 GN=CgPICR_011696 PE=3 SV=1	65	17	574	8	375	41.7	5.48	1668.76	CgPICR_011696
G3HCX8	Calreticulin OS=Cricetulus griseus OX=10029 GN=CgPICR_020604 PE=3 SV=1	65	24	285	24	417	48.2	4.49	746.41	CgPICR_020604
A0A3L7HIW9	Alpha-actinin cytoskeletal isoform OS=Cricetulus griseus OX=10029 GN=CgPICR_008314 PE=3 SV=1	49	41	259	23	865	100	5.47	673.16	CgPICR_008314
A0A061I1I7	RNA helicase OS=Cricetulus griseus OX=10029 GN=H671_7g18204 PE=3 SV=1	26	46	165	1	2334	265.1	6.23	462.26	H671_7g18204
G3GVX1	Ribosome-binding protein 1 OS=Cricetulus griseus OX=10029 GN=I79_001876 PE=4 SV=1	43	57	230	57	2009	216.6	8.57	560.61	I79_001876
A0A061IEX9	Myoferlin isoform 1 OS=Cricetulus griseus OX=10029 GN=H671_3g8947 PE=3 SV=1	33	59	229	59	2057	234	6.14	570.87	H671_3g8947
A0A3L7I3Y1	TLN1 OS=Cricetulus griseus OX=10029 GN=CgPICR_003143 PE=4 SV=1	28	58	158	23	2459	261	6.1	429.28	CgPICR_003143
G3HRN0	ATP synthase subunit beta OS=Cricetulus griseus OX=10029 GN=I79_013474 PE=3 SV=1	69	24	222	24	534	56.9	5.34	634.07	I79_013474
A0A3L7HCD3	78 kDa glucose-regulated protein OS=Cricetulus griseus OX=10029 GN=CgPICR_015423 PE=3 SV=1	53	30	418	27	654	72.3	5.16	1220.78	CgPICR_015423
G3HIT7	Microtubule-associated protein 1B OS=Cricetulus griseus OX=10029 GN=I79_010564 PE=4 SV=1	24	44	205	43	2371	260.2	4.79	471.86	I79_010564
G3H352	Cytoplasmic dynein 1 heavy chain 1 (Fragment) OS=Cricetulus griseus OX=10029 GN=I79_004663 PE=3 SV=1	17	73	147	73	4592	526.5	6.54	350.15	I79_004663
A0A3L7GN31	HSPA4 OS=Cricetulus griseus OX=10029 GN=CgPICR_003897 PE=3 SV=1	57	37	230	14	784	88.3	5.12	553.01	CgPICR_003897
G3GWQ1	Metavinculin OS=Cricetulus griseus OX=10029 GN=I79_002180 PE=3 SV=1	50	49	189	49	1143	124.8	5.58	468.04	I79_002180
G3GUN0	DNA helicase OS=Cricetulus griseus OX=10029 GN=I79_001396 PE=3 SV=1	28	47	179	40	1930	219.2	6.02	424.59	I79_001396
A0A3L7HHJ0	EEF2 (Fragment) OS=Cricetulus griseus OX=10029 GN=CgPICR_013023 PE=3 SV=1	48	36	222	35	857	95.1	6.83	611.52	CgPICR_013023
G3HN14	GPI ethanolamine phosphate transferase 3 OS=Cricetulus griseus OX=10029 GN=I79_012144 PE=3 SV=1	18	31	177	6	2171	237.5	6.05	461.27	I79_012144
Q540F6	Elongation factor 1-alpha OS=Cricetulus griseus OX=10029 PE=3 SV=1	61	21	184	21	462	50.1	9.01	550.8
G3H2I6	Neural cell adhesion molecule 1 OS=Cricetulus griseus OX=10029 GN=I79_004399 PE=4 SV=1	31	26	196	26	1071	114.2	4.83	522.04	I79_004399
A0A3L7I3E8	Vesicle-fusing ATPase OS=Cricetulus griseus OX=10029 GN=CgPICR_003162 PE=3 SV=1	46	28	165	3	800	87.9	5.49	434.13	CgPICR_003162
A0A3L7GM64	PRPF8 OS=Cricetulus griseus OX=10029 GN=CgPICR_003531 PE=4 SV=1	27	51	177	48	2265	265.3	8.78	472.52	CgPICR_003531
G3HL16	Splicing factor 3B subunit 1 OS=Cricetulus griseus OX=10029 GN=H671_2g6483 PE=3 SV=1	33	34	156	34	1304	145.7	7.09	406.07	H671_2g6483
A0A3L7HXY3	Chondroitin sulfate proteoglycan 6 OS=Cricetulus griseus OX=10029 GN=CgPICR_007734 PE=3 SV=1	42	43	148	9	1124	129.9	8.09	358.46	CgPICR_007734
G3I973	Hypoxia up-regulated protein 1 OS=Cricetulus griseus OX=10029 GN=I79_020107 PE=3 SV=1	39	31	158	31	999	111.4	5.17	387.91	I79_020107
A0A3L7I6J6	LMNB1 OS=Cricetulus griseus OX=10029 GN=CgPICR_011264 PE=3 SV=1	54	29	221	26	494	56.1	5.17	528.73	CgPICR_011264
A0A061IIB1	Nuclear mitotic apparatus protein 1 OS=Cricetulus griseus OX=10029 GN=H671_3g8568 PE=4 SV=1	23	44	171	4	2110	237.7	5.57	451.97	H671_3g8568
G3H2J8	Heterogeneous nuclear ribonucleoproteins A2/B1 OS=Cricetulus griseus OX=10029 GN=I79_004411 PE=4 SV=1	64	14	242	6	282	29	8.6	665.93	I79_004411
P69893	Tubulin beta-5 chain OS=Cricetulus griseus OX=10029 GN=TUBB5 PE=1 SV=1	65	20	395	4	444	49.6	4.89	996.89	TUBB5
A0A061IRC2	Spectrin beta chain, brain 1 isoform 1 OS=Cricetulus griseus OX=10029 GN=H671_1g1302 PE=4 SV=1	45	35	147	35	941	108.2	5.67	393.83	H671_1g1302
A0A3L7HKW1	KHSRP (Fragment) OS=Cricetulus griseus OX=10029 GN=CgPICR_019987 PE=4 SV=1	48	24	150	22	664	69.6	7.14	397.52	CgPICR_019987
G3H4V0	Vigilin OS=Cricetulus griseus OX=10029 GN=I79_005313 PE=4 SV=1	37	39	134	39	1268	141.6	6.87	337.46	I79_005313
A0A061I835	Heat shock 110 kDa protein OS=Cricetulus griseus OX=10029 GN=CgPICR_011780 PE=3 SV=1	38	27	162	26	858	96.4	5.53	378.96	CgPICR_011780
G3HWE9	Tubulin alpha chain OS=Cricetulus griseus OX=10029 GN=I79_015306 PE=3 SV=1	57	18	172	6	433	48.3	5.01	519.16	I79_015306
P68365	Tubulin alpha-1C chain OS=Cricetulus griseus OX=10029 GN=TUBA1C PE=2 SV=1	56	19	190	5	449	49.9	5.1	582.23	TUBA1C
Q8R4U2	Protein disulfide-isomerase OS=Cricetulus griseus OX=10029 GN=P4HB PE=2 SV=1	53	26	391	26	509	57	4.89	987.36	P4HB
G3HQM6	Endoplasmin OS=Cricetulus griseus OX=10029 GN=I79_013131 PE=3 SV=1	41	30	232	29	803	92.6	4.82	565.73	I79_013131
G3I3A8	Nuclear mitotic apparatus protein 1 OS=Cricetulus griseus OX=10029 GN=I79_017912 PE=4 SV=1	15	41	167	1	3026	340	5.83	438.59	I79_017912
G3HEY9	Catenin alpha-1 OS=Cricetulus griseus OX=10029 GN=I79_009138 PE=3 SV=1	48	38	126	37	906	100	6.29	319.91	I79_009138
A0A3L7IBT0	DES (Fragment) OS=Cricetulus griseus OX=10029 GN=CgPICR_000486 PE=3 SV=1	61	28	424	24	499	56.4	5.34	1113.43	CgPICR_000486
G3I877	Stress-induced-phosphoprotein 1 OS=Cricetulus griseus OX=10029 GN=I79_019739 PE=4 SV=1	57	34	191	34	543	62.6	6.8	447.16	I79_019739
A0A3L7I2K5	Aconitate hydratase, mitochondrial (Fragment) OS=Cricetulus griseus OX=10029 GN=CgPICR_015075 PE=3 SV=1	40	25	132	25	785	86	8.02	373.91	CgPICR_015075
A0A061IB69	Fructose-bisphosphate aldolase OS=Cricetulus griseus OX=10029 GN=CgPICR_017699 PE=3 SV=1	53	19	185	15	418	45.3	8.24	542.12	CgPICR_017699
G3HC84	Heat shock protein HSP 90-beta OS=Cricetulus griseus OX=10029 GN=I79_008088 PE=3 SV=1	47	20	258	12	412	47.8	5.41	710.39	I79_008088
A0A061IH24	Eukaryotic translation initiation factor 3 subunit A OS=Cricetulus griseus OX=10029 GN=EIF3A PE=3 SV=1	32	45	212	45	1365	164.1	6.77	496.68	EIF3A
A0A061IA72	Kinesin-like protein OS=Cricetulus griseus OX=10029 GN=H671_3g9463 PE=3 SV=1	43	38	116	38	970	110.3	6.44	279.44	H671_3g9463
A0A3L7H828	T-complex protein 1 subunit eta (Fragment) OS=Cricetulus griseus OX=10029 GN=CgPICR_021291 PE=3 SV=1	56	22	108	22	541	59.2	7.39	285.79	CgPICR_021291
A0A3L7H5V4	HNRNPL (Fragment) OS=Cricetulus griseus OX=10029 GN=CgPICR_018645 PE=4 SV=1	47	16	107	9	547	60.3	7.23	323.22	CgPICR_018645
A0A061IBI6	26S proteasome non-ATPase regulatory subunit 2 OS=Cricetulus griseus OX=10029 GN=H671_4g11664 PE=3 SV=1	35	28	137	28	908	100.1	5.17	344.61	H671_4g11664
A0A3L7HAZ3	ATP-citrate synthase OS=Cricetulus griseus OX=10029 GN=CgPICR_016973 PE=3 SV=1	39	35	124	16	1086	119.2	7.65	343.14	CgPICR_016973
A0A3L7H4V4	TRIM28 OS=Cricetulus griseus OX=10029 GN=CgPICR_021444 PE=4 SV=1	41	24	196	24	803	86.6	6.14	487.94	CgPICR_021444
A0A061HXH9	Importin subunit beta-1 OS=Cricetulus griseus OX=10029 GN=H671_7g18578 PE=3 SV=1	28	35	132	4	1580	175.9	4.96	321.9	H671_7g18578
G3H2C4	Heat shock 70 kDa protein 4 (Fragment) OS=Cricetulus griseus OX=10029 GN=I79_004332 PE=3 SV=1	45	22	163	1	559	63	5.08	376.93	I79_004332
A0A3L7HUP5	Heterogeneous nuclear ribonucleoprotein K OS=Cricetulus griseus OX=10029 GN=CgPICR_010312 PE=4 SV=1	50	23	278	5	527	58.3	6.28	675.42	CgPICR_010312
G3IIZ6	Structural maintenance of chromosomes protein 3 OS=Cricetulus griseus OX=10029 GN=I79_023826 PE=4 SV=1	40	35	128	1	923	107.3	6.38	307.05	I79_023826
A0A3L7GMZ2	Annexin (Fragment) OS=Cricetulus griseus OX=10029 GN=CgPICR_003865 PE=3 SV=1	44	26	158	26	667	75.2	5.45	415.58	CgPICR_003865
G3HN02	Talin-1 OS=Cricetulus griseus OX=10029 GN=I79_012132 PE=3 SV=1	22	36	118	1	1849	199	5.33	327.79	I79_012132
G3I7M2	Elongation factor Tu OS=Cricetulus griseus OX=10029 GN=H671_3g10221 PE=3 SV=1	51	20	154	20	452	49.5	7.78	488.05	H671_3g10221
A0A3L7I351	Structural maintenance of chromosomes protein 2 OS=Cricetulus griseus OX=10029 GN=CgPICR_003065 PE=3 SV=1	32	38	146	38	1163	131.3	8.73	363.31	CgPICR_003065
G3IEG6	Tubulin beta chain OS=Cricetulus griseus OX=10029 GN=I79_022113 PE=3 SV=1	51	16	365	2	445	49.9	4.96	900.95	I79_022113
A0A3L7IKN5	FLNC OS=Cricetulus griseus OX=10029 GN=CgPICR_009117 PE=3 SV=1	20	45	126	31	2726	290.7	5.94	289.56	CgPICR_009117
A0A3L7HXQ3	SF3B2 OS=Cricetulus griseus OX=10029 GN=CgPICR_009519 PE=4 SV=1	33	23	130	23	853	95.4	5.76	343.58	CgPICR_009519
G3H7U2	Structural maintenance of chromosomes protein OS=Cricetulus griseus OX=10029 GN=I79_006435 PE=3 SV=1	34	40	111	40	1233	143.1	7.64	277.34	I79_006435
A0A061ICE4	ATP synthase subunit alpha OS=Cricetulus griseus OX=10029 GN=CgPICR_017589 PE=3 SV=1	44	20	197	20	553	59.7	9.19	552.74	CgPICR_017589
A0A061ID55	Neuroblast differentiation-associated protein AHNAK-like protein (Fragment) OS=Cricetulus griseus OX=10029 GN=H671_3g9664 PE=4 SV=1	26	27	216	4	1242	131	6.2	558.22	H671_3g9664
G3HCL2	Tubulin beta chain OS=Cricetulus griseus OX=10029 GN=CgPICR_019983 PE=3 SV=1	50	15	331	0	444	49.6	4.88	806.47	CgPICR_019983
A0A061IJV1	Calumenin OS=Cricetulus griseus OX=10029 GN=H671_1g2307 PE=3 SV=1	36	17	206	17	504	58.2	5.12	596.7	H671_1g2307
G3IDD4	Collagen-binding protein OS=Cricetulus griseus OX=10029 GN=CgPICR_008684 PE=3 SV=1	47	18	142	18	417	46.5	8.68	420.78	CgPICR_008684
G3IAQ0	2-phospho-D-glycerate hydro-lyase OS=Cricetulus griseus OX=10029 GN=I79_020676 PE=3 SV=1	45	13	137	4	429	46.7	6.16	425.51	I79_020676
G3HLL4	116 kDa U5 small nuclear ribonucleoprotein component OS=Cricetulus griseus OX=10029 GN=I79_011604 PE=3 SV=1	43	31	93	30	972	109.4	5	268.54	I79_011604
G3GTB7	Heterogeneous nuclear ribonucleoprotein Q OS=Cricetulus griseus OX=10029 GN=I79_000895 PE=4 SV=1	44	21	163	15	562	62.6	7.56	439.97	I79_000895
G3HIP2	HNRNPR OS=Cricetulus griseus OX=10029 GN=CgPICR_007280 PE=4 SV=1	42	24	144	18	633	70.9	8.13	401.81	CgPICR_007280
G3HAF4	Splicing factor 3B subunit 3 OS=Cricetulus griseus OX=10029 GN=I79_007403 PE=4 SV=1	32	30	137	30	1217	135.5	5.26	333.16	I79_007403
G3H037	U5 small nuclear ribonucleoprotein 200 kDa helicase OS=Cricetulus griseus OX=10029 GN=I79_003485 PE=3 SV=1	28	35	100	35	1377	158.1	5.97	250.43	I79_003485
Q91Z81	Protein disulfide-isomerase OS=Cricetulus griseus OX=10029 PE=2 SV=1	43	19	199	10	505	56.8	6.35	548.14
A0A3L7HJP2	RNA helicase (Fragment) OS=Cricetulus griseus OX=10029 GN=CgPICR_000845 PE=3 SV=1	26	26	129	26	1208	132.9	6.28	343.69	CgPICR_000845
G3HAN8	Adenosylhomocysteinase OS=Cricetulus griseus OX=10029 GN=CgPICR_001216 PE=3 SV=1	59	22	158	17	432	47.6	6.54	443.42	CgPICR_001216
G3I142	Splicing factor 3 subunit 1 OS=Cricetulus griseus OX=10029 GN=H671_1g2882 PE=4 SV=1	35	20	101	20	793	88.7	5.22	307.53	H671_1g2882
A0A098KXC0	Pyruvate kinase OS=Cricetulus griseus OX=10029 GN=H671_4g13041 PE=3 SV=1	32	22	154	11	745	81.4	8.29	453.35	H671_4g13041
G3HES3	Chromosome segregation 1-like protein OS=Cricetulus griseus OX=10029 GN=I79_009067 PE=3 SV=1	31	26	106	26	971	110.3	5.77	275.29	I79_009067
G3HZ42	CCT-beta OS=Cricetulus griseus OX=10029 GN=I79_016337 PE=3 SV=1	57	23	137	23	535	57.5	6.46	348.87	I79_016337
A0A061IJB5	PC4 and SFRS1-interacting protein-like isoform 2 OS=Cricetulus griseus OX=10029 GN=H671_2g5856 PE=3 SV=1	49	25	172	24	529	59.8	9.13	403.79	H671_2g5856
G3I306	Eukaryotic translation initiation factor 4 gamma 1 OS=Cricetulus griseus OX=10029 GN=I79_017805 PE=3 SV=1	19	29	101	24	1590	175	5.35	253.77	I79_017805
A0A3L7HIM4	HNRNPU OS=Cricetulus griseus OX=10029 GN=CgPICR_010161 PE=4 SV=1	33	22	183	5	744	81.5	6.47	447.21	CgPICR_010161
A0A061HWS2	Protein disulfide-isomerase OS=Cricetulus griseus OX=10029 GN=H671_8g19557 PE=3 SV=1	17	23	164	23	1370	156.3	7.96	397.41	H671_8g19557
A0A3L7HRL5	GOLGB1 (Fragment) OS=Cricetulus griseus OX=10029 GN=CgPICR_002058 PE=4 SV=1	17	37	109	37	3955	453.4	4.97	255.4	CgPICR_002058
G3HJD9	DRB sensitivity-inducing factor large subunit OS=Cricetulus griseus OX=10029 GN=I79_010783 PE=3 SV=1	39	28	99	2	944	104.2	7.06	245.6	I79_010783
A0A3L7INY5	KTN1 OS=Cricetulus griseus OX=10029 GN=CgPICR_017358 PE=4 SV=1	25	32	129	4	1321	151.7	5.96	352	CgPICR_017358
A0A3L7HFU7	NSFL1 cofactor p47 OS=Cricetulus griseus OX=10029 GN=CgPICR_001306 PE=4 SV=1	61	20	129	20	370	40.7	5.15	330.03	CgPICR_001306
G3IBG3	Ubiquitin-activating enzyme E1 OS=Cricetulus griseus OX=10029 GN=Uba1 PE=2 SV=1	31	27	87	27	1058	117.6	5.66	192.68	Uba1
A0A061ILJ8	Sodium/potassium-transporting ATPase subunit alpha OS=Cricetulus griseus OX=10029 GN=H671_1g1941 PE=3 SV=1	28	26	103	26	1043	115.3	5.47	301.61	H671_1g1941
A0A3L7HVC7	HIST1H2AB (Fragment) OS=Cricetulus griseus OX=10029 GN=CgPICR_009865 PE=3 SV=1	33	15	424	2	369	40	10.24	1048.9	CgPICR_009865
A0A061HUB5	HECT-type E3 ubiquitin transferase OS=Cricetulus griseus OX=10029 GN=H671_xg20530 PE=4 SV=1	10	41	84	41	4409	486.2	5.26	184.57	H671_xg20530
G3HA23	Malate dehydrogenase (Fragment) OS=Cricetulus griseus OX=10029 GN=I79_007263 PE=3 SV=1	77	17	131	17	271	28.7	8.81	442.56	I79_007263
G3HFM4	Filamin-B OS=Cricetulus griseus OX=10029 GN=I79_009386 PE=3 SV=1	19	42	94	30	2602	277.7	5.73	209.31	I79_009386
A0A3L7GPV1	GNB2L1 OS=Cricetulus griseus OX=10029 GN=CgPICR_003950 PE=4 SV=1	65	15	119	2	332	36.8	7.4	346.14	CgPICR_003950
A0A3L7HKM9	HNRNPM (Fragment) OS=Cricetulus griseus OX=10029 GN=CgPICR_001132 PE=4 SV=1	68	26	141	26	431	44.9	8.46	341.95	CgPICR_001132
G3I2I9	60S ribosomal protein L3 OS=Cricetulus griseus OX=10029 GN=CgPICR_015041 PE=3 SV=1	46	17	134	17	403	46.1	10.21	347.46	CgPICR_015041
A0A3L7HHS4	Polypyrimidine tract-binding protein 1 OS=Cricetulus griseus OX=10029 GN=CgPICR_013097 PE=4 SV=1	40	13	96	8	547	58.6	9.25	270.33	CgPICR_013097
A0A061IFF1	Helix-destabilizing protein OS=Cricetulus griseus OX=10029 GN=H671_2g5984 PE=4 SV=1	50	14	181	11	373	38.8	9.13	467.4	H671_2g5984
A0A061I9W3	Calcium-transporting ATPase OS=Cricetulus griseus OX=10029 GN=H671_4g11507 PE=3 SV=1	29	26	109	16	1020	112.3	5.33	281.45	H671_4g11507
G3HW34	Prolow-density lipoprotein receptor-related protein 1 OS=Cricetulus griseus OX=10029 GN=I79_015182 PE=3 SV=1	20	37	119	3	2217	245.8	5.31	235.97	I79_015182
G3H7K5	CCT5 OS=Cricetulus griseus OX=10029 GN=CgPICR_008840 PE=3 SV=1	51	23	108	22	541	59.5	5.5	298.14	CgPICR_008840
G3IBF1	Nucleophosmin OS=Cricetulus griseus OX=10029 GN=I79_020971 PE=3 SV=1	40	10	159	9	280	31	4.67	465.69	I79_020971
A0A3L7HEY7	ACTC1 (Fragment) OS=Cricetulus griseus OX=10029 GN=CgPICR_001625 PE=3 SV=1	40	12	376	4	386	43.1	5.94	934.17	CgPICR_001625
G3H2C6	Voltage-dependent anion-selective channel protein 1 OS=Cricetulus griseus OX=10029 GN=I79_004334 PE=3 SV=1	34	13	99	8	484	53.3	5.41	318.59	I79_004334
P41515	DNA topoisomerase 2-alpha OS=Cricetulus griseus OX=10029 GN=TOP2A PE=2 SV=1	23	34	113	25	1526	173.1	8.75	280.73	TOP2A
G3H7A8	Kinectin OS=Cricetulus griseus OX=10029 GN=I79_006238 PE=4 SV=1	28	29	114	1	1057	121.9	5.41	316.85	I79_006238
A0A061IM03	Valyl-tRNA synthetase OS=Cricetulus griseus OX=10029 GN=H671_1g2778 PE=3 SV=1	13	25	195	5	2389	262.5	6.81	470.4	H671_1g2778
A0A3L7HX34	Uncharacterized protein OS=Cricetulus griseus OX=10029 GN=CgPICR_009871 PE=3 SV=1	45	15	347	1	305	33.8	11.28	822.93	CgPICR_009871
A0A3L7H7L3	Transcription elongation factor SPT5 OS=Cricetulus griseus OX=10029 GN=CgPICR_018622 PE=3 SV=1	34	27	98	1	1034	115.1	5.82	234.24	CgPICR_018622
G3I4I9	Major vault protein OS=Cricetulus griseus OX=10029 GN=CgPICR_017685 PE=4 SV=1	34	24	93	24	861	95.9	5.73	234.34	CgPICR_017685
A0A3L7INC2	HSP90AB1 OS=Cricetulus griseus OX=10029 GN=CgPICR_018150 PE=3 SV=1	45	14	192	9	313	36	4.77	530.41	CgPICR_018150
A0A061INC7	Heterogeneous nuclear ribonucleoprotein C-like 1-like isoform 1 OS=Cricetulus griseus OX=10029 GN=H671_1g2253 PE=3 SV=1	53	19	143	19	301	33.1	5.03	370.91	H671_1g2253
P18279	T-complex protein 1 subunit alpha OS=Cricetulus griseus OX=10029 GN=TCP1 PE=2 SV=1	51	22	125	22	556	60.3	5.99	323.28	TCP1
A0A3L7HVM5	GANAB OS=Cricetulus griseus OX=10029 GN=CgPICR_009386 PE=3 SV=1	27	20	124	20	931	105.8	6.38	315.96	CgPICR_009386
A0A3L7IC01	NCL OS=Cricetulus griseus OX=10029 GN=CgPICR_000545 PE=4 SV=1	34	22	223	22	628	67.6	4.7	535	CgPICR_000545
A0A3L7IET9	Calcium-transporting ATPase OS=Cricetulus griseus OX=10029 GN=CgPICR_015717 PE=3 SV=1	23	23	82	16	1179	130.3	5.91	222.75	CgPICR_015717
A0A3L7HSU5	CCT-theta OS=Cricetulus griseus OX=10029 GN=CgPICR_001873 PE=3 SV=1	45	19	100	9	489	53	5.5	290.76	CgPICR_001873
A0A3L7IN06	CDC5L (Fragment) OS=Cricetulus griseus OX=10029 GN=CgPICR_018157 PE=3 SV=1	46	18	60	3	581	66.2	7.39	165.62	CgPICR_018157
A0A3L7HW10	SART1 OS=Cricetulus griseus OX=10029 GN=CgPICR_009513 PE=3 SV=1	29	22	80	22	835	93.6	5.68	189.06	CgPICR_009513
A0A3L7H792	SERBP1 OS=Cricetulus griseus OX=10029 GN=CgPICR_017211 PE=4 SV=1	39	16	150	16	410	45.1	8.54	390.57	CgPICR_017211
G3HG83	T-complex protein 1 subunit gamma OS=Cricetulus griseus OX=10029 GN=I79_009604 PE=3 SV=1	43	22	106	22	545	60.6	6.64	288.49	I79_009604
A0A061HW92	AP complex subunit beta OS=Cricetulus griseus OX=10029 GN=H671_7g18640 PE=3 SV=1	33	25	64	16	951	105.6	5.34	192.21	H671_7g18640
A0A3L7GNW9	MYH13 OS=Cricetulus griseus OX=10029 GN=CgPICR_003730 PE=3 SV=1	17	33	86	22	1997	229.8	5.76	170.72	CgPICR_003730
A0A061I3K8	Calnexin OS=Cricetulus griseus OX=10029 GN=H671_7g18220 PE=3 SV=1	12	18	200	18	1479	160.6	5.08	488.71	H671_7g18220
A0A061I456	RuvB-like helicase OS=Cricetulus griseus OX=10029 GN=H671_6g15973 PE=3 SV=1	44	19	115	19	463	51.1	5.64	294.85	H671_6g15973
A0A3L7H449	MSN (Fragment) OS=Cricetulus griseus OX=10029 GN=CgPICR_018852 PE=4 SV=1	40	26	178	6	573	67.3	6.4	413.69	CgPICR_018852
G3HID0	Dolichyl-diphosphooligosaccharide--protein glycosyltransferase subunit 1 OS=Cricetulus griseus OX=10029 GN=I79_010390 PE=3 SV=1	42	23	125	23	609	68.5	6.47	329.94	I79_010390
A0A3L7HFA5	PSMC3 OS=Cricetulus griseus OX=10029 GN=CgPICR_001750 PE=3 SV=1	57	20	73	14	442	49.5	5.19	178.05	CgPICR_001750
A0A3L7H9N8	3-hydroxyacyl-[acyl-carrier-protein] dehydratase OS=Cricetulus griseus OX=10029 GN=CgPICR_011919 PE=4 SV=1	15	33	95	26	2480	269.3	6.42	216.52	CgPICR_011919
G3H6B5	Interleukin enhancer-binding factor 3 OS=Cricetulus griseus OX=10029 GN=I79_005870 PE=4 SV=1	30	22	93	20	909	97.5	8.95	220.79	I79_005870
A0A3L7H5D3	HCFC1 OS=Cricetulus griseus OX=10029 GN=CgPICR_020911 PE=4 SV=1	15	21	56	21	2046	210.3	7.12	149.09	CgPICR_020911
A0A3L7HXJ3	MAP6 OS=Cricetulus griseus OX=10029 GN=CgPICR_008683 PE=3 SV=1	24	14	86	14	957	101.5	9.36	288.61	CgPICR_008683
A0A3L7H937	PSMC5 OS=Cricetulus griseus OX=10029 GN=CgPICR_016817 PE=3 SV=1	53	18	106	17	398	44.8	8.18	263.31	CgPICR_016817
G3I027	Heat shock protein 75 kDa, mitochondrial OS=Cricetulus griseus OX=10029 GN=I79_016693 PE=3 SV=1	33	20	98	3	706	80.2	7.11	252.75	I79_016693
G3H160	RNA helicase OS=Cricetulus griseus OX=10029 GN=I79_003884 PE=4 SV=1	27	28	75	4	1172	130.8	6.32	199.96	I79_003884
A0A3L7HW23	TAF domain-containing protein OS=Cricetulus griseus OX=10029 GN=CgPICR_009870 PE=3 SV=1	54	16	473	1	234	26.1	11.05	1178.1	CgPICR_009870
A0A3L7IF85	IPO5 OS=Cricetulus griseus OX=10029 GN=CgPICR_004737 PE=4 SV=1	23	19	61	18	1039	117	5	183.46	CgPICR_004737
A0A3L7H1V4	RNA helicase OS=Cricetulus griseus OX=10029 GN=CgPICR_014076 PE=3 SV=1	47	26	94	25	614	68.2	7.12	227.48	CgPICR_014076
A0A3L7GM57	YWHAE OS=Cricetulus griseus OX=10029 GN=CgPICR_003523 PE=3 SV=1	61	10	165	5	196	22.1	4.61	514.3	CgPICR_003523
A0A3L7HD29	Tubulin beta chain OS=Cricetulus griseus OX=10029 GN=CgPICR_012352 PE=3 SV=1	56	9	73	1	258	28.8	4.48	221.23	CgPICR_012352
A0A3L7HI87	PSMC1 OS=Cricetulus griseus OX=10029 GN=CgPICR_012952 PE=3 SV=1	56	21	86	20	440	49.2	6.21	237.88	CgPICR_012952
A0A3L7H736	Heterogeneous nuclear ribonucleoproteins A2/B1 OS=Cricetulus griseus OX=10029 GN=CgPICR_014787 PE=4 SV=1	39	12	176	4	352	38	5.8	484.06	CgPICR_014787
G3H7M8	Heterogeneous nuclear ribonucleoprotein U OS=Cricetulus griseus OX=10029 GN=I79_006363 PE=4 SV=1	35	19	165	2	512	57.6	9.32	401.07	I79_006363
A0A3L7HV39	UQCRC2 (Fragment) OS=Cricetulus griseus OX=10029 GN=CgPICR_010963 PE=3 SV=1	33	11	78	11	426	45.5	8.41	205.48	CgPICR_010963
A0A3L7HJL7	PRRC2C OS=Cricetulus griseus OX=10029 GN=CgPICR_000777 PE=4 SV=1	13	32	82	9	2764	302.3	9.07	192.6	CgPICR_000777
A0A3L7HF26	RCN1 OS=Cricetulus griseus OX=10029 GN=CgPICR_001671 PE=4 SV=1	54	13	136	2	325	38.1	4.82	351.47	CgPICR_001671
A0A3L7HX36	TJP1 OS=Cricetulus griseus OX=10029 GN=CgPICR_009272 PE=4 SV=1	19	26	69	26	1674	187.8	6.65	180.31	CgPICR_009272
G3GZQ9	DNA helicase OS=Cricetulus griseus OX=10029 GN=I79_003354 PE=3 SV=1	9	24	120	2	2669	301.1	6.11	276.62	I79_003354
A0A3L7I877	Succinate dehydrogenase [ubiquinone] flavoprotein subunit, mitochondrial OS=Cricetulus griseus OX=10029 GN=CgPICR_008894 PE=3 SV=1	34	16	98	16	664	72.6	7.17	229.42	CgPICR_008894
G3HIC5	RuvB-like helicase OS=Cricetulus griseus OX=10029 GN=I79_010385 PE=3 SV=1	44	15	58	15	456	50.2	6.42	184.69	I79_010385
A0A3L7GP57	RNA helicase OS=Cricetulus griseus OX=10029 GN=CgPICR_003679 PE=3 SV=1	47	17	99	6	390	44.5	5.57	264.33	CgPICR_003679
G3GYY4	RNA cytidine acetyltransferase OS=Cricetulus griseus OX=10029 GN=NAT10 PE=3 SV=1	32	28	90	28	1025	115.5	8.34	210.95	NAT10
A0A098KXH1	Far upstream element-binding protein 1 OS=Cricetulus griseus OX=10029 GN=H671_1g1605 PE=4 SV=1	43	24	106	19	644	68.1	8.46	259.78	H671_1g1605
A0A3L7HDQ3	40S ribosomal protein S7 OS=Cricetulus griseus OX=10029 GN=CgPICR_006492 PE=3 SV=1	51	7	73	7	194	22.1	10.1	226.68	CgPICR_006492
G3HMB4	2-oxoglutarate dehydrogenase E1 component, mitochondrial OS=Cricetulus griseus OX=10029 GN=I79_011865 PE=3 SV=1	27	19	71	19	917	104.4	6.39	184.26	I79_011865
A0A3L7IIV6	SMARCC2 OS=Cricetulus griseus OX=10029 GN=CgPICR_002473 PE=4 SV=1	22	25	80	17	1258	137.3	5.64	206.98	CgPICR_002473
A0A3L7H8G3	Prohibitin OS=Cricetulus griseus OX=10029 GN=CgPICR_018401 PE=3 SV=1	54	17	160	16	345	38.5	9.89	483.02	CgPICR_018401
G3HWC3	EZR OS=Cricetulus griseus OX=10029 GN=CgPICR_011481 PE=4 SV=1	38	25	138	17	586	69.3	6.37	329.49	CgPICR_011481
A0A061I6L5	Import receptor subunit TOM70-like protein OS=Cricetulus griseus OX=10029 GN=H671_4g12379 PE=4 SV=1	49	23	109	23	523	59.5	6.39	257.42	H671_4g12379
G3HNK4	Dihydropyrimidinase-related protein 2 OS=Cricetulus griseus OX=10029 GN=I79_012342 PE=3 SV=1	42	17	64	16	572	62.2	6.38	175.01	I79_012342
A0A3L7GVU3	Glutamate dehydrogenase (NAD(P)(+)) OS=Cricetulus griseus OX=10029 GN=CgPICR_006231 PE=3 SV=1	33	13	79	13	525	57.3	7.81	218.55	CgPICR_006231
G3HPV7	Histone H4 OS=Cricetulus griseus OX=10029 GN=I79_012828 PE=3 SV=1	50	14	450	1	199	21.8	10.7	1188.91	I79_012828
G3HLJ8	Nucleolar transcription factor 1 OS=Cricetulus griseus OX=10029 GN=I79_011588 PE=4 SV=1	31	22	113	2	727	84.9	5.55	292.82	I79_011588
A0A3L7HBS3	KPNB1 OS=Cricetulus griseus OX=10029 GN=CgPICR_018745 PE=3 SV=1	34	20	80	2	784	87.3	4.72	201.4	CgPICR_018745
G3HVG9	Matrin-3 OS=Cricetulus griseus OX=10029 GN=I79_014957 PE=4 SV=1	32	25	118	25	847	94.6	6.25	276.41	I79_014957
A0A3L7HLW4	DNA helicase OS=Cricetulus griseus OX=10029 GN=CgPICR_001008 PE=3 SV=1	30	25	112	3	801	90.6	6.23	252.48	CgPICR_001008
G3HE31	26S proteasome AAA-ATPase subunit RPT1 OS=Cricetulus griseus OX=10029 GN=I79_008802 PE=3 SV=1	51	17	102	17	410	46	6.6	283.46	I79_008802
P12269	Inosine-5'-monophosphate dehydrogenase 2 OS=Cricetulus griseus OX=10029 GN=IMPDH2 PE=1 SV=1	38	19	75	17	514	55.9	7.27	208.95	IMPDH2
Q60459	UBF1 protein OS=Cricetulus griseus OX=10029 GN=UBF1 PE=2 SV=1	29	22	106	2	764	89.4	5.87	274.31	UBF1
A0A061HU29	Glucose-6-phosphate 1-dehydrogenase OS=Cricetulus griseus OX=10029 GN=H671_xg20764 PE=3 SV=1	18	21	61	21	1308	145	8.1	168.83	H671_xg20764
A0A3L7HWH8	RNA helicase OS=Cricetulus griseus OX=10029 GN=CgPICR_010345 PE=4 SV=1	26	25	69	1	1057	120.1	9.13	185.21	CgPICR_010345
G3HWY6	Dynamin-like 120 kDa protein, form S1 OS=Cricetulus griseus OX=10029 GN=I79_015501 PE=4 SV=1	30	29	85	29	1015	117.4	7.44	189.91	I79_015501
A0A061HXP4	Histone acetyltransferase (Fragment) OS=Cricetulus griseus OX=10029 GN=H671_7g18510 PE=3 SV=1	10	21	90	1	2415	268.5	8.5	235.95	H671_7g18510
A0A061IR66	Serine hydroxymethyltransferase OS=Cricetulus griseus OX=10029 GN=H671_1g1569 PE=3 SV=1	42	17	97	16	476	52.9	8.66	277.67	H671_1g1569
G3HK76	Leucine zipper-EF-hand-containing transmembrane protein 1 (Fragment) OS=Cricetulus griseus OX=10029 GN=I79_011094 PE=3 SV=1	31	18	71	18	700	79	5.92	198.98	I79_011094
A0A3L7H5A3	NONO OS=Cricetulus griseus OX=10029 GN=CgPICR_018245 PE=4 SV=1	43	17	182	15	462	53.2	9.09	479.44	CgPICR_018245
A0A061I8L8	RNA-binding protein 14 OS=Cricetulus griseus OX=10029 GN=H671_3g10080 PE=4 SV=1	30	19	71	19	669	69.5	9.67	165.1	H671_3g10080
G3HHM2	Histone H3.1t OS=Cricetulus griseus OX=10029 GN=I79_010126 PE=3 SV=1	27	10	399	1	320	35.8	10.71	944.89	I79_010126
Q7SIA2	Bifunctional glutamate/proline--tRNA ligase OS=Cricetulus griseus OX=10029 GN=EPRS1 PE=1 SV=3	19	24	87	23	1511	169.7	7.14	207.93	EPRS1
G3GWR2	Outer mitochondrial membrane protein porin 2 OS=Cricetulus griseus OX=10029 GN=I79_002192 PE=3 SV=1	55	12	54	12	295	31.7	7.46	155.85	I79_002192
A0A061I773	Eukaryotic translation initiation factor 3 subunit C OS=Cricetulus griseus OX=10029 GN=EIF3C PE=3 SV=1	30	24	92	24	912	105.5	5.67	226.7	EIF3C
G3HCT4	DEAD box protein 5 OS=Cricetulus griseus OX=10029 GN=I79_008300 PE=3 SV=1	43	24	137	17	615	69.2	8.92	370.43	I79_008300
A0A061IQX9	Regulator of nonsense transcripts 1-like protein OS=Cricetulus griseus OX=10029 GN=H671_1g1151 PE=3 SV=1	27	23	58	23	1078	119.8	7.55	150.21	H671_1g1151
A0A3L7HAC5	RPL5 OS=Cricetulus griseus OX=10029 GN=CgPICR_015136 PE=3 SV=1	37	10	133	5	297	34.4	9.74	309.07	CgPICR_015136
A0A061IEA0	Elongation factor 1-delta-like isoform 1 OS=Cricetulus griseus OX=10029 GN=H671_2g6374 PE=3 SV=1	20	11	81	10	654	72.9	7.12	227.15	H671_2g6374
G3HWN6	DNA topoisomerase I (Fragment) OS=Cricetulus griseus OX=10029 GN=I79_015397 PE=3 SV=1	32	24	109	2	715	84.4	9.31	259.17	I79_015397
G3HK00	Guanine nucleotide-binding protein subunit beta-2-like 1 OS=Cricetulus griseus OX=10029 GN=I79_011006 PE=4 SV=1	63	14	116	1	276	30.4	7.39	318.65	I79_011006
A0A3L7IH27	UBAP2L OS=Cricetulus griseus OX=10029 GN=CgPICR_013567 PE=4 SV=1	22	18	73	18	1068	112.3	7.21	202.89	CgPICR_013567
A0A3L7HGF6	HNRNPA3 OS=Cricetulus griseus OX=10029 GN=CgPICR_004586 PE=4 SV=1	42	13	140	7	357	37.1	8.31	371.19	CgPICR_004586
G3H7V9	DNA replication licensing factor MCM2 OS=Cricetulus griseus OX=10029 GN=I79_006453 PE=3 SV=1	26	21	62	21	905	102.1	5.59	154.25	I79_006453
A0A3L7HXG6	40S ribosomal protein S3 OS=Cricetulus griseus OX=10029 GN=CgPICR_008688 PE=3 SV=1	77	17	177	16	243	26.7	9.66	453.96	CgPICR_008688
A0A3L7GM49	MYBBP1A OS=Cricetulus griseus OX=10029 GN=CgPICR_003586 PE=3 SV=1	15	17	65	17	1341	151.7	9.01	189.94	CgPICR_003586
G3IFB0	Serine/arginine repetitive matrix protein 2 OS=Cricetulus griseus OX=10029 GN=I79_022432 PE=4 SV=1	11	24	65	24	2791	303.7	11.96	162.58	I79_022432
G3HRE2	Apoptotic chromatin condensation inducer in the nucleus OS=Cricetulus griseus OX=10029 GN=I79_013410 PE=4 SV=1	22	23	92	23	1230	138.7	5.73	228.07	I79_013410
A0A3L7I8Y1	RCC2 OS=Cricetulus griseus OX=10029 GN=CgPICR_007337 PE=4 SV=1	46	19	86	19	520	55.8	8.79	208.32	CgPICR_007337
G3GZR1	Aspartate--tRNA ligase, cytoplasmic OS=Cricetulus griseus OX=10029 GN=I79_003356 PE=3 SV=1	43	21	92	3	479	54.4	6.38	240.25	I79_003356
G3H510	Talin-2 OS=Cricetulus griseus OX=10029 GN=I79_005377 PE=4 SV=1	15	32	63	20	2542	271.5	5.58	138.48	I79_005377
G3IAX3	Pyruvate kinase OS=Cricetulus griseus OX=10029 GN=I79_020755 PE=3 SV=1	30	12	91	1	461	50.4	7.81	261.59	I79_020755
A0A061IM05	Cold shock domain-containing protein E1-like protein OS=Cricetulus griseus OX=10029 GN=H671_1g3182 PE=4 SV=1	25	20	73	19	898	99.8	6.55	188.81	H671_1g3182
A0A061IEW1	Nuclear distribution protein C homolog OS=Cricetulus griseus OX=10029 GN=CgPICR_007215 PE=3 SV=1	47	15	138	13	331	38.3	5.44	343.14	CgPICR_007215
G3HLX0	Polymerase I and transcript release factor OS=Cricetulus griseus OX=10029 GN=I79_011714 PE=3 SV=1	30	11	90	11	391	43.7	5.45	253.88	I79_011714
G3HXX8	Delta-1-pyrroline-5-carboxylate synthase OS=Cricetulus griseus OX=10029 GN=H671_3g8921 PE=3 SV=1	33	23	78	23	795	87.2	7.44	207.28	H671_3g8921
A0A3L7I2D2	RNA helicase (Fragment) OS=Cricetulus griseus OX=10029 GN=CgPICR_015026 PE=3 SV=1	41	22	75	1	621	67.7	8.85	194.56	CgPICR_015026
G3HJ24	Procollagen-proline 4-dioxygenase OS=Cricetulus griseus OX=10029 GN=I79_010658 PE=3 SV=1	34	15	93	2	507	58	5.73	235.34	I79_010658
Q07050	DNA topoisomerase 1 OS=Cricetulus griseus OX=10029 GN=TOP1 PE=2 SV=1	29	23	110	1	767	90.8	9.31	271.44	TOP1
G3H7Z2	Transgelin OS=Cricetulus griseus OX=10029 GN=CgPICR_010203 PE=3 SV=1	57	9	80	9	199	22.4	8.57	218.94	CgPICR_010203
P50310	Phosphoglycerate kinase 1 OS=Cricetulus griseus OX=10029 GN=PGK1 PE=2 SV=2	48	15	56	7	417	44.5	7.9	161.14	PGK1
A0A061ILZ8	Interleukin enhancer-binding factor 2 OS=Cricetulus griseus OX=10029 GN=H671_1g1486 PE=4 SV=1	43	12	44	12	394	43.6	5.26	131.35	H671_1g1486
G3HQ69	Src substrate cortactin OS=Cricetulus griseus OX=10029 GN=I79_012963 PE=4 SV=1	33	19	95	19	550	61.4	5.4	241.81	I79_012963
G3IJD1	RNA helicase OS=Cricetulus griseus OX=10029 GN=I79_023964 PE=3 SV=1	36	23	79	2	652	72.6	8.68	202.32	I79_023964
A0A3L7GMZ8	G3BP1 (Fragment) OS=Cricetulus griseus OX=10029 GN=CgPICR_003856 PE=4 SV=1	31	9	89	7	460	51.3	5.44	282.7	CgPICR_003856
G3HJP6	Prohibitin OS=Cricetulus griseus OX=10029 GN=I79_010895 PE=3 SV=1	69	15	99	15	272	29.8	5.76	280.62	I79_010895
Q07891	Transferrin receptor protein 1 OS=Cricetulus griseus OX=10029 GN=TFRC PE=2 SV=1	23	16	129	16	757	85	6.9	291.42	TFRC
G3H935	Tyrosine--tRNA ligase OS=Cricetulus griseus OX=10029 GN=I79_006897 PE=3 SV=1	46	23	87	5	528	59.2	6.99	205.21	I79_006897
G3HLV6	ATP citrate synthase OS=Cricetulus griseus OX=10029 GN=I79_011700 PE=3 SV=1	34	20	62	1	697	77.1	6.46	177.88	I79_011700
G3HKF3	Ankycorbin OS=Cricetulus griseus OX=10029 GN=I79_011173 PE=4 SV=1	25	23	69	23	949	105.8	5.88	159.02	I79_011173
A0A061I451	Nucleobindin-1 OS=Cricetulus griseus OX=10029 GN=H671_6g15969 PE=3 SV=1	39	21	107	21	484	56.3	5.41	236.52	H671_6g15969
P57761	Proliferating cell nuclear antigen OS=Cricetulus griseus OX=10029 GN=PCNA PE=1 SV=1	51	11	71	11	261	28.8	4.69	203.23	PCNA
A0A061II25	Ras-related protein Rab-2A-like protein OS=Cricetulus griseus OX=10029 GN=H671_2g5957 PE=4 SV=1	55	10	59	4	213	23.6	6.43	189.81	H671_2g5957
A0A3L7HI96	Calcium-activated neutral proteinase 2 OS=Cricetulus griseus OX=10029 GN=CgPICR_010116 PE=3 SV=1	23	17	68	5	836	94.8	5.57	177.82	CgPICR_010116
A0A3L7HG79	CKAP5 OS=Cricetulus griseus OX=10029 GN=CgPICR_001736 PE=4 SV=1	13	26	55	26	2008	222.7	7.81	131.68	CgPICR_001736
A0A061IP93	FACT complex subunit OS=Cricetulus griseus OX=10029 GN=H671_1g2255 PE=3 SV=1	25	24	70	24	1035	118.2	5.58	155.62	H671_1g2255
G3I1H4	Golgin subfamily A member 5 OS=Cricetulus griseus OX=10029 GN=CgPICR_012976 PE=4 SV=1	30	20	56	20	733	82.9	5.94	136.97	CgPICR_012976
A0A3L7HDN0	Dolichyl-diphosphooligosaccharide--protein glycosyltransferase subunit 2 (Fragment) OS=Cricetulus griseus OX=10029 GN=CgPICR_001171 PE=3 SV=1	21	10	58	10	630	68.9	6.07	194.15	CgPICR_001171
G3IAS8	Heterogeneous nuclear ribonucleoprotein K OS=Cricetulus griseus OX=10029 GN=I79_020709 PE=3 SV=1	11	20	213	1	1648	185.6	6.51	499.08	I79_020709
G3IDM2	Cofilin, non-muscle isoform OS=Cricetulus griseus OX=10029 GN=I79_021805 PE=3 SV=1	67	13	111	10	166	18.5	8.09	320.39	I79_021805
G3GU10	Formyltetrahydrofolate synthetase OS=Cricetulus griseus OX=10029 GN=I79_001156 PE=3 SV=1	24	20	66	19	975	105.3	7.36	196.93	I79_001156
G3HC77	Cell division cycle 5-related protein OS=Cricetulus griseus OX=10029 GN=I79_008082 PE=3 SV=1	35	13	43	1	585	66.2	5.91	126.54	I79_008082
G3H6A7	Putative global transcription activator SNF2L4 OS=Cricetulus griseus OX=10029 GN=I79_005861 PE=3 SV=1	17	27	82	27	1614	181.4	8	160.19	I79_005861
G3I7Z8	Importin-7 OS=Cricetulus griseus OX=10029 GN=I79_019653 PE=4 SV=1	16	13	49	13	1038	119.4	4.82	128.02	I79_019653
A0A3L7HFL9	PDIA3 OS=Cricetulus griseus OX=10029 GN=CgPICR_001531 PE=4 SV=1	37	11	101	2	361	40.5	5.33	290.87	CgPICR_001531
A0A061I5U1	Heat shock-related protein 2 OS=Cricetulus griseus OX=10029 GN=H671_5g14782 PE=3 SV=1	18	13	240	1	634	69.6	5.76	600.51	H671_5g14782
A0A3L7ISI1	Polyadenylate-binding protein OS=Cricetulus griseus OX=10029 GN=CgPICR_010733 PE=3 SV=1	36	23	130	17	636	70.6	9.5	320.8	CgPICR_010733
A0A3L7HVV8	Annexin OS=Cricetulus griseus OX=10029 GN=CgPICR_005226 PE=3 SV=1	42	16	151	4	351	39.8	6.71	384.24	CgPICR_005226
G3H3G9	Septin-9 OS=Cricetulus griseus OX=10029 GN=I79_004785 PE=3 SV=1	33	16	75	16	566	63.7	8.32	203.42	I79_004785
A0A3L7H588	U2 snRNP auxiliary factor large subunit OS=Cricetulus griseus OX=10029 GN=CgPICR_020636 PE=3 SV=1	43	12	59	8	480	53.8	9.36	160.89	CgPICR_020636
G3HKG8	40S ribosomal protein S3a OS=Cricetulus griseus OX=10029 GN=RPS3A PE=3 SV=1	59	15	149	10	264	29.9	9.73	369.51	RPS3A
A0A3L7IM15	Procollagen-proline 4-dioxygenase OS=Cricetulus griseus OX=10029 GN=CgPICR_018914 PE=3 SV=1	29	14	93	1	541	61.4	5.55	228.71	CgPICR_018914
A0A3L7HIF8	Poly [ADP-ribose] polymerase OS=Cricetulus griseus OX=10029 GN=CgPICR_010143 PE=4 SV=1	26	24	59	24	983	108.7	8.95	151.42	CgPICR_010143
G3H1S2	UDP-glucose:glycoprotein glucosyltransferase 1 OS=Cricetulus griseus OX=10029 GN=I79_004104 PE=4 SV=1	19	22	52	2	1322	151.4	5.67	135.97	I79_004104
A0A3L7HE55	EIF2S2 OS=Cricetulus griseus OX=10029 GN=CgPICR_001219 PE=3 SV=1	50	18	71	18	330	37.8	5.78	172.23	CgPICR_001219
G3HJK8	MICOS complex subunit MIC60 OS=Cricetulus griseus OX=10029 GN=I79_010854 PE=3 SV=1	26	18	122	1	716	79.2	6.79	342.02	I79_010854
Q4PNY4	Fumarate hydratase, mitochondrial OS=Cricetulus griseus OX=10029 PE=2 SV=1	41	14	71	14	467	50.1	7.94	199.47
A0A098KXG8	DNA topoisomerase 2 OS=Cricetulus griseus OX=10029 GN=H671_1g2063 PE=3 SV=1	16	24	74	15	1612	182	8.15	170.18	H671_1g2063
G3HRJ7	Catenin delta-1 OS=Cricetulus griseus OX=10029 GN=I79_013441 PE=3 SV=1	28	23	85	23	932	104	6.95	180.61	I79_013441
Q60451	NADPH--cytochrome P450 reductase OS=Cricetulus griseus OX=10029 GN=POR PE=2 SV=1	32	19	69	19	667	75.8	5.58	178.17	POR
A0A3L7H919	MICOS complex subunit MIC60 (Fragment) OS=Cricetulus griseus OX=10029 GN=CgPICR_013839 PE=3 SV=1	20	18	122	1	917	100.5	8.85	342.03	CgPICR_013839
A0A3L7H8Q7	Peptidylprolyl isomerase OS=Cricetulus griseus OX=10029 GN=CgPICR_018473 PE=4 SV=1	39	15	137	2	428	47.7	5.27	306.31	CgPICR_018473
G3GT05	T-complex protein 1 subunit theta OS=Cricetulus griseus OX=10029 GN=I79_000778 PE=3 SV=1	66	12	83	2	205	22.2	4.91	236.42	I79_000778
G3I2H0	Dipeptidyl peptidase 3 OS=Cricetulus griseus OX=10029 GN=CgPICR_009535 PE=3 SV=1	30	19	55	19	738	82.9	5.22	140.12	CgPICR_009535
A0A3L7IIL1	FXR1 OS=Cricetulus griseus OX=10029 GN=CgPICR_002373 PE=3 SV=1	36	19	88	2	582	65.5	5.96	223.19	CgPICR_002373
A0A3L7HU72	EIF4G2 (Fragment) OS=Cricetulus griseus OX=10029 GN=CgPICR_010888 PE=3 SV=1	22	22	75	22	973	109.3	7.53	184.43	CgPICR_010888
A0A3L7IMH5	PSMC6 OS=Cricetulus griseus OX=10029 GN=CgPICR_020993 PE=3 SV=1	41	12	64	6	391	44.4	8.03	173.49	CgPICR_020993
A0A061IFI3	Polyketide synthase/Fatty acid synthase, KR containing protein OS=Cricetulus griseus OX=10029 GN=H671_2g5588 PE=4 SV=1	24	15	81	15	735	80	8.48	221.07	H671_2g5588
G3IHC0	Isocitrate dehydrogenase [NADP] OS=Cricetulus griseus OX=10029 GN=I79_023209 PE=3 SV=1	37	15	85	14	452	51	8.69	251.84	I79_023209
G3GY17	Cullin-associated NEDD8-dissociated protein 1 OS=Cricetulus griseus OX=10029 GN=I79_002670 PE=3 SV=1	21	23	84	23	1206	133.5	5.74	206.82	I79_002670
P38982	40S ribosomal protein SA OS=Cricetulus griseus OX=10029 GN=Rpsa PE=1 SV=3	44	11	70	11	295	32.9	4.93	211.28	Rpsa
G3GZA9	Reticulocalbin-1 (Fragment) OS=Cricetulus griseus OX=10029 GN=I79_003169 PE=4 SV=1	64	12	107	1	246	29.3	4.7	267.85	I79_003169
A0A3L7I816	THRAP3 (Fragment) OS=Cricetulus griseus OX=10029 GN=CgPICR_007088 PE=3 SV=1	24	21	148	17	813	92.4	9.96	313.01	CgPICR_007088
G3I6K0	RNA helicase OS=Cricetulus griseus OX=10029 GN=CgPICR_000142 PE=4 SV=1	31	21	47	21	819	95.4	9.57	120.75	CgPICR_000142
A0A3L7IN91	UGGT1 OS=Cricetulus griseus OX=10029 GN=CgPICR_004323 PE=3 SV=1	17	21	51	1	1447	165.2	5.81	133.65	CgPICR_004323
G3GUU5	Transketolase OS=Cricetulus griseus OX=10029 GN=I79_001469 PE=4 SV=1	30	14	60	14	623	67.7	7.64	181	I79_001469
A0A3L7HDV9	LRRC59 OS=Cricetulus griseus OX=10029 GN=CgPICR_020556 PE=4 SV=1	39	12	72	12	307	34.9	9.51	207.52	CgPICR_020556
G3GUI3	Peptidylprolyl isomerase OS=Cricetulus griseus OX=10029 GN=I79_001345 PE=4 SV=1	39	15	123	2	411	46.6	5.81	277.73	I79_001345
A0A061IJA7	Biorientation of chromosomes in cell division protein 1 (Fragment) OS=Cricetulus griseus OX=10029 GN=H671_1g2864 PE=4 SV=1	8	22	56	22	3064	331.8	5.31	101.22	H671_1g2864
A0A3L7H6T4	26S proteasome AAA-ATPase subunit RPT3 OS=Cricetulus griseus OX=10029 GN=CgPICR_018613 PE=3 SV=1	36	17	66	17	481	53.6	5.27	165.46	CgPICR_018613
O70523	Fragile X mental retardation syndrome-related protein 1 OS=Cricetulus griseus OX=10029 GN=FXR1 PE=2 SV=1	37	20	91	3	621	69.7	6.15	226.07	FXR1
A0A061HTZ6	rRNA 2'-O-methyltransferase fibrillarin-like protein OS=Cricetulus griseus OX=10029 GN=H671_21340 PE=3 SV=1	39	13	75	13	330	34.4	10.24	216.16	H671_21340
A0A3L7I839	SFPQ OS=Cricetulus griseus OX=10029 GN=CgPICR_007108 PE=4 SV=1	39	18	163	7	474	53.8	7.94	404.65	CgPICR_007108
A0A3L7HQ14	Eukaryotic translation initiation factor 3 subunit B OS=Cricetulus griseus OX=10029 GN=EIF3B PE=3 SV=1	27	20	90	20	801	91.3	5.07	200.31	EIF3B
G3HQ45	Protein-synthesizing GTPase OS=Cricetulus griseus OX=10029 GN=I79_012939 PE=4 SV=1	44	17	57	14	472	51.1	8.4	144.23	I79_012939
A0A3L7I488	Nuclear autoantigenic sperm protein OS=Cricetulus griseus OX=10029 GN=CgPICR_012761 PE=3 SV=1	23	16	76	16	751	81.4	4.39	158.12	CgPICR_012761
A0A3L7HUA6	Coatomer subunit beta OS=Cricetulus griseus OX=10029 GN=CgPICR_010910 PE=4 SV=1	29	23	53	23	932	104.7	6.07	127.01	CgPICR_010910
G3H2N6	Programmed cell death 6-interacting protein OS=Cricetulus griseus OX=10029 GN=I79_004454 PE=4 SV=1	25	20	68	2	867	95.9	6.39	144.83	I79_004454
A0A3L7HQA2	HMGB1 OS=Cricetulus griseus OX=10029 GN=CgPICR_011773 PE=3 SV=1	32	7	74	7	215	24.9	5.74	217.56	CgPICR_011773
A0A3L7HE43	CSNK2A1 OS=Cricetulus griseus OX=10029 GN=CgPICR_001290 PE=3 SV=1	48	13	42	5	391	45.1	7.74	117.34	CgPICR_001290
A0A3L7HCU8	GOLGA2 OS=Cricetulus griseus OX=10029 GN=CgPICR_015460 PE=4 SV=1	22	19	66	15	932	105.1	5	160.52	CgPICR_015460
G3I2M1	T-complex protein 1 subunit zeta OS=Cricetulus griseus OX=10029 GN=I79_017661 PE=3 SV=1	33	14	53	14	531	57.9	6.9	134.82	I79_017661
A0A3L7GN52	HNRNPH1 OS=Cricetulus griseus OX=10029 GN=CgPICR_003927 PE=4 SV=1	37	11	110	5	399	44.1	7.14	322.44	CgPICR_003927
G3H3X1	Apoptosis-inducing factor 1 OS=Cricetulus griseus OX=10029 GN=H671_xg19977 PE=3 SV=1	25	12	89	12	612	66.7	8.97	252.72	H671_xg19977
A0A061IAH9	DNA helicase OS=Cricetulus griseus OX=10029 GN=H671_4g12056 PE=3 SV=1	25	19	75	19	830	92.7	7.44	205.21	H671_4g12056
A0A061I6B0	SWI/SNF complex subunit SMARCC1-like protein (Fragment) OS=Cricetulus griseus OX=10029 GN=H671_4g12606 PE=4 SV=1	26	20	79	2	849	95.4	5.31	207.76	H671_4g12606
G3H2E2	HNRNPAB OS=Cricetulus griseus OX=10029 GN=CgPICR_003913 PE=4 SV=1	52	9	69	8	211	23.7	9.61	209.52	CgPICR_003913
G3GSW3	Beta'-coat protein OS=Cricetulus griseus OX=10029 GN=I79_000735 PE=3 SV=1	31	20	61	6	791	89.5	5.5	150.01	I79_000735
G3HX83	Ras-related protein Rab-14 OS=Cricetulus griseus OX=10029 GN=I79_015602 PE=3 SV=1	75	12	61	11	215	23.9	6.21	180.44	I79_015602
G3IG23	Alanine--tRNA ligase OS=Cricetulus griseus OX=10029 GN=AARS PE=3 SV=1	24	20	79	20	968	106.8	5.62	193.88	AARS
G3GVC9	Fascin OS=Cricetulus griseus OX=10029 GN=I79_001665 PE=3 SV=1	44	19	59	19	493	54.5	7.05	155.92	I79_001665
A0A3L7INR8	YWHAH OS=Cricetulus griseus OX=10029 GN=CgPICR_004468 PE=3 SV=1	49	12	127	7	246	28.2	4.89	313.08	CgPICR_004468
A0A3L7ICZ3	SMCHD1 OS=Cricetulus griseus OX=10029 GN=CgPICR_000686 PE=4 SV=1	17	28	60	1	1853	208.7	7.17	126.8	CgPICR_000686
A0A061I8L9	Metastasis-associated protein MTA2 OS=Cricetulus griseus OX=10029 GN=H671_3g9661 PE=4 SV=1	31	19	71	17	668	75	9.66	167.7	H671_3g9661
A0A3L7GN19	Flotillin OS=Cricetulus griseus OX=10029 GN=CgPICR_003490 PE=3 SV=1	38	15	51	15	481	53	5.15	147.89	CgPICR_003490
A0A3L7I3H0	YME1L1 (Fragment) OS=Cricetulus griseus OX=10029 GN=CgPICR_005421 PE=3 SV=1	27	14	34	6	704	78.7	8.85	109.54	CgPICR_005421
G3HBP8	40S ribosomal protein S2 OS=Cricetulus griseus OX=10029 GN=CgPICR_010523 PE=3 SV=1	49	14	51	10	293	31.2	10.24	151.28	CgPICR_010523
G3H6X6	Utrophin OS=Cricetulus griseus OX=10029 GN=I79_006097 PE=4 SV=1	9	27	48	27	3291	376.5	5.3	108.77	I79_006097
A0A061I5M2	Radixin OS=Cricetulus griseus OX=10029 GN=H671_4g11399 PE=4 SV=1	30	22	88	12	642	75.3	7.4	221.65	H671_4g11399
A0A3L7H722	Dynactin subunit 1 OS=Cricetulus griseus OX=10029 GN=CgPICR_013767 PE=3 SV=1	21	22	57	19	1094	121.6	5.21	137.62	CgPICR_013767
G3I5V6	Mitotic checkpoint protein BUB3 OS=Cricetulus griseus OX=10029 GN=I79_018864 PE=4 SV=1	47	12	58	12	324	36.7	6.84	171.3	I79_018864
G3H9U3	Splicing factor, proline-and glutamine-rich OS=Cricetulus griseus OX=10029 GN=I79_007174 PE=4 SV=1	47	15	164	4	351	40.2	6.74	405.49	I79_007174
G3II69	DNA damage-binding protein 1 OS=Cricetulus griseus OX=10029 GN=I79_023537 PE=3 SV=1	23	25	76	25	1140	126.8	5.26	192.53	I79_023537
G3I1V4	5-aminoimidazole-4-carboxamide ribonucleotide formyltransferase OS=Cricetulus griseus OX=10029 GN=I79_017373 PE=3 SV=1	36	15	38	15	592	64.6	6.98	108.99	I79_017373
A0A061IE72	Malic enzyme OS=Cricetulus griseus OX=10029 GN=H671_2g6078 PE=3 SV=1	30	15	63	14	604	67.5	8.41	156.3	H671_2g6078
A0A3L7HW32	RAB1B (Fragment) OS=Cricetulus griseus OX=10029 GN=CgPICR_009522 PE=4 SV=1	53	13	55	6	281	31.3	9.14	173.64	CgPICR_009522
A0A061I1H8	Eukaryotic translation initiation factor 4C OS=Cricetulus griseus OX=10029 GN=H671_xg19889 PE=3 SV=1	23	20	77	15	904	102.5	6.61	209.76	H671_xg19889
G3H6U1	RNA helicase OS=Cricetulus griseus OX=10029 GN=I79_006060 PE=3 SV=1	25	18	87	12	729	80.6	9.25	229	I79_006060
A0A061IEF8	SWI/SNF-related matrix-associated actin-dependent regulator OS=Cricetulus griseus OX=10029 GN=H671_3g9128 PE=3 SV=1	28	26	91	2	927	108.9	6.83	208.6	H671_3g9128
G3HRK0	PA2G4 OS=Cricetulus griseus OX=10029 GN=CgPICR_002470 PE=3 SV=1	43	16	102	12	394	43.7	6.7	257.17	CgPICR_002470
A0A3L7HCF2	60S ribosomal protein L12 OS=Cricetulus griseus OX=10029 GN=CgPICR_015435 PE=3 SV=1	47	9	109	5	225	24.4	10.2	340.12	CgPICR_015435
G3HYJ9	Moesin OS=Cricetulus griseus OX=10029 GN=I79_016134 PE=4 SV=1	45	14	132	1	293	34.5	5.66	307.66	I79_016134
A0A061HZ06	Actin-depolymerizing factor OS=Cricetulus griseus OX=10029 GN=H671_6g15713 PE=3 SV=1	26	16	68	16	731	80.7	5.77	204.05	H671_6g15713
Q60437	Brain-specific angiogenesis inhibitor 1-associated protein 2 OS=Cricetulus griseus OX=10029 GN=BAIAP2 PE=1 SV=1	42	18	63	18	521	57.6	8.79	169.02	BAIAP2
G3IIT6	Cysteinyl-tRNA synthetase OS=Cricetulus griseus OX=10029 GN=I79_023763 PE=4 SV=1	31	18	73	18	684	78.5	6.07	173.61	I79_023763
G3GV47	Leucine-rich PPR motif-containing protein, mitochondrial OS=Cricetulus griseus OX=10029 GN=I79_001578 PE=4 SV=1	11	15	65	15	1392	158.3	6.54	180.81	I79_001578
A0A061IA65	Acyl-CoA dehydrogenase family member 10 OS=Cricetulus griseus OX=10029 GN=H671_4g11405 PE=3 SV=1	7	14	65	13	2661	295.6	6.14	180.89	H671_4g11405
G3HDL7	NADH-ubiquinone oxidoreductase 75 kDa subunit, mitochondrial OS=Cricetulus griseus OX=10029 GN=I79_008602 PE=3 SV=1	25	14	49	14	727	79.7	6.24	138.68	I79_008602
A0A3L7HZG0	PRDX3 OS=Cricetulus griseus OX=10029 GN=CgPICR_007672 PE=3 SV=1	48	8	59	8	228	25.2	6.44	178.03	CgPICR_007672
A0A3L7IGI6	DNA helicase OS=Cricetulus griseus OX=10029 GN=CgPICR_013375 PE=3 SV=1	28	19	79	2	773	86.8	5.69	186.4	CgPICR_013375
G3I692	CNDP2 OS=Cricetulus griseus OX=10029 GN=CgPICR_014740 PE=3 SV=1	31	10	39	10	475	52.8	5.94	122.68	CgPICR_014740
A0A3L7HZZ4	Phosphoglycerate mutase OS=Cricetulus griseus OX=10029 GN=CgPICR_007850 PE=3 SV=1	67	7	75	2	170	18.9	7.5	231.45	CgPICR_007850
G3HCV0	RNA helicase OS=Cricetulus griseus OX=10029 GN=I79_008317 PE=4 SV=1	23	17	57	17	928	101.6	6.98	137.71	I79_008317
A0A3L7I866	Tyrosine--tRNA ligase OS=Cricetulus griseus OX=10029 GN=CgPICR_007137 PE=3 SV=1	38	19	73	1	516	57.5	8.98	168.2	CgPICR_007137
A0A3L7H2X3	RBBP7 OS=Cricetulus griseus OX=10029 GN=CgPICR_008031 PE=4 SV=1	32	11	87	7	405	45.6	5.34	219.34	CgPICR_008031
G3HEZ1	Eukaryotic peptide chain release factor subunit 1 OS=Cricetulus griseus OX=10029 GN=I79_009142 PE=3 SV=1	47	14	57	2	404	45.4	5.48	138.14	I79_009142
A0A3L7HLS7	YWHAG OS=Cricetulus griseus OX=10029 GN=CgPICR_017272 PE=3 SV=1	62	14	130	8	247	28.3	4.89	329.99	CgPICR_017272
A0A3L7I9W9	6-phosphogluconate dehydrogenase, decarboxylating OS=Cricetulus griseus OX=10029 GN=CgPICR_017890 PE=3 SV=1	27	10	67	10	502	55.4	8.13	194.49	CgPICR_017890
A0A3L7ING6	WDR1 (Fragment) OS=Cricetulus griseus OX=10029 GN=CgPICR_004401 PE=4 SV=1	25	15	68	15	714	77.9	8.37	202.62	CgPICR_004401
G3GR85	Pitrilysin metalloproteinase 1 OS=Cricetulus griseus OX=10029 GN=CgPICR_005305 PE=3 SV=1	26	22	63	22	1036	117.8	7.14	161.9	CgPICR_005305
G3HLV8	DnaJ-like subfamily C member 7 OS=Cricetulus griseus OX=10029 GN=I79_011702 PE=4 SV=1	42	21	63	21	489	55.8	6.79	143.42	I79_011702
A0A061I3X4	General transcription factor II-I-like protein OS=Cricetulus griseus OX=10029 GN=H671_4g12628 PE=4 SV=1	20	17	62	3	1099	122.9	8.76	166.28	H671_4g12628
A0A061IDW0	Structural maintenance of chromosomes flexible hinge domain-containing protein 1 OS=Cricetulus griseus OX=10029 GN=H671_2g6630 PE=4 SV=1	16	29	60	2	1964	221.6	7.77	128.27	H671_2g6630
A0A3L7ILD1	Valyl-tRNA synthetase OS=Cricetulus griseus OX=10029 GN=CgPICR_019575 PE=3 SV=1	17	19	60	2	1392	153.4	8	149.74	CgPICR_019575
A0A3L7I3Z6	Eukaryotic translation initiation factor 3 subunit L OS=Cricetulus griseus OX=10029 GN=EIF3L PE=3 SV=1	33	17	54	1	547	64.4	6.61	160.64	EIF3L
Q9Z1E9	Golgi apparatus protein 1 OS=Cricetulus griseus OX=10029 GN=GLG1 PE=1 SV=1	18	20	68	20	1160	132.2	6.76	151.35	GLG1
A0A061ICN7	Superkiller viralicidic activity 2-like 2 OS=Cricetulus griseus OX=10029 GN=H671_2g6766 PE=4 SV=1	20	19	50	19	1041	117.7	6.4	122.71	H671_2g6766
G3IG05	Annexin OS=Cricetulus griseus OX=10029 GN=I79_022682 PE=3 SV=1	55	14	134	2	244	27	5.97	345.17	I79_022682
G3GZW8	Phosphoglycerate mutase 1 OS=Cricetulus griseus OX=10029 GN=I79_003415 PE=4 SV=1	69	8	56	3	178	20.2	8.12	152.06	I79_003415
G3GU92	Lupus La protein-like OS=Cricetulus griseus OX=10029 GN=I79_001246 PE=4 SV=1	44	17	70	17	407	46.8	9.69	195.86	I79_001246
A0A3L7IN27	RNA helicase OS=Cricetulus griseus OX=10029 GN=CgPICR_019600 PE=4 SV=1	47	16	79	7	416	47.7	6.11	219.46	CgPICR_019600
A0A061IGK9	NADH-cytochrome b5 reductase OS=Cricetulus griseus OX=10029 GN=H671_2g7251 PE=3 SV=1	35	10	77	10	335	38	8.09	226.95	H671_2g7251
G3GZ85	Staphylococcal nuclease domain-containing protein OS=Cricetulus griseus OX=10029 GN=I79_003116 PE=4 SV=1	24	20	87	20	886	99.7	6.96	199.94	I79_003116
G3H605	Heterogeneous nuclear ribonucleoprotein H2 OS=Cricetulus griseus OX=10029 GN=H671_xg20015 PE=4 SV=1	32	11	102	6	449	49.2	6.3	291.29	H671_xg20015
G3HMX6	NAD(P) transhydrogenase, mitochondrial OS=Cricetulus griseus OX=10029 GN=I79_012106 PE=3 SV=1	43	13	42	13	336	35.4	9.06	116.92	I79_012106
G3HSE4	Proteasome subunit alpha type OS=Cricetulus griseus OX=10029 GN=I79_013775 PE=3 SV=1	59	14	90	14	263	29.5	6.46	258.41	I79_013775
A0A3L7HW61	EHD1 OS=Cricetulus griseus OX=10029 GN=CgPICR_009461 PE=4 SV=1	46	20	55	18	534	60.6	6.83	150.04	CgPICR_009461
G3HD97	Thioredoxin domain-containing protein 5 OS=Cricetulus griseus OX=10029 GN=I79_008476 PE=3 SV=1	37	12	72	12	417	46.3	5.91	215.99	I79_008476
A0A3L7HXU1	Serine/threonine-protein phosphatase (Fragment) OS=Cricetulus griseus OX=10029 GN=CgPICR_009559 PE=3 SV=1	40	12	61	1	374	42.2	8.05	188.02	CgPICR_009559
A0A061I6P1	Serine/threonine-protein phosphatase OS=Cricetulus griseus OX=10029 GN=H671_4g12332 PE=3 SV=1	48	12	61	2	317	36.2	7.01	178.92	H671_4g12332
A0A3L7GLW5	PSMD11 OS=Cricetulus griseus OX=10029 GN=CgPICR_003443 PE=3 SV=1	51	18	52	6	411	46.1	6.13	141.56	CgPICR_003443
A0A3L7HDG5	60S ribosomal protein L7a OS=Cricetulus griseus OX=10029 GN=CgPICR_012438 PE=3 SV=1	39	10	82	4	255	28.7	10.59	232.26	CgPICR_012438
A0A098KXE1	Cysteinylglycine-S-conjugate dipeptidase OS=Cricetulus griseus OX=10029 GN=CgPICR_004373 PE=3 SV=1	37	15	40	15	519	56.3	7.17	105.92	CgPICR_004373
G3HID1	RAB7A OS=Cricetulus griseus OX=10029 GN=CgPICR_020452 PE=4 SV=1	70	12	60	12	207	23.5	6.7	150.74	CgPICR_020452
A0A061IC58	Elongation factor 1-gamma OS=Cricetulus griseus OX=10029 GN=H671_3g9663 PE=4 SV=1	37	17	59	17	450	51.7	7.44	157.62	H671_3g9663
A0A061I6G9	Septin-7 (Fragment) OS=Cricetulus griseus OX=10029 GN=H671_4g12516 PE=3 SV=1	28	12	84	12	515	59.3	8.57	211.25	H671_4g12516
G3HKQ9	SWI/SNF complex subunit SMARCC1 (Fragment) OS=Cricetulus griseus OX=10029 GN=I79_011288 PE=4 SV=1	16	20	70	2	1411	154.7	4.91	174.31	I79_011288
A0A3L7GMG1	DNA-directed RNA polymerase subunit OS=Cricetulus griseus OX=10029 GN=CgPICR_003675 PE=3 SV=1	14	26	57	26	1894	208.4	7.17	118.44	CgPICR_003675
G3H873	ELKS/RAB6-interacting/CAST family member 1 OS=Cricetulus griseus OX=10029 GN=I79_006571 PE=4 SV=1	24	24	39	24	1116	127.9	5.87	81.83	I79_006571
A0A3L7HKZ0	Aspartate--tRNA ligase, cytoplasmic (Fragment) OS=Cricetulus griseus OX=10029 GN=CgPICR_001007 PE=3 SV=1	51	17	76	3	344	39.2	5.67	198.8	CgPICR_001007
A0A3L7GLZ6	Replication protein A subunit OS=Cricetulus griseus OX=10029 GN=CgPICR_003537 PE=3 SV=1	33	14	50	14	495	55.4	8.24	128.36	CgPICR_003537
A0A3L7I2M5	Galectin (Fragment) OS=Cricetulus griseus OX=10029 GN=CgPICR_015004 PE=4 SV=1	70	8	148	8	132	14.5	5.8	390.84	CgPICR_015004
G3HP75	D-3-phosphoglycerate dehydrogenase OS=Cricetulus griseus OX=10029 GN=CgPICR_014506 PE=3 SV=1	27	11	68	11	533	56.5	6.9	196.4	CgPICR_014506
A0A3L7ICW9	AIMP1 OS=Cricetulus griseus OX=10029 GN=CgPICR_004112 PE=4 SV=1	33	11	50	11	387	42.6	9.03	148.11	CgPICR_004112
A0A3L7INC4	RNA helicase OS=Cricetulus griseus OX=10029 GN=CgPICR_004361 PE=4 SV=1	26	18	73	18	795	90.9	7.46	177.22	CgPICR_004361
A0A061INL5	ATP-binding cassette sub-family F member 1-like protein OS=Cricetulus griseus OX=10029 GN=H671_1g3322 PE=4 SV=1	22	14	47	14	842	95.7	6.13	117.58	H671_1g3322
A0A061IR05	Signal recognition particle subunit SRP72 OS=Cricetulus griseus OX=10029 GN=CgPICR_008529 PE=3 SV=1	26	15	58	15	671	74.7	9.26	125.39	CgPICR_008529
A0A3L7INA7	Eukaryotic translation initiation factor 5B OS=Cricetulus griseus OX=10029 GN=CgPICR_004290 PE=4 SV=1	16	16	62	16	1095	124.8	5.22	162.13	CgPICR_004290
A0A3L7GNI5	Profilin OS=Cricetulus griseus OX=10029 GN=CgPICR_003620 PE=3 SV=1	71	8	68	8	140	14.9	8.28	178.06	CgPICR_003620
M5AJ86	Acetyl-CoA carboxylase 1 OS=Cricetulus griseus OX=10029 GN=Acaca PE=2 SV=1	11	21	39	21	2346	265.2	6.4	85.54	Acaca
A0A061I1Z7	Dynamin-1-like protein (Fragment) OS=Cricetulus griseus OX=10029 GN=H671_4g12865 PE=3 SV=1	28	18	51	18	665	74.3	7.05	122.67	H671_4g12865
G3ID82	Beta-actin-like protein 2 OS=Cricetulus griseus OX=10029 GN=I79_021655 PE=3 SV=1	25	7	140	2	376	41.9	5.39	379.29	I79_021655
Q76G10	DnaJ (Hsp40) homolog, subfamily A, member 1 (Fragment) OS=Cricetulus griseus OX=10029 GN=Dnaja1 PE=2 SV=1	43	13	39	13	397	44.8	7.08	103.02	Dnaja1
G3I0G1	Transcription factor BTF3 OS=Cricetulus griseus OX=10029 GN=I79_016847 PE=3 SV=1	28	12	36	6	528	58.7	8.73	93.27	I79_016847
G3IJF5	Pinin OS=Cricetulus griseus OX=10029 GN=I79_023988 PE=3 SV=1	27	21	85	21	726	82.6	6.9	192.75	I79_023988
A0A061HW68	Heterogeneous nuclear ribonucleoprotein L (Fragment) OS=Cricetulus griseus OX=10029 GN=H671_20935 PE=4 SV=1	50	8	44	1	298	32.5	6.74	122.82	H671_20935
A0A3L7HG25	RCN3 OS=Cricetulus griseus OX=10029 GN=CgPICR_019312 PE=4 SV=1	44	9	61	9	327	37.9	4.84	170.96	CgPICR_019312
A0A3L7ILZ7	RANBP2 OS=Cricetulus griseus OX=10029 GN=CgPICR_018919 PE=4 SV=1	9	22	40	22	3038	338.7	5.94	78.26	CgPICR_018919
P37880	Arginine--tRNA ligase, cytoplasmic OS=Cricetulus griseus OX=10029 GN=RARS1 PE=2 SV=1	31	19	61	19	661	75.6	7.08	140.09	RARS1
A0A3L7HPI2	CLIP1 (Fragment) OS=Cricetulus griseus OX=10029 GN=CgPICR_012203 PE=4 SV=1	21	22	49	4	1180	132.4	5.66	117.02	CgPICR_012203
A0A061IG84	Nuclear pore complex protein Nup96 OS=Cricetulus griseus OX=10029 GN=H671_3g8573 PE=3 SV=1	11	21	41	21	2236	244.2	6.54	112.16	H671_3g8573
A0A061IQ58	40S ribosomal protein S27a OS=Cricetulus griseus OX=10029 GN=H671_1g1295 PE=3 SV=1	48	7	97	2	161	18.6	9.69	287.78	H671_1g1295
G3HRK4	RAB5B OS=Cricetulus griseus OX=10029 GN=CgPICR_002464 PE=4 SV=1	54	9	52	6	215	23.7	8.13	139.73	CgPICR_002464
G3HLS2	14-3-3 protein beta/alpha OS=Cricetulus griseus OX=10029 GN=I79_011666 PE=3 SV=1	39	9	109	3	244	27.8	4.83	290.44	I79_011666
A0A061IQB8	60S ribosomal protein L40 OS=Cricetulus griseus OX=10029 GN=H671_1g1144 PE=3 SV=1	54	8	117	1	128	14.7	9.83	334.14	H671_1g1144
G3GXB0	ARHGDIA OS=Cricetulus griseus OX=10029 GN=CgPICR_011939 PE=3 SV=1	37	8	70	8	204	23.4	5.2	176.94	CgPICR_011939
A0A3L7IHP4	PPID OS=Cricetulus griseus OX=10029 GN=CgPICR_013421 PE=4 SV=1	46	15	77	15	370	40.8	7.17	171.32	CgPICR_013421
A0A061IB94	DNA helicase OS=Cricetulus griseus OX=10029 GN=H671_3g9988 PE=3 SV=1	27	18	55	18	762	85.4	8.48	154.44	H671_3g9988
A0A3L7IAP3	Leucyl-tRNA synthetase OS=Cricetulus griseus OX=10029 GN=CgPICR_017781 PE=3 SV=1	21	21	65	2	1071	122.3	6.76	156.29	CgPICR_017781
A0A3L7HPH9	PDCD6IP OS=Cricetulus griseus OX=10029 GN=CgPICR_014585 PE=4 SV=1	21	19	63	1	980	108.4	6.28	142.65	CgPICR_014585
A0A3L7GVB3	AFG3L2 OS=Cricetulus griseus OX=10029 GN=CgPICR_013956 PE=3 SV=1	31	21	66	6	699	78.5	7.34	151.96	CgPICR_013956
G3HV92	DKC1 OS=Cricetulus griseus OX=10029 GN=CgPICR_021071 PE=3 SV=1	31	12	36	12	513	57.8	9.41	92.27	CgPICR_021071
G3IBT1	Pre-mRNA-processing factor 6 OS=Cricetulus griseus OX=10029 GN=I79_021114 PE=4 SV=1	34	18	77	9	535	61.3	8.12	174.17	I79_021114
A0A3L7I2D7	SCRIB OS=Cricetulus griseus OX=10029 GN=CgPICR_014915 PE=3 SV=1	17	23	53	23	1683	181.6	5.1	109.02	CgPICR_014915
G3H996	Catenin beta-1 OS=Cricetulus griseus OX=10029 GN=I79_006962 PE=3 SV=1	25	18	49	16	781	85.4	5.86	145.13	I79_006962
A0A3L7HSW3	Beta'-coat protein OS=Cricetulus griseus OX=10029 GN=CgPICR_005054 PE=3 SV=1	27	16	48	2	776	87.4	5.33	117.21	CgPICR_005054
G3I432	ATPase family AAA domain-containing protein 3 OS=Cricetulus griseus OX=10029 GN=H671_2g6122 PE=3 SV=1	31	18	69	18	587	66.3	9.17	175.69	H671_2g6122
G3HIK1	Nuclear pore complex protein Nup93 OS=Cricetulus griseus OX=10029 GN=I79_010472 PE=3 SV=1	31	22	76	4	780	89.1	5.69	158.74	I79_010472
G3HQC3	Calcium-transporting ATPase OS=Cricetulus griseus OX=10029 GN=I79_013020 PE=3 SV=1	12	10	37	3	1189	131.9	6.09	103.23	I79_013020
G3HBF7	Zinc finger CCCH domain-containing protein 14 OS=Cricetulus griseus OX=10029 GN=I79_007785 PE=3 SV=1	31	16	34	16	702	78.8	7.39	80.95	I79_007785
A0A3L7HCJ2	FUBP3 OS=Cricetulus griseus OX=10029 GN=CgPICR_015474 PE=4 SV=1	35	18	54	14	645	69.1	8.57	136	CgPICR_015474
G3IGS8	Arsenite-resistance protein 2 OS=Cricetulus griseus OX=10029 GN=I79_023004 PE=3 SV=1	21	16	86	10	841	96.3	5.71	210.28	I79_023004
A0A3L7IMC9	CCT-delta OS=Cricetulus griseus OX=10029 GN=CgPICR_004959 PE=3 SV=1	43	16	59	7	483	52.2	7.28	167.56	CgPICR_004959
A0A3L7HZ67	Pre-mRNA-processing factor 19 OS=Cricetulus griseus OX=10029 GN=CgPICR_006740 PE=3 SV=1	39	13	48	13	503	55.2	6.61	133.34	CgPICR_006740
A0A3L7I2N8	SMARCA5 OS=Cricetulus griseus OX=10029 GN=CgPICR_020131 PE=3 SV=1	26	27	87	3	1013	117	7.46	192.91	CgPICR_020131
G3H533	Peptidyl-prolyl cis-trans isomerase OS=Cricetulus griseus OX=10029 GN=CgPICR_005246 PE=3 SV=1	50	11	84	11	216	23.6	9.58	220.63	CgPICR_005246
G3HAC6	Titin OS=Cricetulus griseus OX=10029 GN=I79_007374 PE=3 SV=1	1	33	38	33	36026	4004.6	6	56.38	I79_007374
A0A3L7I250	60 kDa poly(U)-binding-splicing factor OS=Cricetulus griseus OX=10029 GN=CgPICR_014916 PE=3 SV=1	35	17	48	17	606	65.1	5.53	118.64	CgPICR_014916
G3I4N3	Lysine--tRNA ligase OS=Cricetulus griseus OX=10029 GN=I79_018416 PE=3 SV=1	20	12	46	12	626	71.4	6.62	123.07	I79_018416
G3HQP7	Flotillin OS=Cricetulus griseus OX=10029 GN=I79_013152 PE=3 SV=1	37	13	60	13	418	46.4	7.49	165.54	I79_013152
G3GW88	Serine/threonine-protein phosphatase OS=Cricetulus griseus OX=10029 GN=I79_002008 PE=3 SV=1	47	11	52	1	299	34.1	6.16	157.74	I79_002008
A0A3L7HKZ1	SAFB OS=Cricetulus griseus OX=10029 GN=CgPICR_020010 PE=4 SV=1	21	19	86	17	885	99.7	5.22	187.62	CgPICR_020010
A0A061I7C5	Glutaminyl-tRNA synthetase OS=Cricetulus griseus OX=10029 GN=H671_4g13282 PE=3 SV=1	29	23	62	22	808	91.4	7.15	131.97	H671_4g13282
A0A3L7HDT3	CHMP4B OS=Cricetulus griseus OX=10029 GN=CgPICR_001223 PE=3 SV=1	46	9	78	9	224	24.9	4.82	203.52	CgPICR_001223
P13704	Hydroxymethylglutaryl-CoA synthase, cytoplasmic OS=Cricetulus griseus OX=10029 GN=HMGCS1 PE=1 SV=1	33	13	62	13	520	57.3	5.66	165.25	HMGCS1
A0A3L7IMK5	RAB1A OS=Cricetulus griseus OX=10029 GN=CgPICR_004977 PE=4 SV=1	71	12	56	5	205	22.7	6.21	164.42	CgPICR_004977
A0A3L7I3E2	UBAP2 OS=Cricetulus griseus OX=10029 GN=CgPICR_003188 PE=4 SV=1	13	10	34	10	1077	112.4	7.08	82.28	CgPICR_003188
G3H229	Glutamine amidotransferase OS=Cricetulus griseus OX=10029 GN=I79_004230 PE=4 SV=1	16	16	40	16	1159	129.9	6.16	99.84	I79_004230
G3H8F4	Alpha-dystroglycan OS=Cricetulus griseus OX=10029 GN=CgPICR_013289 PE=4 SV=1	18	9	32	9	893	96.8	8.54	91.99	CgPICR_013289
G3HLW5	RAB5C OS=Cricetulus griseus OX=10029 GN=CgPICR_016964 PE=4 SV=1	53	8	52	5	216	23.5	8.41	148.72	CgPICR_016964
G3H1M4	Eukaryotic translation initiation factor 2 subunit 1 OS=Cricetulus griseus OX=10029 GN=I79_004073 PE=3 SV=1	55	16	73	16	315	36.1	5.14	165.31	I79_004073
G3HZY5	U1 small nuclear ribonucleoprotein 70 kDa OS=Cricetulus griseus OX=10029 GN=I79_016650 PE=4 SV=1	29	12	102	12	445	51.8	9.94	234.51	I79_016650
P17244	Glyceraldehyde-3-phosphate dehydrogenase OS=Cricetulus griseus OX=10029 GN=GAPDH PE=2 SV=2	33	10	82	7	333	35.7	8.34	222.77	GAPDH
A0A3L7GMJ9	60S ribosomal protein L9 OS=Cricetulus griseus OX=10029 GN=CgPICR_003722 PE=3 SV=1	26	14	54	14	611	68.6	8.16	133.71	CgPICR_003722
G3I1H0	DNA helicase OS=Cricetulus griseus OX=10029 GN=I79_017225 PE=3 SV=1	26	18	65	1	807	90.7	5.48	151.79	I79_017225
G3I505	Eukaryotic translation initiation factor 3 subunit L OS=Cricetulus griseus OX=10029 GN=EIF3L PE=3 SV=1	13	17	53	1	1354	152	6.18	151.37	EIF3L
A0A3L7I9P2	Polyadenylate-binding protein OS=Cricetulus griseus OX=10029 GN=CgPICR_007053 PE=3 SV=1	28	19	100	13	664	72.5	9.35	237.48	CgPICR_007053
A0A3L7IIF5	Structural maintenance of chromosomes protein OS=Cricetulus griseus OX=10029 GN=CgPICR_010034 PE=3 SV=1	17	23	72	8	1211	138	7.87	175.37	CgPICR_010034
G3HH63	Phospholipase A-2-activating protein OS=Cricetulus griseus OX=10029 GN=H671_2g6218 PE=3 SV=1	24	16	32	16	795	87.1	6.16	80.71	H671_2g6218
G3IKP7	Putative RNA-binding protein 15 OS=Cricetulus griseus OX=10029 GN=CgPICR_003975 PE=3 SV=1	21	16	38	16	912	99.8	9.92	89.77	CgPICR_003975
A0A3L7HF47	Eukaryotic translation initiation factor 3 subunit M OS=Cricetulus griseus OX=10029 GN=EIF3M PE=3 SV=1	37	10	20	10	374	42.5	5.74	73.86	EIF3M
G3H7Y0	Coatomer subunit alpha OS=Cricetulus griseus OX=10029 GN=I79_006476 PE=4 SV=1	17	20	61	20	1224	138.2	7.65	137.25	I79_006476
G3I0V9	Liprin-beta-1 OS=Cricetulus griseus OX=10029 GN=I79_017000 PE=3 SV=1	21	18	52	18	986	110.4	5.48	123.77	I79_017000
G3HKJ6	Myc box-dependent-interacting protein 1 (Fragment) OS=Cricetulus griseus OX=10029 GN=I79_011224 PE=4 SV=1	30	14	53	13	522	57.1	4.79	137.27	I79_011224
A0A061I8C5	Ataxin-2-like protein OS=Cricetulus griseus OX=10029 GN=H671_3g10220 PE=3 SV=1	20	18	59	6	1039	110	8.63	150.16	H671_3g10220
A0A3L7HBT2	PSMD3 (Fragment) OS=Cricetulus griseus OX=10029 GN=CgPICR_018701 PE=3 SV=1	34	13	59	10	425	48.7	9.92	155.48	CgPICR_018701
A0A3L7HBG8	PDIA6 OS=Cricetulus griseus OX=10029 GN=CgPICR_006465 PE=3 SV=1	23	9	81	7	436	47.5	5.27	233.83	CgPICR_006465
G3IDS0	Pre-mRNA-processing factor 40-like A OS=Cricetulus griseus OX=10029 GN=I79_021853 PE=4 SV=1	24	14	42	14	714	81.4	5.21	87.23	I79_021853
G3I710	AP-2 complex subunit alpha OS=Cricetulus griseus OX=10029 GN=I79_019291 PE=3 SV=1	24	21	45	16	946	104.6	7.66	104.44	I79_019291
G3HPL6	BAT2 domain-containing protein 1 OS=Cricetulus griseus OX=10029 GN=I79_012731 PE=4 SV=1	12	24	66	2	2018	223.6	9.17	148.72	I79_012731
G3I8W0	SMU1 OS=Cricetulus griseus OX=10029 GN=CgPICR_003198 PE=4 SV=1	35	14	55	14	513	57.5	7.18	133.77	CgPICR_003198
Q6E6J6	Chromobox protein-like 5 OS=Cricetulus griseus OX=10029 GN=HP1 alpha PE=2 SV=1	56	10	63	9	191	22.2	5.86	157.84	HP1 alpha
G3HWJ2	Plectin-1 OS=Cricetulus griseus OX=10029 GN=I79_015375 PE=3 SV=1	27	19	87	1	720	83.4	8.54	199.03	I79_015375
G3II33	Heterogeneous nuclear ribonucleoprotein U-like protein 2 OS=Cricetulus griseus OX=10029 GN=I79_023494 PE=4 SV=1	27	15	94	15	627	72.4	5.27	208.63	I79_023494
G3HKZ1	14-3-3 protein zeta/delta OS=Cricetulus griseus OX=10029 GN=I79_011374 PE=3 SV=1	41	11	103	7	245	27.7	4.79	302.07	I79_011374
G3I9P1	LDLR chaperone MESD OS=Cricetulus griseus OX=10029 GN=CgPICR_008585 PE=3 SV=1	49	11	67	11	226	25.1	6.33	165.72	CgPICR_008585
G3GR73	Rab GDP dissociation inhibitor OS=Cricetulus griseus OX=10029 GN=H671_3g8659 PE=3 SV=1	39	15	53	11	445	50.5	6.25	143.74	H671_3g8659
A0A3L7HMN3	RNA helicase OS=Cricetulus griseus OX=10029 GN=CgPICR_001029 PE=3 SV=1	27	14	51	14	588	66.1	9.47	129.28	CgPICR_001029
A0A3L7HCQ3	RNA helicase OS=Cricetulus griseus OX=10029 GN=CgPICR_012843 PE=4 SV=1	27	19	48	6	744	83.4	9.54	115.72	CgPICR_012843
A0A3L7H8I8	NOP2 (Fragment) OS=Cricetulus griseus OX=10029 GN=CgPICR_018425 PE=3 SV=1	24	14	50	14	668	74	9.06	114.46	CgPICR_018425
G3HSM8	Lamin-B2 OS=Cricetulus griseus OX=10029 GN=I79_013862 PE=3 SV=1	29	19	96	16	602	67.7	5.27	248.21	I79_013862
A0A061IC10	Vacuolar protein sorting-associated protein 35 OS=Cricetulus griseus OX=10029 GN=H671_3g10061 PE=3 SV=1	23	17	47	17	797	91.8	5.44	122.04	H671_3g10061
A0A3L7I6T4	40S ribosomal protein S6 OS=Cricetulus griseus OX=10029 GN=CgPICR_010772 PE=3 SV=1	39	11	100	10	249	28.7	10.84	259.18	CgPICR_010772
A0A3L7HC71	ATP-dependent RNA helicase DDX1 OS=Cricetulus griseus OX=10029 GN=CgPICR_006450 PE=3 SV=1	28	16	42	16	724	80.9	7.33	119.36	CgPICR_006450
F7J0L2	Serine/arginine-rich splicing factor 1 (Fragment) OS=Cricetulus griseus OX=10029 GN=Srsf1 PE=2 SV=1	52	13	148	13	248	27.7	10.36	360.04	Srsf1
Q6E6J8	CBX3 OS=Cricetulus griseus OX=10029 GN=CgPICR_014275 PE=2 SV=1	56	9	92	7	183	20.8	5.33	204.1	CgPICR_014275
G3H3W4	Insulin-degrading enzyme OS=Cricetulus griseus OX=10029 GN=I79_004954 PE=3 SV=1	21	19	55	19	978	113	6.27	122.17	I79_004954
A0A3L7IDS2	NAA15 OS=Cricetulus griseus OX=10029 GN=CgPICR_016664 PE=4 SV=1	26	22	54	8	851	99	6.8	114.2	CgPICR_016664
A0A061IAK8	Aspartate aminotransferase OS=Cricetulus griseus OX=10029 GN=H671_3g9301 PE=3 SV=1	14	15	67	15	905	98.7	7.96	185.85	H671_3g9301
A0A061IH34	Cleavage and polyadenylation specificity factor subunit 6 OS=Cricetulus griseus OX=10029 GN=H671_1g3754 PE=3 SV=1	29	12	42	12	552	59.3	7.37	118.37	H671_1g3754
G3I6I1	26S protease regulatory subunit S10B OS=Cricetulus griseus OX=10029 GN=I79_019105 PE=4 SV=1	40	8	49	2	284	32.3	6.29	137.59	I79_019105
A0A3L7HV50	Tubulin beta chain OS=Cricetulus griseus OX=10029 GN=CgPICR_009785 PE=3 SV=1	34	6	52	1	259	29	4.42	163.38	CgPICR_009785
A0A3L7HMT6	SON OS=Cricetulus griseus OX=10029 GN=CgPICR_016338 PE=4 SV=1	9	20	82	20	2440	264.1	5.69	180.67	CgPICR_016338
A0A061IE12	CCR4-NOT transcription complex subunit 1 isoform 1 OS=Cricetulus griseus OX=10029 GN=H671_3g9300 PE=4 SV=1	12	22	38	22	2371	266.2	7.05	80.59	H671_3g9300
G3H0Y9	EH domain-containing protein 4 OS=Cricetulus griseus OX=10029 GN=I79_003809 PE=4 SV=1	30	15	40	14	628	71.7	5.71	120.16	I79_003809
G3HT22	Glycerol-3-phosphate dehydrogenase OS=Cricetulus griseus OX=10029 GN=I79_014035 PE=3 SV=1	20	12	37	12	727	80.6	6.3	105.97	I79_014035
G3HDR3	T-complex protein 1 subunit delta OS=Cricetulus griseus OX=10029 GN=I79_008649 PE=3 SV=1	42	12	53	2	397	42.1	8.27	163.6	I79_008649
G3IAU0	Structural maintenance of chromosomes protein 4 (Fragment) OS=Cricetulus griseus OX=10029 GN=I79_020720 PE=3 SV=1	19	18	61	3	907	103.4	6.54	148.87	I79_020720
G3IH96	Eukaryotic translation initiation factor 4B OS=Cricetulus griseus OX=10029 GN=I79_023184 PE=4 SV=1	18	14	79	14	616	69.5	5.81	211.81	I79_023184
A0A3L7ILS4	SEPT11 OS=Cricetulus griseus OX=10029 GN=CgPICR_018977 PE=3 SV=1	30	13	52	5	473	54.4	7.37	130.73	CgPICR_018977
A0A3L7HFY2	NOMO1 OS=Cricetulus griseus OX=10029 GN=CgPICR_019249 PE=4 SV=1	14	15	41	15	1217	133.6	6.07	101.52	CgPICR_019249
G3HYG7	DnaJ-like subfamily B member 11 OS=Cricetulus griseus OX=10029 GN=I79_016100 PE=4 SV=1	26	10	64	10	359	40.5	6.32	166.41	I79_016100
A0A3L7I9Y9	RBBP4 OS=Cricetulus griseus OX=10029 GN=CgPICR_007140 PE=4 SV=1	43	11	55	7	404	45.4	4.91	146.46	CgPICR_007140
G3GXQ3	Enoyl-CoA hydratase OS=Cricetulus griseus OX=10029 GN=I79_002545 PE=3 SV=1	21	14	47	14	763	82.7	9.14	116.88	I79_002545
G3HMQ0	Peptidylprolyl isomerase OS=Cricetulus griseus OX=10029 GN=I79_012022 PE=4 SV=1	30	16	76	15	570	63	5.11	168.65	I79_012022
G3HN72	Microtubule-actin cross-linking factor 1, isoform 4 OS=Cricetulus griseus OX=10029 GN=I79_012206 PE=3 SV=1	4	25	48	8	7148	808.9	5.3	110.52	I79_012206
G3H902	Prostaglandin F2 receptor negative regulator OS=Cricetulus griseus OX=10029 GN=I79_006863 PE=4 SV=1	26	20	59	20	830	93.7	6.58	138.42	I79_006863
G3GYR9	40S ribosomal protein S8 OS=Cricetulus griseus OX=10029 GN=CgPICR_012780 PE=3 SV=1	40	8	81	8	208	24.2	10.32	219.73	CgPICR_012780
G3HCJ1	Lon protease homolog, mitochondrial OS=Cricetulus griseus OX=10029 GN=LONP1 PE=3 SV=1	17	12	50	12	842	94.9	6.84	120.04	LONP1
A0A3L7HM88	Ubiquitin carboxyl-terminal hydrolase (Fragment) OS=Cricetulus griseus OX=10029 GN=CgPICR_000889 PE=3 SV=1	44	11	39	11	315	36.1	5.16	87.35	CgPICR_000889
A0A3L7HIN4	PRP6 homolog (Fragment) OS=Cricetulus griseus OX=10029 GN=CgPICR_018049 PE=4 SV=1	24	12	55	3	559	62.3	9.41	122.29	CgPICR_018049
A0A3L7HPU9	60S acidic ribosomal protein P0 OS=Cricetulus griseus OX=10029 GN=CgPICR_012307 PE=3 SV=1	44	10	62	10	317	34.2	6.25	195.46	CgPICR_012307
A0A3L7GVJ0	RPS14 OS=Cricetulus griseus OX=10029 GN=CgPICR_014026 PE=3 SV=1	36	5	82	5	151	16.3	10.05	200.66	CgPICR_014026
G3HFJ5	Signal recognition particle receptor subunit alpha OS=Cricetulus griseus OX=10029 GN=I79_009353 PE=3 SV=1	29	18	46	18	636	69.6	8.95	113.04	I79_009353
G3I8Z3	TBC1 domain family member 20 OS=Cricetulus griseus OX=10029 GN=I79_020027 PE=4 SV=1	27	10	31	2	555	64.7	6.6	90.62	I79_020027
A0A3L7HDL6	SET OS=Cricetulus griseus OX=10029 GN=CgPICR_012488 PE=3 SV=1	30	8	89	3	289	33.4	4.32	277.41	CgPICR_012488
A0A3L7IKZ0	Ribosomal protein OS=Cricetulus griseus OX=10029 GN=CgPICR_020519 PE=3 SV=1	47	9	83	5	217	24.8	9.94	238.79	CgPICR_020519
A0A3L7H4W9	NAPA OS=Cricetulus griseus OX=10029 GN=CgPICR_021140 PE=3 SV=1	39	10	48	10	321	35.8	5.68	124.73	CgPICR_021140
G3HAR7	RNA-binding protein 39 OS=Cricetulus griseus OX=10029 GN=I79_007525 PE=4 SV=1	27	12	47	12	524	58.6	10.13	102.27	I79_007525
P47961	40S ribosomal protein S4 OS=Cricetulus griseus OX=10029 GN=RPS4 PE=2 SV=2	50	12	73	8	263	29.6	10.15	193.36	RPS4
P18708	Vesicle-fusing ATPase OS=Cricetulus griseus OX=10029 GN=NSF PE=1 SV=1	28	20	51	19	744	82.5	6.95	121.74	NSF
G3HEU6	ADNP OS=Cricetulus griseus OX=10029 GN=CgPICR_012825 PE=4 SV=1	20	18	43	18	1102	123.4	7.15	106.36	CgPICR_012825
A0A3L7IB25	PCBP2 OS=Cricetulus griseus OX=10029 GN=CgPICR_000246 PE=4 SV=1	44	10	54	1	307	32.5	8.44	143.81	CgPICR_000246
A0A061IDG6	Leucyl-cystinyl aminopeptidase OS=Cricetulus griseus OX=10029 GN=H671_2g6297 PE=3 SV=1	18	17	59	17	1059	121.2	6.34	152	H671_2g6297
A0A3L7IDB5	Voltage-dependent anion-selective channel protein 3 OS=Cricetulus griseus OX=10029 GN=CgPICR_017118 PE=3 SV=1	42	10	31	9	283	30.7	8.53	78.94	CgPICR_017118
G3IDL8	Heat shock cognate 71 kDa protein OS=Cricetulus griseus OX=10029 GN=I79_021801 PE=3 SV=1	26	9	97	1	406	45.4	5.8	260.94	I79_021801
G3HBD3	Nucleoside diphosphate kinase OS=Cricetulus griseus OX=10029 GN=H671_7g18194 PE=3 SV=1	63	8	45	6	152	17.3	7.99	134.74	H671_7g18194
A0A061HWS7	Ethanolamine-phosphatecytidylyltransferase-like protein OS=Cricetulus griseus OX=10029 GN=H671_7g18351 PE=3 SV=1	18	12	83	8	803	89.6	8.09	210.01	H671_7g18351
A0A061IEQ4	RNA helicase OS=Cricetulus griseus OX=10029 GN=H671_3g9859 PE=4 SV=1	45	16	70	7	441	50.6	5.59	199.29	H671_3g9859
A0A3L7IA09	PPP2R1A OS=Cricetulus griseus OX=10029 GN=CgPICR_021052 PE=4 SV=1	33	17	62	14	589	65.3	5.11	150.98	CgPICR_021052
G3HS21	GTP:AMP phosphotransferase AK3, mitochondrial OS=Cricetulus griseus OX=10029 GN=AK3 PE=3 SV=1	59	12	57	12	227	25.4	8.84	136.01	AK3
A0A3L7I842	Sorting nexin-2 OS=Cricetulus griseus OX=10029 GN=CgPICR_011252 PE=3 SV=1	34	14	54	5	445	50.3	6.42	126.31	CgPICR_011252
G3I5S7	Coatomer subunit delta OS=Cricetulus griseus OX=10029 GN=I79_018833 PE=3 SV=1	25	12	49	12	511	57.2	6.21	116.39	I79_018833
A0A098KXC9	26S proteasome non-ATPase regulatory subunit 13 OS=Cricetulus griseus OX=10029 GN=H671_3g10427 PE=3 SV=1	43	15	47	15	376	42.8	5.83	148.4	H671_3g10427
G3HV39	Poly(RC)-binding protein 2 OS=Cricetulus griseus OX=10029 GN=I79_014816 PE=4 SV=1	38	10	55	1	362	38.2	6.79	122.19	I79_014816
A0A3L7IDE6	HOOK3 OS=Cricetulus griseus OX=10029 GN=CgPICR_017160 PE=4 SV=1	25	16	45	16	695	80	5.16	91.92	CgPICR_017160
G3H9T1	Dolichyl-diphosphooligosaccharide--protein glycosyltransferase 48 kDa subunit OS=Cricetulus griseus OX=10029 GN=CgPICR_007306 PE=3 SV=1	29	10	45	10	441	48.8	5.97	128.52	CgPICR_007306
G3HE04	Splicing factor 3A subunit 3 OS=Cricetulus griseus OX=10029 GN=I79_008773 PE=3 SV=1	26	13	56	13	501	58.8	5.34	136.26	I79_008773
A0A061IBA4	Eukaryotic translation initiation factor 3 subunit F OS=Cricetulus griseus OX=10029 GN=EIF3F PE=3 SV=1	46	11	35	11	303	33.1	5.58	103.95	EIF3F
G3I3G8	Transaldolase OS=Cricetulus griseus OX=10029 GN=H671_3g9883 PE=3 SV=1	35	12	94	12	337	37.5	7.03	219.71	H671_3g9883
A0A061I041	E3 ubiquitin-protein ligase OS=Cricetulus griseus OX=10029 GN=H671_5g13701 PE=4 SV=1	27	12	69	2	481	53.4	6.95	169.64	H671_5g13701
A0A3L7I6V4	Eukaryotic peptide chain release factor subunit 1 OS=Cricetulus griseus OX=10029 GN=CgPICR_011084 PE=3 SV=1	41	13	52	1	412	46	5.85	120.38	CgPICR_011084
A0A3L7HLU9	Procollagen-lysine 5-dioxygenase OS=Cricetulus griseus OX=10029 GN=CgPICR_017292 PE=4 SV=1	20	13	36	13	747	86	6.83	85.18	CgPICR_017292
A0A3L7IM75	PON2 OS=Cricetulus griseus OX=10029 GN=CgPICR_006873 PE=3 SV=1	22	7	26	7	409	44.9	7.12	83.63	CgPICR_006873
G3H2W0	Pre-mRNA-splicing factor 3 OS=Cricetulus griseus OX=10029 GN=I79_004563 PE=4 SV=1	27	17	61	17	683	77.5	9.5	142.46	I79_004563
A0A3L7H538	SYMPK OS=Cricetulus griseus OX=10029 GN=CgPICR_020980 PE=4 SV=1	15	16	37	16	1265	139.6	6.23	101.79	CgPICR_020980
G3H4Z5	C-1-tetrahydrofolate synthase, cytoplasmic OS=Cricetulus griseus OX=10029 GN=H671_5g14786 PE=3 SV=1	19	16	40	15	936	101.2	7.78	92.49	H671_5g14786
A0A061HUH1	Calmodulin OS=Cricetulus griseus OX=10029 GN=CgPICR_001106 PE=3 SV=1	49	7	137	7	149	16.8	4.22	335.56	CgPICR_001106
G3GR93	Nucleolar GTP-binding protein 1 OS=Cricetulus griseus OX=10029 GN=CgPICR_005293 PE=3 SV=1	25	17	44	17	634	74	9.51	97.35	CgPICR_005293
G3HSX3	B-cell receptor-associated protein OS=Cricetulus griseus OX=10029 GN=I79_013972 PE=3 SV=1	37	12	67	12	245	27.9	8.69	170.87	I79_013972
A0A3L7GWH6	Anion exchange protein OS=Cricetulus griseus OX=10029 GN=CgPICR_006182 PE=3 SV=1	12	11	29	3	1106	122.9	6.33	78.79	CgPICR_006182
A0A061IHR2	Deubiquitinating enzyme 14 (Fragment) OS=Cricetulus griseus OX=10029 GN=H671_2g6399 PE=3 SV=1	10	18	42	16	1898	219.8	5.85	112.83	H671_2g6399
A0A3L7HPZ7	GCN1 (Fragment) OS=Cricetulus griseus OX=10029 GN=CgPICR_012306 PE=3 SV=1	8	20	32	20	2646	290.2	7.05	85.52	CgPICR_012306
A0A061IJD8	RNA transcription, translation and transport factor protein OS=Cricetulus griseus OX=10029 GN=H671_1g4009 PE=3 SV=1	55	12	45	12	244	28.1	6.89	129.35	H671_1g4009
G3H1Y8	Regulator of chromosome condensation OS=Cricetulus griseus OX=10029 GN=I79_004185 PE=4 SV=1	23	7	46	7	454	48.9	8.63	120.82	I79_004185
A0A061HYD2	Protein transport protein Sec61 subunit gamma OS=Cricetulus griseus OX=10029 GN=H671_7g18192 PE=3 SV=1	16	19	58	19	1233	137.1	5.9	126.8	H671_7g18192
P62976	Polyubiquitin OS=Cricetulus griseus OX=10029 PE=2 SV=2	71	8	149	1	658	73.9	8.66	409.49
G3HPU1	Aspartyl/asparaginyl beta-hydroxylase (Fragment) OS=Cricetulus griseus OX=10029 GN=I79_012811 PE=3 SV=1	24	13	44	13	564	64.5	5.95	112.38	I79_012811
G3GY22	Ras-related protein Rap-1b OS=Cricetulus griseus OX=10029 GN=I79_002677 PE=3 SV=1	46	8	56	3	184	20.8	5.78	154.37	I79_002677
A0A3L7I8H5	SRSF4 OS=Cricetulus griseus OX=10029 GN=CgPICR_007178 PE=3 SV=1	26	12	68	9	461	52.8	11.21	165.45	CgPICR_007178
G3H4V1	Septin-2 OS=Cricetulus griseus OX=10029 GN=I79_005314 PE=3 SV=1	36	12	50	12	321	37.1	6.18	139.44	I79_005314
A0A3L7HV57	RAB11A OS=Cricetulus griseus OX=10029 GN=CgPICR_005274 PE=4 SV=1	66	11	67	1	189	21.5	7.99	163.78	CgPICR_005274
A0A061I019	Proteasome subunit alpha type OS=Cricetulus griseus OX=10029 GN=H671_5g14943 PE=3 SV=1	50	11	43	9	250	27.9	6.87	124.81	H671_5g14943
G3H697	Glucosidase 2 subunit beta OS=Cricetulus griseus OX=10029 GN=I79_005851 PE=4 SV=1	18	9	58	9	556	62.3	4.48	137.03	I79_005851
G3HIQ1	Peptidyl-prolyl cis-trans isomerase OS=Cricetulus griseus OX=10029 GN=CgPICR_002732 PE=3 SV=1	61	10	117	2	164	17.9	8.28	247.28	CgPICR_002732
A0A061I5V4	Nesprin-2 OS=Cricetulus griseus OX=10029 GN=H671_5g14789 PE=3 SV=1	4	21	32	21	6742	768.7	5.33	73.17	H671_5g14789
A0A3L7HCQ4	PPM1G OS=Cricetulus griseus OX=10029 GN=CgPICR_006363 PE=3 SV=1	32	13	59	13	514	55.9	4.28	140.72	CgPICR_006363
G3I488	Eukaryotic translation initiation factor 4 gamma 3 OS=Cricetulus griseus OX=10029 GN=I79_018265 PE=3 SV=1	14	21	46	16	1578	175.5	5.52	82.23	I79_018265
G3HWW6	Pre-mRNA-splicing factor SYF1 OS=Cricetulus griseus OX=10029 GN=I79_015479 PE=4 SV=1	22	17	47	17	855	99.9	6.23	101.15	I79_015479
G3HCS4	26S proteasome non-ATPase regulatory subunit 12 OS=Cricetulus griseus OX=10029 GN=I79_008289 PE=3 SV=1	32	14	46	3	456	52.9	7.36	117.11	I79_008289
A0A3L7HAT5	Triosephosphate isomerase OS=Cricetulus griseus OX=10029 GN=CgPICR_018409 PE=3 SV=1	39	8	43	7	295	31.7	5.39	127.01	CgPICR_018409
G3IA32	COP9 signalosome complex subunit 4 OS=Cricetulus griseus OX=10029 GN=I79_020448 PE=3 SV=1	39	12	38	12	406	46.3	5.83	108.4	I79_020448
A0A3L7IJ85	SLC25A5 OS=Cricetulus griseus OX=10029 GN=CgPICR_002603 PE=3 SV=1	42	13	77	3	294	32.4	9.66	206.94	CgPICR_002603
A0A061I149	LIM domain-containing protein 1 OS=Cricetulus griseus OX=10029 GN=H671_4g13220 PE=3 SV=1	14	17	57	17	1241	136.7	7.15	129.65	H671_4g13220
O88818	Plastin-3 OS=Cricetulus griseus OX=10029 GN=PLS3 PE=2 SV=3	30	15	37	12	630	70.8	5.68	74.04	PLS3
G3HCB3	Cadherin-6 OS=Cricetulus griseus OX=10029 GN=I79_008120 PE=4 SV=1	21	14	46	14	790	88.1	4.96	122.49	I79_008120
A0A061ILB0	Lamina-associated polypeptide 2, isoforms beta/delta/epsilon/gamma OS=Cricetulus griseus OX=10029 GN=H671_1g3499 PE=3 SV=1	16	14	74	7	965	106.3	9.1	178.77	H671_1g3499
A0A3L7HUA3	USP47 OS=Cricetulus griseus OX=10029 GN=CgPICR_010889 PE=4 SV=1	15	16	34	16	1259	143.6	5.11	63.97	CgPICR_010889
G3HXA2	Basic leucine zipper and W2 domain-containing protein 2 OS=Cricetulus griseus OX=10029 GN=I79_015621 PE=3 SV=1	31	14	49	11	412	47.1	5.71	139.99	I79_015621
A0A3L7HHJ4	API5 OS=Cricetulus griseus OX=10029 GN=CgPICR_001709 PE=3 SV=1	33	14	40	14	510	57.4	5.92	90.97	CgPICR_001709
A0A3L7HE11	Alpha-1,4 glucan phosphorylase OS=Cricetulus griseus OX=10029 GN=CgPICR_001313 PE=3 SV=1	20	15	40	15	843	96.6	6.55	92.93	CgPICR_001313
A0A3L7H932	PSME3 OS=Cricetulus griseus OX=10029 GN=CgPICR_016936 PE=3 SV=1	52	10	60	10	250	28.9	5.45	163.78	CgPICR_016936
A0A3L7HV08	BICD2 OS=Cricetulus griseus OX=10029 GN=CgPICR_010428 PE=3 SV=1	21	16	34	16	870	98.7	5.35	66.67	CgPICR_010428
A0A3L7HBB9	14-3-3 protein theta OS=Cricetulus griseus OX=10029 GN=CgPICR_006474 PE=3 SV=1	45	11	91	6	278	31.7	6.55	233.29	CgPICR_006474
A0A061I1F0	Heterogeneous nuclear ribonucleoprotein G-like 1-like protein OS=Cricetulus griseus OX=10029 GN=H671_xg19913 PE=4 SV=1	45	20	117	4	413	44.9	9.98	238	H671_xg19913
A0A3L7HBY6	Aspartate carbamoyltransferase OS=Cricetulus griseus OX=10029 GN=CgPICR_006372 PE=3 SV=1	12	21	42	1	2195	239.8	6.47	95.69	CgPICR_006372
G3HXL1	PCBP1 OS=Cricetulus griseus OX=10029 GN=CgPICR_019882 PE=4 SV=1	44	11	64	7	356	37.5	7.09	178.09	CgPICR_019882
A0A3L7H510	CLPTM1 OS=Cricetulus griseus OX=10029 GN=CgPICR_020950 PE=3 SV=1	15	8	45	8	681	77.6	6.39	113.22	CgPICR_020950
G3H9Z4	Serine-threonine kinase receptor-associated protein OS=Cricetulus griseus OX=10029 GN=H671_8g19416 PE=4 SV=1	40	10	42	10	309	34.1	4.94	129.95	H671_8g19416
G3HC01	Tropomyosin alpha-3 chain OS=Cricetulus griseus OX=10029 GN=I79_008041 PE=3 SV=1	38	14	122	2	305	35.4	4.77	291.07	I79_008041
A0A3L7HBT7	HNRNPLL OS=Cricetulus griseus OX=10029 GN=CgPICR_015168 PE=4 SV=1	44	13	28	13	411	45.8	8.84	64.9	CgPICR_015168
G3I539	Hsc70-interacting protein OS=Cricetulus griseus OX=10029 GN=I79_018582 PE=4 SV=1	60	7	62	7	124	13.9	6.77	190.51	I79_018582
A0A3L7H5N1	HNRNPUL1 OS=Cricetulus griseus OX=10029 GN=CgPICR_018563 PE=4 SV=1	18	13	35	13	907	100.4	7.05	98.11	CgPICR_018563
A0A3L7I4Y7	BCLAF1 (Fragment) OS=Cricetulus griseus OX=10029 GN=CgPICR_011811 PE=3 SV=1	23	15	56	15	598	68.8	9.17	127.09	CgPICR_011811
G3HE84	APC-binding protein EB1 OS=Cricetulus griseus OX=10029 GN=H671_6g16114 PE=3 SV=1	48	10	46	10	268	30	5.22	121.15	H671_6g16114
P20944	CD44 antigen OS=Cricetulus griseus OX=10029 GN=CD44 PE=2 SV=2	24	8	94	8	362	39.8	5.66	245.48	CD44
A0A3L7IEW0	TPM4 OS=Cricetulus griseus OX=10029 GN=CgPICR_016243 PE=3 SV=1	29	13	107	5	347	39.8	5	240.02	CgPICR_016243
G3HI03	U4/U6 small nuclear ribonucleoprotein Prp4 OS=Cricetulus griseus OX=10029 GN=I79_010265 PE=4 SV=1	32	13	28	13	521	58.3	7.28	86.85	I79_010265
A0A061IPP5	Protein PRRC2A-like protein OS=Cricetulus griseus OX=10029 GN=H671_1g2791 PE=4 SV=1	11	16	45	13	1833	194.7	8.92	108.79	H671_1g2791
A0A3L7H9U0	RNA helicase (Fragment) OS=Cricetulus griseus OX=10029 GN=CgPICR_011969 PE=3 SV=1	32	10	48	3	371	41.7	8.21	140	CgPICR_011969
A0A3L7HDA3	FAM129B OS=Cricetulus griseus OX=10029 GN=CgPICR_015437 PE=3 SV=1	16	10	41	10	740	83.8	5.73	110.26	CgPICR_015437
G3I518	Elongation factor G, mitochondrial OS=Cricetulus griseus OX=10029 GN=GFM1 PE=3 SV=1	21	13	45	13	751	83.2	7.14	126.01	GFM1
A0A3L7HP54	GTF2I (Fragment) OS=Cricetulus griseus OX=10029 GN=CgPICR_017235 PE=4 SV=1	29	15	50	4	653	73.6	9.47	136.96	CgPICR_017235
G3HE94	Kinesin-like protein OS=Cricetulus griseus OX=10029 GN=I79_008873 PE=3 SV=1	27	20	56	13	747	85.3	7.69	130.08	I79_008873
G3HNF0	RNA-binding protein 25 OS=Cricetulus griseus OX=10029 GN=I79_012288 PE=4 SV=1	18	17	66	17	920	108.2	7.88	173.78	I79_012288
G3H638	AHSA1 OS=Cricetulus griseus OX=10029 GN=CgPICR_008404 PE=3 SV=1	39	11	57	11	338	38.1	5.53	162.56	CgPICR_008404
A0A3L7IB02	TUBA1C OS=Cricetulus griseus OX=10029 GN=CgPICR_006152 PE=3 SV=1	18	7	61	1	452	50	5.57	177.37	CgPICR_006152
A0A3L7IN19	BCL2-associated athanogene 6 OS=Cricetulus griseus OX=10029 GN=CgPICR_019590 PE=4 SV=1	14	12	44	2	1112	117.2	5.77	112.02	CgPICR_019590
A0A3L7IBC8	Tripeptidyl-peptidase 2 OS=Cricetulus griseus OX=10029 GN=CgPICR_000282 PE=4 SV=1	15	16	44	16	1249	138.2	6.38	88.78	CgPICR_000282
G3HQ70	Liprin-alpha-1 OS=Cricetulus griseus OX=10029 GN=I79_012964 PE=3 SV=1	17	19	42	19	1201	135.6	6.25	106.08	I79_012964
A0A3L7H3M7	Aspartate--tRNA ligase, cytoplasmic (Fragment) OS=Cricetulus griseus OX=10029 GN=CgPICR_014060 PE=3 SV=1	24	13	48	1	504	56.8	6.24	132.32	CgPICR_014060
A0A3L7I7D8	60S ribosomal protein L17 OS=Cricetulus griseus OX=10029 GN=CgPICR_008832 PE=3 SV=1	44	8	87	5	184	21.5	10.05	214.52	CgPICR_008832
G3HVB8	Platelet-activating factor acetylhydrolase IB subunit alpha OS=Cricetulus griseus OX=10029 GN=PAFAH1B1 PE=3 SV=1	42	13	27	12	410	46.6	7.37	70.2	PAFAH1B1
G3HTE6	Eukaryotic initiation factor 4A-III OS=Cricetulus griseus OX=10029 GN=I79_014171 PE=4 SV=1	38	10	55	2	279	32.4	7.02	157.77	I79_014171
G3H6T5	Hexokinase OS=Cricetulus griseus OX=10029 GN=I79_006054 PE=3 SV=1	15	13	44	1	917	102.2	6.64	108.49	I79_006054
A0A3L7IJZ3	F-actin-capping protein subunit alpha (Fragment) OS=Cricetulus griseus OX=10029 GN=CgPICR_006905 PE=3 SV=1	46	6	26	5	234	27.1	6.8	76.41	CgPICR_006905
A0A3L7IB74	PLXNB2 OS=Cricetulus griseus OX=10029 GN=CgPICR_000062 PE=3 SV=1	13	19	30	8	1811	202.2	6.23	70.72	CgPICR_000062
G3HJ09	GRIP and coiled-coil domain-containing protein 2 OS=Cricetulus griseus OX=10029 GN=I79_010641 PE=4 SV=1	11	17	33	17	1681	195.1	5.12	73.6	I79_010641
G3HDL6	Elongation factor 1-beta OS=Cricetulus griseus OX=10029 GN=I79_008601 PE=3 SV=1	39	8	42	7	225	24.7	4.67	131.08	I79_008601
G3H942	Histone deacetylase OS=Cricetulus griseus OX=10029 GN=I79_006904 PE=3 SV=1	38	14	49	10	482	55.1	5.48	119.11	I79_006904
G3HRF8	Activated leukocyte cell adhesion molecule OS=Cricetulus griseus OX=10029 GN=I79_013425 PE=4 SV=1	24	13	47	13	583	65	6.3	111.11	I79_013425
A0A3L7HDR5	TOMM34 OS=Cricetulus griseus OX=10029 GN=CgPICR_012908 PE=4 SV=1	43	12	72	12	307	34.3	9.22	160.91	CgPICR_012908
G3I346	Pre-mRNA-processing factor 31 OS=Cricetulus griseus OX=10029 GN=I79_017847 PE=3 SV=1	37	14	48	14	441	49.1	9.19	140.95	I79_017847
G3H7W5	Cleavage stimulation factor 64 kDa subunit, tau variant OS=Cricetulus griseus OX=10029 GN=I79_006460 PE=4 SV=1	25	11	41	6	645	67.1	7.25	99.91	I79_006460
G4Y367	Hexokinase (Fragment) OS=Cricetulus griseus OX=10029 GN=HK1 PE=2 SV=1	17	13	44	1	889	99	6.62	108.82	HK1
A0A3L7HWQ6	AP-2 complex subunit alpha OS=Cricetulus griseus OX=10029 GN=CgPICR_009650 PE=3 SV=1	18	16	36	11	913	101.2	6.28	91.21	CgPICR_009650
A0A3L7HZS7	Nuclear pore complex protein Nup93 OS=Cricetulus griseus OX=10029 GN=CgPICR_005513 PE=3 SV=1	29	20	62	2	728	83.3	6.37	133.81	CgPICR_005513
A0A3L7IFJ5	Proteasome subunit beta OS=Cricetulus griseus OX=10029 GN=CgPICR_014403 PE=3 SV=1	30	5	30	5	252	27.6	5.16	94.48	CgPICR_014403
A0A061I209	Succinate--CoA ligase [GDP-forming] subunit beta, mitochondrial OS=Cricetulus griseus OX=10029 GN=SUCLG2 PE=3 SV=1	26	11	49	11	479	52.6	6.4	124.9	SUCLG2
G3I782	Heterogeneous nuclear ribonucleoprotein D0 OS=Cricetulus griseus OX=10029 GN=I79_019367 PE=4 SV=1	41	10	48	8	257	29.3	9.31	141.8	I79_019367
G3GUY5	Protein KIAA1967-like OS=Cricetulus griseus OX=10029 GN=I79_001511 PE=4 SV=1	27	21	44	21	916	102.3	5.39	98.06	I79_001511
A0A3L7GN28	EIF5A OS=Cricetulus griseus OX=10029 GN=CgPICR_003658 PE=3 SV=1	49	7	53	7	202	22.3	8.15	123.45	CgPICR_003658
G3H066	H(+)-transporting two-sector ATPase OS=Cricetulus griseus OX=10029 GN=I79_003541 PE=3 SV=1	24	13	40	13	617	68.3	5.58	102.86	I79_003541
A0A3L7IPN2	EIF3E (Fragment) OS=Cricetulus griseus OX=10029 GN=CgPICR_010704 PE=3 SV=1	19	12	69	4	700	85.1	10.01	192.78	CgPICR_010704
A0A061I3L2	Mitochondrial import inner membrane translocase subunit TIM44 OS=Cricetulus griseus OX=10029 GN=H671_4g12113 PE=3 SV=1	29	13	53	13	459	51.9	6.74	135.84	H671_4g12113
A0A3L7HK49	ZC3H11A (Fragment) OS=Cricetulus griseus OX=10029 GN=CgPICR_000953 PE=4 SV=1	21	12	22	12	773	84.6	8.27	57.45	CgPICR_000953
G3GXT2	Aspartate carbamoyltransferase OS=Cricetulus griseus OX=10029 GN=I79_002575 PE=3 SV=1	11	21	44	1	2225	242.9	6.49	94.71	I79_002575
A0A061I368	Calcium-activated neutral proteinase 2 OS=Cricetulus griseus OX=10029 GN=H671_5g15004 PE=3 SV=1	22	13	40	1	660	75.2	4.89	94.9	H671_5g15004
G3HMD2	Sulfide:quinone oxidoreductase, mitochondrial OS=Cricetulus griseus OX=10029 GN=I79_011888 PE=4 SV=1	32	13	50	13	450	50	9.23	130.68	I79_011888
G3IL48	Protein transport protein Sec31A OS=Cricetulus griseus OX=10029 GN=I79_024610 PE=3 SV=1	12	12	40	3	1160	126.1	7.03	105.82	I79_024610
G3IEK1	Arp2/3 complex 34 kDa subunit OS=Cricetulus griseus OX=10029 GN=I79_022148 PE=3 SV=1	35	11	70	11	300	34.3	7.36	151.69	I79_022148
G3GY25	Nuclear pore complex protein OS=Cricetulus griseus OX=10029 GN=I79_002680 PE=3 SV=1	17	13	33	13	931	107.2	5.24	96.22	I79_002680
A0A3L7GLX6	MYO1C OS=Cricetulus griseus OX=10029 GN=CgPICR_003524 PE=3 SV=1	18	17	32	17	1064	122.1	9.48	64.91	CgPICR_003524
G3H656	Dynein light intermediate chain OS=Cricetulus griseus OX=10029 GN=I79_005807 PE=3 SV=1	28	12	26	9	619	68.8	5.63	73.87	I79_005807
G3HCT1	Importin subunit alpha OS=Cricetulus griseus OX=10029 GN=I79_008297 PE=3 SV=1	27	10	43	10	529	57.8	5.34	117.46	I79_008297
G3H268	CAP-Gly domain-containing linker protein 1 OS=Cricetulus griseus OX=10029 GN=I79_004314 PE=4 SV=1	21	17	29	2	926	106.2	5.06	69.26	I79_004314
G3I6J4	ADP-ribosylation factor 3 OS=Cricetulus griseus OX=10029 GN=I79_019118 PE=3 SV=1	54	7	60	3	181	20.6	7.43	191.23	I79_019118
G3IM40	26S proteasome non-ATPase regulatory subunit 1 OS=Cricetulus griseus OX=10029 GN=I79_024971 PE=4 SV=1	24	11	51	4	539	59.6	5.22	131.78	I79_024971
G3HXU0	Tubulin--tyrosine ligase-like protein 12 OS=Cricetulus griseus OX=10029 GN=I79_015854 PE=4 SV=1	24	13	46	13	655	75.6	5.92	109.31	I79_015854
G3HMW9	AFG3-like protein 2 OS=Cricetulus griseus OX=10029 GN=I79_012098 PE=3 SV=1	34	16	53	2	506	55.9	6.51	123.63	I79_012098
A0A3L7HCC6	Acyl-coenzyme A oxidase OS=Cricetulus griseus OX=10029 GN=CgPICR_012032 PE=3 SV=1	24	13	25	9	687	77.8	7.94	61.95	CgPICR_012032
G3GS63	TATA element modulatory factor OS=Cricetulus griseus OX=10029 GN=CgPICR_011173 PE=4 SV=1	18	19	43	19	1094	122.4	4.89	102.87	CgPICR_011173
G3I9D9	Voltage-dependent anion-selective channel protein 1 OS=Cricetulus griseus OX=10029 GN=I79_020178 PE=3 SV=1	37	6	59	2	194	20.9	8.84	165.06	I79_020178
A0A3L7HVS7	ATL3 OS=Cricetulus griseus OX=10029 GN=CgPICR_009417 PE=3 SV=1	22	8	28	8	522	58.6	5.72	73.51	CgPICR_009417
G3HHR9	Integrin alpha-V OS=Cricetulus griseus OX=10029 GN=I79_010178 PE=3 SV=1	21	15	36	15	944	104.7	5.71	91.19	I79_010178
A0A3L7IMB5	Pyruvate dehydrogenase E1 component subunit beta OS=Cricetulus griseus OX=10029 GN=CgPICR_004913 PE=4 SV=1	34	8	38	8	338	36.6	6.24	103.91	CgPICR_004913
G3GSW2	28S ribosomal protein S22, mitochondrial OS=Cricetulus griseus OX=10029 GN=CgPICR_005053 PE=4 SV=1	34	11	40	11	359	41.2	7.93	103.94	CgPICR_005053
G3HJE0	Mitochondrial import inner membrane translocase subunit TIM50 (Fragment) OS=Cricetulus griseus OX=10029 GN=I79_010784 PE=3 SV=1	32	7	26	7	325	36.9	6.8	84.87	I79_010784
G3H4X0	LanC-like protein 1 (Fragment) OS=Cricetulus griseus OX=10029 GN=I79_005333 PE=3 SV=1	10	8	23	1	1055	118.6	7.24	67.19	I79_005333
G3H0T4	Golgi membrane protein 2 OS=Cricetulus griseus OX=10029 GN=I79_003752 PE=3 SV=1	31	13	68	13	421	47.8	5.3	156.84	I79_003752
Q3HR13	Guanine nucleotide binding protein alpha inhibiting 2 OS=Cricetulus griseus OX=10029 GN=GNAI2 PE=2 SV=1	38	11	50	5	355	40.4	5.45	114.71	GNAI2
G3GYL3	Complex I-30kD OS=Cricetulus griseus OX=10029 GN=I79_002893 PE=3 SV=1	40	8	36	8	263	30.1	7.99	99.29	I79_002893
G3H8U1	Engulfment and cell motility protein 2 OS=Cricetulus griseus OX=10029 GN=I79_006802 PE=4 SV=1	24	14	28	14	720	82.5	5.96	61.26	I79_006802
G3HGX9	YTH domain family protein 1 OS=Cricetulus griseus OX=10029 GN=I79_009873 PE=4 SV=1	31	12	48	5	509	55.4	9.14	131.79	I79_009873
G3H5W4	60S ribosomal protein L23 OS=Cricetulus griseus OX=10029 GN=CgPICR_018727 PE=3 SV=1	67	8	64	8	140	14.9	10.51	153.28	CgPICR_018727
G3HYW3	Cullin-4B (Fragment) OS=Cricetulus griseus OX=10029 GN=I79_016255 PE=3 SV=1	20	16	40	9	834	96.5	7.93	96.02	I79_016255
A0A3L7I6B3	SEC63 OS=Cricetulus griseus OX=10029 GN=CgPICR_012623 PE=4 SV=1	23	13	40	13	722	83.4	5.38	103.59	CgPICR_012623
A0A061IEG5	Eukaryotic translation initiation factor 3 subunit D OS=Cricetulus griseus OX=10029 GN=EIF3D PE=3 SV=1	23	10	33	10	548	63.9	6.05	83.18	EIF3D
A0A061I5P2	Ras-related protein Rab-18 OS=Cricetulus griseus OX=10029 GN=H671_3g11319 PE=4 SV=1	38	8	31	8	261	29.2	5.39	83.78	H671_3g11319
A0A3L7HJ58	Proteasome subunit alpha type OS=Cricetulus griseus OX=10029 GN=CgPICR_018000 PE=3 SV=1	61	13	73	13	248	27.8	8.46	181.74	CgPICR_018000
G3HZG6	BCL2-associated athanogene 6 OS=Cricetulus griseus OX=10029 GN=I79_016467 PE=4 SV=1	15	11	43	1	953	101.9	6.42	108.24	I79_016467
G3I7E7	Extended synaptotagmin-2 OS=Cricetulus griseus OX=10029 GN=I79_019435 PE=3 SV=1	27	16	36	16	716	80.5	7.84	81.32	I79_019435
A0A3L7GM85	SLC25A11 OS=Cricetulus griseus OX=10029 GN=CgPICR_003622 PE=3 SV=1	46	13	41	13	314	34.3	9.86	116.31	CgPICR_003622
G3GYA2	Very long-chain specific acyl-CoA dehydrogenase, mitochondrial OS=Cricetulus griseus OX=10029 GN=I79_002775 PE=3 SV=1	28	15	44	15	652	70.3	8.82	100.06	I79_002775
A0A3L7I3J6	YTHDF3 OS=Cricetulus griseus OX=10029 GN=CgPICR_003266 PE=4 SV=1	23	13	49	7	654	72	9.09	113.06	CgPICR_003266
A0A3L7IMG8	AIR carboxylase OS=Cricetulus griseus OX=10029 GN=CgPICR_004974 PE=3 SV=1	12	11	50	5	1037	112.3	6.46	117.18	CgPICR_004974
G3GTS6	26S proteasome non-ATPase regulatory subunit 11 OS=Cricetulus griseus OX=10029 GN=I79_001065 PE=4 SV=1	59	13	30	1	263	29.6	6.7	90.37	I79_001065
A0A3L7H994	VAT1 OS=Cricetulus griseus OX=10029 GN=CgPICR_016927 PE=4 SV=1	24	7	35	7	405	42.8	6.55	106.06	CgPICR_016927
G3HDU9	Histone H1.1 OS=Cricetulus griseus OX=10029 GN=I79_008715 PE=3 SV=1	31	8	52	5	213	21.7	10.93	155.19	I79_008715
A0A061IFF9	Uncharacterized protein OS=Cricetulus griseus OX=10029 GN=H671_3g8526 PE=4 SV=1	10	18	34	18	1870	209	8.82	82.92	H671_3g8526
G3GUP7	Ubiquitin carboxyl-terminal hydrolase OS=Cricetulus griseus OX=10029 GN=I79_001414 PE=3 SV=1	20	15	40	14	835	93.3	5.06	91.59	I79_001414
G3IK12	Long-chain-fatty-acid--CoA ligase 3 OS=Cricetulus griseus OX=10029 GN=I79_024205 PE=4 SV=1	20	11	50	11	709	79.4	8.29	106.21	I79_024205
G3I7M1	Ataxin-2-like protein OS=Cricetulus griseus OX=10029 GN=I79_019514 PE=4 SV=1	19	14	52	2	862	90.9	8.02	131.12	I79_019514
A0A3L7HM27	GNB2 OS=Cricetulus griseus OX=10029 GN=CgPICR_017309 PE=3 SV=1	20	9	48	3	570	61.7	8.54	121.38	CgPICR_017309
A0A061HZ28	COP9 signalosome complex subunit 2 OS=Cricetulus griseus OX=10029 GN=H671_6g15681 PE=3 SV=1	31	11	38	11	454	52.8	5.54	92.33	H671_6g15681
G3HJY1	E3 ubiquitin protein ligase OS=Cricetulus griseus OX=10029 GN=I79_010983 PE=3 SV=1	19	17	35	16	975	113.5	5.96	76.34	I79_010983
G3GZ81	ADP-ribosylation factor 5 OS=Cricetulus griseus OX=10029 GN=I79_003112 PE=3 SV=1	60	8	49	4	173	19.8	6.93	146.31	I79_003112
A0A061I1A0	Cleavage stimulation factor subunit 2 OS=Cricetulus griseus OX=10029 GN=H671_xg19947 PE=4 SV=1	26	11	42	6	578	61.2	6.83	120.6	H671_xg19947
G3HT37	Acyl-CoA-binding domain-containing protein 5 OS=Cricetulus griseus OX=10029 GN=I79_014051 PE=3 SV=1	16	11	23	3	989	110.6	6.18	65.21	I79_014051
G3H777	ADP/ATP translocase 2 OS=Cricetulus griseus OX=10029 GN=I79_006206 PE=3 SV=1	31	12	59	2	419	46.5	9.73	141.07	I79_006206
A0A061IPK2	RNA-splicing ligase RtcB homolog OS=Cricetulus griseus OX=10029 GN=RTCB PE=3 SV=1	29	13	32	13	505	55.2	7.23	86.95	RTCB
A0A061IML4	Acyl-CoA dehydrogenase family member 9 OS=Cricetulus griseus OX=10029 GN=H671_1g1314 PE=3 SV=1	21	13	50	13	628	69	7.44	133.48	H671_1g1314
G3GWC4	GrpE protein homolog OS=Cricetulus griseus OX=10029 GN=I79_002045 PE=3 SV=1	34	8	77	8	271	30.2	8.13	207.83	I79_002045
A0A061HUQ5	ATP-dependent helicase ATRX OS=Cricetulus griseus OX=10029 GN=H671_xg20278 PE=3 SV=1	7	17	40	2	2838	320.4	7.69	74.94	H671_xg20278
G3GYC7	2-phospho-D-glycerate hydro-lyase OS=Cricetulus griseus OX=10029 GN=I79_002802 PE=4 SV=1	30	6	48	1	270	29.6	6.25	126.73	I79_002802
G3HM82	Sister chromatid cohesion protein PDS5-like B OS=Cricetulus griseus OX=10029 GN=I79_011831 PE=3 SV=1	14	20	57	1	1418	161.1	8.51	135.02	I79_011831
G3HUL2	Aldehyde oxidase OS=Cricetulus griseus OX=10029 GN=I79_014624 PE=3 SV=1	4	17	70	14	3236	358.7	6.6	155.62	I79_014624
G3I5T3	RNA helicase OS=Cricetulus griseus OX=10029 GN=H671_4g12986 PE=3 SV=1	27	11	30	11	483	54.3	8.66	74.26	H671_4g12986
A0A061IGW0	Ras GTPase-activating protein-binding protein 2 isoform 1 OS=Cricetulus griseus OX=10029 GN=H671_1g3433 PE=4 SV=1	25	11	35	11	604	67.3	6.24	79.62	H671_1g3433
A0A061ILK7	Methylmalonyl-CoA isomerase OS=Cricetulus griseus OX=10029 GN=CgPICR_018181 PE=3 SV=1	20	12	24	12	748	82.8	6.99	51.93	CgPICR_018181
G3IJF2	Nuclear fragile X mental retardation-interacting protein 2 OS=Cricetulus griseus OX=10029 GN=I79_023986 PE=4 SV=1	30	10	25	10	530	56.6	7.44	66.04	I79_023986
G3I486	Heterochromatin protein 1-binding protein 3 OS=Cricetulus griseus OX=10029 GN=I79_018263 PE=4 SV=1	24	15	63	15	561	62.2	9.55	153.44	I79_018263
O08595	Vesicle-trafficking protein SEC22b OS=Cricetulus griseus OX=10029 GN=Sec22b PE=1 SV=3	38	7	40	7	215	24.7	8.75	89.66	Sec22b
A0A3L7HC06	PSMD12 OS=Cricetulus griseus OX=10029 GN=CgPICR_012129 PE=3 SV=1	31	12	38	1	413	47.9	6.81	92.88	CgPICR_012129
G3GZW7	RRP12-like protein OS=Cricetulus griseus OX=10029 GN=I79_003416 PE=3 SV=1	12	15	41	15	1390	153.1	8.31	91.4	I79_003416
A0A3L7HG11	Electron transfer flavoprotein subunit beta OS=Cricetulus griseus OX=10029 GN=CgPICR_019374 PE=3 SV=1	42	11	60	11	328	35.6	7.77	153.86	CgPICR_019374
A0A061IIW3	Band 4.1-like protein 2 OS=Cricetulus griseus OX=10029 GN=H671_2g6045 PE=4 SV=1	15	13	51	12	1050	117.4	5.36	123.38	H671_2g6045
A0A3L7IAG4	SAMM50 (Fragment) OS=Cricetulus griseus OX=10029 GN=CgPICR_000019 PE=3 SV=1	20	7	24	7	440	48.8	7.08	63.65	CgPICR_000019
A0A3L7GNY5	2-phospho-D-glycerate hydro-lyase OS=Cricetulus griseus OX=10029 GN=CgPICR_003619 PE=3 SV=1	28	7	40	4	366	40.2	9.06	120.57	CgPICR_003619
A0A061I9K1	ATP-binding cassette sub-family E member 1 OS=Cricetulus griseus OX=10029 GN=H671_3g9711 PE=4 SV=1	25	14	39	14	654	73.3	7.97	73.22	H671_3g9711
A0A3L7IIL8	HDGF (Fragment) OS=Cricetulus griseus OX=10029 GN=CgPICR_013490 PE=4 SV=1	39	10	67	9	235	26.3	4.77	171.22	CgPICR_013490
A0A3L7H3U8	PRDX4 OS=Cricetulus griseus OX=10029 GN=CgPICR_008004 PE=4 SV=1	41	9	69	7	274	31.1	6.87	181.36	CgPICR_008004
A0A3L7HDB7	SRSF6 OS=Cricetulus griseus OX=10029 GN=CgPICR_012931 PE=4 SV=1	28	10	112	7	339	39	11.43	266.62	CgPICR_012931
A0A3L7GMY9	FLII OS=Cricetulus griseus OX=10029 GN=CgPICR_003791 PE=4 SV=1	15	17	27	17	1256	143	6.18	71.21	CgPICR_003791
G3H8N3	60S ribosomal protein L4 OS=Cricetulus griseus OX=10029 GN=I79_006739 PE=3 SV=1	23	7	37	3	286	32.2	10.4	124.05	I79_006739
A0A061ILI4	Transportin-1-like protein OS=Cricetulus griseus OX=10029 GN=H671_2g5755 PE=4 SV=1	23	15	30	13	898	102.3	4.98	79.22	H671_2g5755
G3HAH3	Dihydroorotate dehydrogenase (quinone), mitochondrial OS=Cricetulus griseus OX=10029 GN=I79_007425 PE=3 SV=1	31	12	38	12	395	42.8	9.54	86.85	I79_007425
A0A3L7I9C7	ER membrane protein complex subunit 1 OS=Cricetulus griseus OX=10029 GN=CgPICR_007328 PE=3 SV=1	16	12	27	12	1002	111.9	7.96	70.59	CgPICR_007328
A0A3L7HQG9	PDS5B OS=Cricetulus griseus OX=10029 GN=CgPICR_011787 PE=3 SV=1	14	20	65	1	1380	157.3	7.62	139.53	CgPICR_011787
G3H9H7	Heterogeneous nuclear ribonucleoprotein G OS=Cricetulus griseus OX=10029 GN=H671_3g9147 PE=4 SV=1	40	18	110	2	388	42.1	9.99	218.65	H671_3g9147
V5QSN9	Adenylosuccinate synthetase isozyme 2 OS=Cricetulus griseus OX=10029 GN=ADSS PE=2 SV=1	25	9	24	9	456	50	6.38	75.9	ADSS
G3H945	Eukaryotic translation initiation factor 3 subunit I OS=Cricetulus griseus OX=10029 GN=EIF3I PE=3 SV=1	38	9	37	9	325	36.3	5.64	92.05	EIF3I
A0A3L7IIR7	ABCB1 (Fragment) OS=Cricetulus griseus OX=10029 GN=CgPICR_009218 PE=4 SV=1	16	18	29	18	1243	136.9	7.99	67.68	CgPICR_009218
A0A3L7HPP8	60S ribosomal protein L6 OS=Cricetulus griseus OX=10029 GN=CgPICR_012258 PE=3 SV=1	31	10	81	8	291	32.8	10.51	217.84	CgPICR_012258
G3HZF4	Chloride intracellular channel protein OS=Cricetulus griseus OX=10029 GN=I79_016455 PE=3 SV=1	35	7	33	7	241	26.9	5.17	89.71	I79_016455
G3HY68	Cohesin subunit SA-2 OS=Cricetulus griseus OX=10029 GN=I79_015986 PE=3 SV=1	16	15	30	3	1178	135.1	5.58	73	I79_015986
G3HH02	Uncharacterized protein C20orf135-like OS=Cricetulus griseus OX=10029 GN=I79_009897 PE=3 SV=1	12	9	46	7	718	80.4	8.44	125.61	I79_009897
G3ID93	WD repeat-containing protein 5 OS=Cricetulus griseus OX=10029 GN=I79_021666 PE=3 SV=1	29	8	29	8	334	36.6	8.27	80.21	I79_021666
A0A061IQ35	Vacuolar proton pump subunit B OS=Cricetulus griseus OX=10029 GN=H671_1g2495 PE=3 SV=1	25	10	29	10	511	56.6	5.81	80.46	H671_1g2495
G3HIS0	26S proteasome non-ATPase regulatory subunit 6 OS=Cricetulus griseus OX=10029 GN=CgPICR_006176 PE=3 SV=1	29	13	65	13	389	45.5	5.6	138.56	CgPICR_006176
G3I1Z7	Developmentally-regulated GTP-binding protein 1 OS=Cricetulus griseus OX=10029 GN=I79_017418 PE=4 SV=1	40	11	22	11	334	36.7	8.94	62.68	I79_017418
A0A061I6D0	DNA replication licensing factor MCM7 OS=Cricetulus griseus OX=10029 GN=MCM7 PE=3 SV=1	25	14	38	14	686	77	6.24	103.82	MCM7
G3HZ17	Protein phosphatase 1 regulatory subunit OS=Cricetulus griseus OX=10029 GN=I79_016312 PE=4 SV=1	19	18	40	18	982	109.7	5.47	74.87	I79_016312
G3HAT2	NMDA receptor-regulated protein 1 OS=Cricetulus griseus OX=10029 GN=I79_007540 PE=4 SV=1	26	16	37	2	656	76.7	6.16	78.73	I79_007540
A0A061IPM3	Proteasome subunit alpha type OS=Cricetulus griseus OX=10029 GN=H671_1g1958 PE=3 SV=1	42	7	35	7	241	26.4	4.79	76.15	H671_1g1958
G3H530	Sorting nexin-1 OS=Cricetulus griseus OX=10029 GN=I79_005399 PE=3 SV=1	26	13	35	12	522	58.9	5.22	88.95	I79_005399
A0A3L7H749	Diadenosine tetraphosphate synthetase OS=Cricetulus griseus OX=10029 GN=CgPICR_014818 PE=3 SV=1	18	13	36	4	749	83.8	6.93	99.09	CgPICR_014818
G3HB62	ATP-binding cassette sub-family F member 2 OS=Cricetulus griseus OX=10029 GN=I79_007683 PE=4 SV=1	24	14	43	1	595	68.2	6.89	100.16	I79_007683
G3H3I2	Importin-9 OS=Cricetulus griseus OX=10029 GN=I79_004830 PE=4 SV=1	13	14	46	14	1178	130.6	4.87	97.85	I79_004830
G3GR61	ATP synthase subunit gamma OS=Cricetulus griseus OX=10029 GN=I79_000004 PE=3 SV=1	33	9	40	8	298	32.8	9.01	108.55	I79_000004
G3I2F0	Kinesin light chain OS=Cricetulus griseus OX=10029 GN=CgPICR_009521 PE=3 SV=1	32	17	43	15	622	68.7	7.03	102.41	CgPICR_009521
G3HN88	Adenylyl cyclase-associated protein OS=Cricetulus griseus OX=10029 GN=I79_012224 PE=3 SV=1	25	9	39	9	474	51.5	7.28	90.9	I79_012224
A0A3L7I2I3	RANGAP1 OS=Cricetulus griseus OX=10029 GN=CgPICR_015069 PE=4 SV=1	20	11	39	11	586	63	4.7	96.09	CgPICR_015069
G3H1D8	RNA-binding protein Musashi-like 2 OS=Cricetulus griseus OX=10029 GN=I79_003963 PE=3 SV=1	27	7	27	5	325	34.9	8.88	81.95	I79_003963
G3HA18	Huntingtin-interacting protein 1 OS=Cricetulus griseus OX=10029 GN=I79_007259 PE=3 SV=1	9	19	36	17	2050	217.8	7.27	78.44	I79_007259
A0A3L7H9Q7	ALYREF OS=Cricetulus griseus OX=10029 GN=CgPICR_011938 PE=4 SV=1	27	5	68	1	251	26.5	11.24	186.65	CgPICR_011938
A0A3L7IHU5	MYL6 OS=Cricetulus griseus OX=10029 GN=CgPICR_002472 PE=4 SV=1	40	8	59	7	257	28.4	4.96	143.41	CgPICR_002472
G3HDE8	Phosphoenolpyruvate carboxykinase (GTP) OS=Cricetulus griseus OX=10029 GN=I79_008554 PE=3 SV=1	20	11	41	11	640	70.7	8.03	93.88	I79_008554
G3HIK6	Copine-2 OS=Cricetulus griseus OX=10029 GN=I79_010478 PE=3 SV=1	23	10	24	10	548	61.1	5.96	65.22	I79_010478
G3HJD2	RNA polymerase II-associated factor 1 homolog OS=Cricetulus griseus OX=10029 GN=I79_010774 PE=3 SV=1	26	13	39	13	537	60.4	4.6	97.44	I79_010774
A0A3L7HNH4	60S ribosomal protein L4 (Fragment) OS=Cricetulus griseus OX=10029 GN=CgPICR_013628 PE=3 SV=1	37	11	57	4	339	38.5	11.14	143.36	CgPICR_013628
A0A3L7GMY1	LARP1 OS=Cricetulus griseus OX=10029 GN=CgPICR_003847 PE=4 SV=1	26	18	34	18	947	108	8.68	66.14	CgPICR_003847
G3HHE3	Leucyl-tRNA synthetase OS=Cricetulus griseus OX=10029 GN=I79_010043 PE=3 SV=1	22	13	33	2	727	83.4	7.42	90.35	I79_010043
G3H1G8	Erlin-2 OS=Cricetulus griseus OX=10029 GN=I79_003994 PE=3 SV=1	37	11	32	8	339	37.9	5.77	101.2	I79_003994
A0A3L7I2R0	TMX3 OS=Cricetulus griseus OX=10029 GN=CgPICR_014710 PE=4 SV=1	17	10	42	10	509	57.8	5.88	113.45	CgPICR_014710
Q924V2	CBR1 OS=Cricetulus griseus OX=10029 GN=CHCR2 PE=2 SV=1	32	6	20	6	277	30.5	7.36	62.71	CHCR2
A0A3L7IA62	ARID1A OS=Cricetulus griseus OX=10029 GN=CgPICR_007220 PE=4 SV=1	12	19	44	19	1700	184.1	6.83	93.79	CgPICR_007220
G3I0F9	60S ribosomal protein L7a OS=Cricetulus griseus OX=10029 GN=I79_016844 PE=3 SV=1	31	7	47	1	216	24.9	10.48	116.1	I79_016844
A0A3L7IA13	TCERG1 OS=Cricetulus griseus OX=10029 GN=CgPICR_017776 PE=4 SV=1	22	17	56	17	789	91.3	7.96	128.35	CgPICR_017776
G3H951	Importin subunit alpha OS=Cricetulus griseus OX=10029 GN=I79_006913 PE=3 SV=1	20	9	34	4	536	59.9	4.94	90.64	I79_006913
G3HVL1	Cell division control protein 2-like OS=Cricetulus griseus OX=10029 GN=I79_015000 PE=3 SV=1	51	12	38	10	297	34.1	8.41	103	I79_015000
A0A061HZF8	DnaJ homolog subfamily C member 10 OS=Cricetulus griseus OX=10029 GN=H671_6g15452 PE=4 SV=1	17	12	26	12	838	95.9	7.64	54.9	H671_6g15452
A0A3L7HSV2	IL1RAP OS=Cricetulus griseus OX=10029 GN=CgPICR_002149 PE=3 SV=1	20	16	46	16	814	93.3	8.13	106.75	CgPICR_002149
A0A3L7GUE7	LMAN1 OS=Cricetulus griseus OX=10029 GN=CgPICR_013975 PE=4 SV=1	24	13	46	12	547	61	6.54	113.54	CgPICR_013975
A0A3L7I4Q7	MARCKS OS=Cricetulus griseus OX=10029 GN=CgPICR_012565 PE=3 SV=1	12	3	104	2	320	30.6	4.35	268.83	CgPICR_012565
G3HIQ0	Threonyl-tRNA synthetase OS=Cricetulus griseus OX=10029 GN=I79_010525 PE=3 SV=1	29	20	43	19	722	83.4	7.02	103.39	I79_010525
Q9Z2J2	DNA-(apurinic or apyrimidinic site) endonuclease OS=Cricetulus griseus OX=10029 GN=APE PE=3 SV=1	33	8	44	8	317	35.5	8.37	101.09	APE
G3HG40	Eukaryotic translation initiation factor 2A OS=Cricetulus griseus OX=10029 GN=I79_009559 PE=3 SV=1	20	8	19	8	582	64.6	8.91	56.45	I79_009559
A0A3L7HBS8	Aminopeptidase OS=Cricetulus griseus OX=10029 GN=CgPICR_018744 PE=3 SV=1	20	14	38	1	784	88.8	5.64	91.59	CgPICR_018744
G3H0A3	Double-strand-break repair protein rad21-like OS=Cricetulus griseus OX=10029 GN=I79_003557 PE=3 SV=1	22	13	43	13	687	78.1	4.73	98.45	I79_003557
G3H5K6	Pyruvate dehydrogenase E1 component subunit alpha OS=Cricetulus griseus OX=10029 GN=PDH-A1 PE=2 SV=1	37	11	38	10	390	43.2	8.19	100.11	PDH-A1
G3HBD4	Nucleoside diphosphate kinase OS=Cricetulus griseus OX=10029 GN=CgPICR_020542 PE=3 SV=1	71	9	43	7	152	17.2	6.33	120.29	CgPICR_020542
A0A061ILJ2	General vesicular transport factor p115 OS=Cricetulus griseus OX=10029 GN=H671_1g3434 PE=3 SV=1	21	16	32	3	877	98	4.97	75.52	H671_1g3434
G3I5L3	Annexin OS=Cricetulus griseus OX=10029 GN=H671_3g10393 PE=3 SV=1	36	11	61	11	346	38.8	7.02	165.1	H671_3g10393
G3I8L4	Sorting nexin-6 (Fragment) OS=Cricetulus griseus OX=10029 GN=I79_019890 PE=3 SV=1	34	13	47	12	380	43.9	7.28	91.1	I79_019890
G3HJR1	Neurabin-2 OS=Cricetulus griseus OX=10029 GN=I79_010910 PE=4 SV=1	20	10	36	7	631	69.7	4.6	94.88	I79_010910
A0A061IEH0	ATPase ASNA1 OS=Cricetulus griseus OX=10029 GN=ASNA1 PE=3 SV=1	32	9	28	9	356	39.6	4.96	76.75	ASNA1
A0A3L7HY39	ADD3 OS=Cricetulus griseus OX=10029 GN=CgPICR_007738 PE=3 SV=1	21	10	39	10	668	74.9	6.65	99.57	CgPICR_007738
A0A3L7I6D3	DPYSL3 (Fragment) OS=Cricetulus griseus OX=10029 GN=CgPICR_011204 PE=3 SV=1	19	8	34	7	586	63.7	5.85	68.06	CgPICR_011204
A0A3L7HMG4	SART3 OS=Cricetulus griseus OX=10029 GN=CgPICR_016594 PE=4 SV=1	16	13	30	2	922	105.7	6.14	82.75	CgPICR_016594
A0A3L7IH66	Citrate synthase OS=Cricetulus griseus OX=10029 GN=CgPICR_002480 PE=3 SV=1	28	12	80	4	443	49.1	8.37	214.85	CgPICR_002480
G3I3B5	Rho-related GTP-binding protein RhoG OS=Cricetulus griseus OX=10029 GN=I79_017919 PE=4 SV=1	49	7	31	6	191	21.3	8.12	95.4	I79_017919
G3HEJ1	Neuroplastin OS=Cricetulus griseus OX=10029 GN=I79_008975 PE=4 SV=1	33	7	65	7	219	25.1	7.53	175.21	I79_008975
A0A3L7HNN4	IDH3A OS=Cricetulus griseus OX=10029 GN=CgPICR_013741 PE=3 SV=1	35	10	43	10	307	33.6	7.12	116.96	CgPICR_013741
A0A3L7HXS6	Phosphodiesterase OS=Cricetulus griseus OX=10029 GN=CgPICR_008717 PE=3 SV=1	14	13	51	13	937	105.7	5.55	96.31	CgPICR_008717
A0A061HUU1	Tubulin alpha-1B chain OS=Cricetulus griseus OX=10029 GN=H671_xg20191 PE=3 SV=1	20	16	120	4	603	68.4	5.12	272.85	H671_xg20191
A0A3L7HGM3	RIF1 OS=Cricetulus griseus OX=10029 GN=CgPICR_004718 PE=4 SV=1	6	12	26	12	2384	263	5.52	58.15	CgPICR_004718
G3HES6	Putative ATP-dependent RNA helicase DDX27 OS=Cricetulus griseus OX=10029 GN=I79_009070 PE=3 SV=1	30	14	42	1	486	55.9	9.94	101.45	I79_009070
A0A061IK63	Phosphate carrier protein OS=Cricetulus griseus OX=10029 GN=H671_1g3498 PE=3 SV=1	30	9	48	9	318	35.4	9.06	138.88	H671_1g3498
G3HRP2	CNPY2 OS=Cricetulus griseus OX=10029 GN=CgPICR_002481 PE=3 SV=1	47	7	46	7	182	20.8	5.07	114.27	CgPICR_002481
G3ID20	Nucleoporin p54 OS=Cricetulus griseus OX=10029 GN=I79_021582 PE=4 SV=1	42	13	34	13	327	37.3	6.81	77	I79_021582
A0A3L7H8T9	Coiled-coil domain-containing protein 47 OS=Cricetulus griseus OX=10029 GN=CgPICR_016820 PE=4 SV=1	18	8	21	6	512	58.4	4.72	59.13	CgPICR_016820
G3HU51	Isocitrate dehydrogenase [NADP] OS=Cricetulus griseus OX=10029 GN=I79_014456 PE=3 SV=1	33	14	51	13	414	46.7	6.99	123.91	I79_014456
A0A3L7H9A1	ABCF2 OS=Cricetulus griseus OX=10029 GN=CgPICR_019787 PE=4 SV=1	22	14	32	1	652	74.4	7.18	86.19	CgPICR_019787
A0A3L7IC82	Long-chain specific acyl-CoA dehydrogenase, mitochondrial (Fragment) OS=Cricetulus griseus OX=10029 GN=CgPICR_000418 PE=3 SV=1	28	9	18	3	404	45.1	6.71	57.89	CgPICR_000418
G3HX93	CCAAT/enhancer-binding protein zeta OS=Cricetulus griseus OX=10029 GN=CgPICR_015178 PE=3 SV=1	14	12	29	12	1051	120.4	5.82	64.93	CgPICR_015178
G3HFV7	Protein FAM114A2 OS=Cricetulus griseus OX=10029 GN=I79_009474 PE=3 SV=1	26	9	20	8	493	53.8	4.79	53.48	I79_009474
G3HN13	Stomatin-like protein 2 OS=Cricetulus griseus OX=10029 GN=I79_012143 PE=3 SV=1	31	8	35	8	353	38.2	8.63	105.81	I79_012143
G3HIX6	T1-TrpRS OS=Cricetulus griseus OX=10029 GN=CgPICR_018137 PE=3 SV=1	19	7	32	7	475	53.5	6.42	65.72	CgPICR_018137
A0A3L7GNH2	Complement component 1 Q subcomponent-binding protein, mitochondrial OS=Cricetulus griseus OX=10029 GN=CgPICR_003610 PE=3 SV=1	10	3	37	3	278	30.8	4.78	110.47	CgPICR_003610
G3GU60	Phosphatidylethanolamine-binding protein 1 OS=Cricetulus griseus OX=10029 GN=I79_001211 PE=3 SV=1	64	8	29	5	187	20.9	7.11	85.98	I79_001211
A0A3L7HBH8	GSPT1 OS=Cricetulus griseus OX=10029 GN=CgPICR_006518 PE=3 SV=1	25	13	34	13	496	55	5.47	75.94	CgPICR_006518
Q06BU8	L-lactate dehydrogenase OS=Cricetulus griseus OX=10029 PE=2 SV=1	35	11	73	8	332	36.5	7.42	201
G3HRW8	Heterogeneous nuclear ribonucleoprotein M OS=Cricetulus griseus OX=10029 GN=I79_013592 PE=4 SV=1	48	10	59	7	199	22.2	9.38	151.9	I79_013592
A0A3L7HKM2	HNRNPM (Fragment) OS=Cricetulus griseus OX=10029 GN=CgPICR_001131 PE=4 SV=1	43	4	48	1	131	14.3	8.62	120.07	CgPICR_001131
A0A061IGN9	Lamina-associated polypeptide 2, isoforms beta/delta/epsilon/gamma OS=Cricetulus griseus OX=10029 GN=H671_1g3499 PE=3 SV=1	23	9	59	2	452	50.4	9.45	150.76	H671_1g3499
G3I2J5	Protein unc-84-like B OS=Cricetulus griseus OX=10029 GN=I79_017631 PE=4 SV=1	19	12	44	11	730	81.7	6.76	109.38	I79_017631
A0A3L7I634	Female-lethal(2)D homolog (Fragment) OS=Cricetulus griseus OX=10029 GN=CgPICR_011487 PE=3 SV=1	28	9	25	9	415	46.5	5.21	53.43	CgPICR_011487
G3HNY0	ATP-dependent helicase ATRX OS=Cricetulus griseus OX=10029 GN=I79_012480 PE=3 SV=1	8	16	43	1	2344	265.3	7.83	81.77	I79_012480
A0A3L7I989	CDC23 OS=Cricetulus griseus OX=10029 GN=CgPICR_011077 PE=4 SV=1	26	15	35	15	570	65.1	7.47	97.89	CgPICR_011077
A0A3L7I8P3	MTAP (Fragment) OS=Cricetulus griseus OX=10029 GN=CgPICR_010795 PE=3 SV=1	58	11	28	1	265	29.3	6.62	84.54	CgPICR_010795
A0A061IQW5	AP complex subunit beta OS=Cricetulus griseus OX=10029 GN=H671_1g1182 PE=3 SV=1	13	12	33	3	926	102.2	5.17	95.64	H671_1g1182
A0A061II77	Ubiquitinyl hydrolase 1 OS=Cricetulus griseus OX=10029 GN=H671_1g3232 PE=3 SV=1	3	12	32	9	4590	523.3	6	77.21	H671_1g3232
A0A3L7HM39	ELAV-like protein (Fragment) OS=Cricetulus griseus OX=10029 GN=CgPICR_016525 PE=3 SV=1	39	11	48	11	348	38.6	8.92	129.5	CgPICR_016525
A0A3L7HJ29	VAPB OS=Cricetulus griseus OX=10029 GN=CgPICR_017971 PE=3 SV=1	41	7	27	7	243	26.8	7.78	74.91	CgPICR_017971
G3ILS7	26S proteasome non-ATPase regulatory subunit 5 OS=Cricetulus griseus OX=10029 GN=I79_024849 PE=4 SV=1	33	11	36	11	461	50.9	5.21	100.98	I79_024849
G3HDU1	HIST1H1D OS=Cricetulus griseus OX=10029 GN=CgPICR_009866 PE=3 SV=1	33	8	88	3	212	21.3	11	262.9	CgPICR_009866
A0A061ID82	TXNL1 OS=Cricetulus griseus OX=10029 GN=CgPICR_013993 PE=4 SV=1	31	7	48	7	289	32.2	4.96	119.59	CgPICR_013993
A0A3L7ILE9	Negative elongation factor E OS=Cricetulus griseus OX=10029 GN=CgPICR_019563 PE=3 SV=1	51	10	25	10	288	31.4	9.2	60.89	CgPICR_019563
A0A061I3V4	Dihydrolipoyl dehydrogenase OS=Cricetulus griseus OX=10029 GN=H671_5g13631 PE=3 SV=1	27	11	63	8	486	51.7	7.96	159.5	H671_5g13631
G3HZE5	Heat shock 70 kDa protein 1A OS=Cricetulus griseus OX=10029 GN=I79_016446 PE=3 SV=1	14	8	141	2	641	69.9	5.81	337.75	I79_016446
G3H3Y6	RNA-binding protein 10 OS=Cricetulus griseus OX=10029 GN=I79_004977 PE=4 SV=1	15	14	31	13	1001	111.1	6.14	67.03	I79_004977
G3GYZ0	Dihydrolipoamide acetyltransferase component of pyruvate dehydrogenase complex OS=Cricetulus griseus OX=10029 GN=I79_003040 PE=3 SV=1	26	12	39	12	504	54.1	8.32	85.96	I79_003040
G3I722	NUP62 OS=Cricetulus griseus OX=10029 GN=CgPICR_019334 PE=3 SV=1	16	6	31	6	521	53	5.31	97.64	CgPICR_019334
G3I3Y6	GST class-pi OS=Cricetulus griseus OX=10029 GN=I79_018157 PE=3 SV=1	35	7	50	7	221	25	8.12	145.8	I79_018157
A0A061IR03	DNA-directed RNA polymerase subunit beta OS=Cricetulus griseus OX=10029 GN=H671_1g1054 PE=3 SV=1	16	15	30	15	1174	133.8	6.87	63.44	H671_1g1054
Q4F888	Tubulin beta chain OS=Cricetulus griseus OX=10029 GN=CgPICR_013957 PE=2 SV=1	21	8	51	2	447	50.1	4.86	126.02	CgPICR_013957
G3I0I7	S-methyl-5'-thioadenosine phosphorylase OS=Cricetulus griseus OX=10029 GN=MTAP PE=3 SV=1	47	11	27	1	324	35.6	7.91	83.33	MTAP
P26636	Serine--tRNA ligase, cytoplasmic OS=Cricetulus griseus OX=10029 GN=SARS1 PE=2 SV=2	29	12	39	12	512	58.6	6.19	90.76	SARS1
A0A3L7GNQ0	Clustered mitochondria protein homolog OS=Cricetulus griseus OX=10029 GN=CgPICR_003549 PE=3 SV=1	12	15	39	3	1482	164.5	5.8	75.29	CgPICR_003549
A0A061IDI5	Exosome component 10 isoform 1 OS=Cricetulus griseus OX=10029 GN=H671_2g6267 PE=3 SV=1	12	10	20	10	1165	132.5	6.93	50.04	H671_2g6267
G3HID6	CNBP OS=Cricetulus griseus OX=10029 GN=CgPICR_020457 PE=4 SV=1	50	8	45	8	177	19.5	7.71	102.08	CgPICR_020457
A0A061I7M4	RNA-binding protein FUS-like protein OS=Cricetulus griseus OX=10029 GN=H671_3g10026 PE=3 SV=1	17	8	44	6	516	52.5	9.36	112.98	H671_3g10026
A0A061IGG6	Brain acid soluble protein 1 OS=Cricetulus griseus OX=10029 GN=H671_2g5605 PE=3 SV=1	27	7	130	7	196	20.7	4.81	339.42	H671_2g5605
A0A3L7IC37	PSMD1 (Fragment) OS=Cricetulus griseus OX=10029 GN=CgPICR_000541 PE=4 SV=1	21	9	50	2	469	52.1	5.24	127.72	CgPICR_000541
A0A3L7IN42	SEC31A (Fragment) OS=Cricetulus griseus OX=10029 GN=CgPICR_018358 PE=3 SV=1	10	10	32	1	1037	112.9	7.01	86.77	CgPICR_018358
G3I4L6	Pyruvate carboxylase OS=Cricetulus griseus OX=10029 GN=PC PE=2 SV=1	14	13	29	13	1178	129.7	6.81	59.11	PC
G3H468	Splicing factor 4 OS=Cricetulus griseus OX=10029 GN=I79_005068 PE=4 SV=1	26	12	18	12	626	70.6	6.83	42.84	I79_005068
G3HJM2	Glycine--tRNA ligase OS=Cricetulus griseus OX=10029 GN=I79_010870 PE=4 SV=1	18	11	36	2	634	71.6	5.45	99.5	I79_010870
G3H0C2	Proteasome subunit alpha type OS=Cricetulus griseus OX=10029 GN=I79_003577 PE=3 SV=1	40	8	26	8	261	29.5	7.72	78.28	I79_003577
G3I1D2	Actin-like protein 6A OS=Cricetulus griseus OX=10029 GN=I79_017185 PE=3 SV=1	30	10	29	10	429	47.4	5.6	77.01	I79_017185
G3GTP7	Vitronectin OS=Cricetulus griseus OX=10029 GN=I79_001034 PE=4 SV=1	12	9	33	9	876	100.1	6.81	63.37	I79_001034
G3GSH2	Ubiquitinyl hydrolase 1 OS=Cricetulus griseus OX=10029 GN=I79_000586 PE=3 SV=1	9	19	26	2	2558	290.5	5.83	40.14	I79_000586
G3IN18	60S ribosomal protein L8 OS=Cricetulus griseus OX=10029 GN=CgPICR_014961 PE=3 SV=1	47	10	80	10	257	28	11.03	234.62	CgPICR_014961
G3HCX7	Phenylalanine--tRNA ligase OS=Cricetulus griseus OX=10029 GN=H671_3g9526 PE=3 SV=1	27	10	21	10	508	57.7	7.93	60.87	H671_3g9526
G3I6B7	Teneurin-4 OS=Cricetulus griseus OX=10029 GN=I79_019031 PE=3 SV=1	8	19	31	19	3477	389	6.6	65.53	I79_019031
G3I3F3	Ribonuclease inhibitor OS=Cricetulus griseus OX=10029 GN=I79_017958 PE=4 SV=1	23	8	35	8	456	50	4.84	90.3	I79_017958
A0A3L7HYE7	SCD1 (Fragment) OS=Cricetulus griseus OX=10029 GN=CgPICR_007812 PE=3 SV=1	18	4	61	2	421	48.4	8.76	172.12	CgPICR_007812
A0A3L7I7U5	MACF1 OS=Cricetulus griseus OX=10029 GN=CgPICR_007056 PE=3 SV=1	6	18	26	2	3289	368.6	5.01	58.12	CgPICR_007056
A0A3L7HAJ6	TBL3 OS=Cricetulus griseus OX=10029 GN=CgPICR_010521 PE=4 SV=1	21	14	24	14	827	91.7	6.6	44.31	CgPICR_010521
G3HUY7	ATP-dependent Clp protease ATP-binding subunit clpX-like, mitochondrial (Fragment) OS=Cricetulus griseus OX=10029 GN=I79_014760 PE=3 SV=1	22	13	40	13	607	66.7	7.43	86.77	I79_014760
A0A061I9I5	DNA (cytosine-5)-methyltransferase 1 OS=Cricetulus griseus OX=10029 GN=H671_4g12469 PE=3 SV=1	10	19	34	19	2024	227.7	8.19	69.08	H671_4g12469
A0A3L7I948	RPL7 (Fragment) OS=Cricetulus griseus OX=10029 GN=CgPICR_006087 PE=3 SV=1	30	8	56	2	247	28.9	10.76	151.14	CgPICR_006087
A0A3L7HMC9	LAMB1 OS=Cricetulus griseus OX=10029 GN=CgPICR_020078 PE=4 SV=1	10	17	39	17	1686	186	5.01	92.95	CgPICR_020078
A0A3L7HN89	RANBP3 (Fragment) OS=Cricetulus griseus OX=10029 GN=CgPICR_020004 PE=4 SV=1	26	10	32	10	547	58	5.16	70.53	CgPICR_020004
A0A061I295	Neural cell adhesion molecule L1-like protein OS=Cricetulus griseus OX=10029 GN=H671_8g19367 PE=3 SV=1	12	11	24	11	1208	134.8	5.77	62.66	H671_8g19367
G3HNY5	Phosphoglycerate kinase OS=Cricetulus griseus OX=10029 GN=I79_012486 PE=3 SV=1	43	8	15	1	242	25.5	5.78	55.41	I79_012486
A0A3L7HE87	NUP214 OS=Cricetulus griseus OX=10029 GN=CgPICR_015467 PE=4 SV=1	8	13	30	13	2015	206.1	6.7	68.44	CgPICR_015467
G3HKA5	Sorting nexin-2 OS=Cricetulus griseus OX=10029 GN=I79_011124 PE=4 SV=1	27	10	40	1	386	43.4	5.11	91.31	I79_011124
A0A3L7HVR8	DEK OS=Cricetulus griseus OX=10029 GN=CgPICR_010441 PE=4 SV=1	32	12	59	12	376	42.7	7.99	136.75	CgPICR_010441
A0A3L7GNU3	Signal sequence receptor subunit alpha OS=Cricetulus griseus OX=10029 GN=CgPICR_015496 PE=3 SV=1	22	4	31	4	273	30.7	4.54	86.6	CgPICR_015496
A0A3L7I1F2	CSNK2A2 OS=Cricetulus griseus OX=10029 GN=CgPICR_005548 PE=3 SV=1	38	10	23	10	363	42.5	8.81	60.48	CgPICR_005548
G3H201	Replication protein A 32 kDa subunit OS=Cricetulus griseus OX=10029 GN=I79_004200 PE=3 SV=1	31	5	27	5	248	27.5	6.2	69.91	I79_004200
G3IKH9	Phosphohydroxythreonine aminotransferase OS=Cricetulus griseus OX=10029 GN=I79_024382 PE=3 SV=1	31	9	39	9	309	33.9	7.97	111.61	I79_024382
A0A061HYW2	Calcium-activated neutral proteinase small subunit OS=Cricetulus griseus OX=10029 GN=H671_20914 PE=4 SV=1	42	7	36	7	234	26.1	5.1	83.86	H671_20914
A0A3L7I607	IGF2R OS=Cricetulus griseus OX=10029 GN=CgPICR_011495 PE=4 SV=1	8	17	40	17	2374	261.4	5.55	75.68	CgPICR_011495
A0A3L7HNZ9	Signal recognition particle receptor subunit beta OS=Cricetulus griseus OX=10029 GN=CgPICR_013199 PE=3 SV=1	42	9	22	9	269	29.6	9.25	60.35	CgPICR_013199
A0A061HTJ0	Small nuclear ribonucleoprotein Sm D2 (Fragment) OS=Cricetulus griseus OX=10029 GN=SNRPD2 PE=3 SV=1	62	8	83	8	117	13.4	9.91	213.95	SNRPD2
A0A061IQD4	Cation-transporting ATPase OS=Cricetulus griseus OX=10029 GN=H671_1g1170 PE=3 SV=1	14	14	30	14	1201	132.4	8.16	68.29	H671_1g1170
G3IFY1	Thymidylate synthase OS=Cricetulus griseus OX=10029 GN=CgPICR_021064 PE=3 SV=1	27	7	35	7	307	34.8	6.86	87.87	CgPICR_021064
G3HLP7	Peptidyl-prolyl cis-trans isomerase OS=Cricetulus griseus OX=10029 GN=CgPICR_013797 PE=3 SV=1	46	8	48	1	164	18.2	9.39	128.75	CgPICR_013797
A0A061IMF9	AP-1 complex subunit mu-1-like protein OS=Cricetulus griseus OX=10029 GN=H671_1g1642 PE=3 SV=1	33	13	29	13	499	57.7	8.03	74.25	H671_1g1642
G3HRJ1	FACT complex subunit SSRP1 OS=Cricetulus griseus OX=10029 GN=I79_013463 PE=3 SV=1	18	12	30	12	709	81	6.87	82.26	I79_013463
G3HAQ2	Eukaryotic translation initiation factor 6 OS=Cricetulus griseus OX=10029 GN=EIF6 PE=3 SV=1	31	5	37	5	245	26.6	4.74	110.81	EIF6
A0A3L7ILB4	CYP51A1 (Fragment) OS=Cricetulus griseus OX=10029 GN=CgPICR_006843 PE=3 SV=1	15	7	35	6	540	60.5	8.47	100.86	CgPICR_006843
Q8R4V9	Fatty acid synthase (Fragment) OS=Cricetulus griseus OX=10029 PE=2 SV=1	27	9	44	2	400	43.3	6.73	91.77
G3H0F0	Paired amphipathic helix protein Sin3a OS=Cricetulus griseus OX=10029 GN=I79_003605 PE=4 SV=1	12	15	32	15	1274	145	7.25	75.02	I79_003605
G3H346	ADP-ribosylation factor-like protein 8B OS=Cricetulus griseus OX=10029 GN=I79_004655 PE=4 SV=1	38	6	24	4	210	23.7	8.54	66.08	I79_004655
G3I5B3	Serine/threonine-protein phosphatase 6 regulatory subunit 3 OS=Cricetulus griseus OX=10029 GN=I79_018657 PE=3 SV=1	18	13	33	13	873	97.7	4.59	69.63	I79_018657
A0A3L7HE59	STXBP1 OS=Cricetulus griseus OX=10029 GN=CgPICR_015438 PE=3 SV=1	18	9	29	3	601	68.3	6.74	63.71	CgPICR_015438
A0A3L7I4Z8	ZFR OS=Cricetulus griseus OX=10029 GN=CgPICR_002730 PE=4 SV=1	18	13	26	13	760	83.2	8.63	52.69	CgPICR_002730
G3H451	Nucleolar protein 56 OS=Cricetulus griseus OX=10029 GN=I79_005051 PE=3 SV=1	18	10	36	10	592	65.9	9.01	95.95	I79_005051
A0A061I3J3	SWI/SNF-related matrix-associated actin-dependent regulator OS=Cricetulus griseus OX=10029 GN=H671_7g18237 PE=4 SV=1	29	11	52	10	411	46.7	4.88	118.62	H671_7g18237
G3HRD9	Proteasome subunit beta OS=Cricetulus griseus OX=10029 GN=CgPICR_007649 PE=3 SV=1	30	7	54	7	263	28.7	7.02	153.05	CgPICR_007649
A0A3L7H3T2	UBQLN2 OS=Cricetulus griseus OX=10029 GN=CgPICR_019711 PE=4 SV=1	16	8	19	4	647	68.3	5.24	60.11	CgPICR_019711
G3I3B7	Ribonucleoside-diphosphate reductase OS=Cricetulus griseus OX=10029 GN=I79_017921 PE=3 SV=1	13	9	20	9	792	90.2	6.83	64.14	I79_017921
A0A3L7IAP4	Adenylate kinase 2, mitochondrial OS=Cricetulus griseus OX=10029 GN=AK2 PE=3 SV=1	33	9	29	9	296	32.2	8.51	74.39	AK2
A0A3L7HQ77	Dynein light intermediate chain OS=Cricetulus griseus OX=10029 GN=CgPICR_014596 PE=3 SV=1	28	10	18	3	439	48.2	6.11	46.36	CgPICR_014596
A0A3L7HRB7	PEST proteolytic signal-containing nuclear protein OS=Cricetulus griseus OX=10029 GN=CgPICR_001960 PE=4 SV=1	54	8	44	5	178	18.9	7.49	112.47	CgPICR_001960
A0A061I5B9	Bromodomain adjacent to zinc finger domain protein 1A OS=Cricetulus griseus OX=10029 GN=H671_5g14938 PE=3 SV=1	5	9	34	6	2011	228.4	6.09	101.38	H671_5g14938
G3I4W7	Cathepsin D OS=Cricetulus griseus OX=10029 GN=H671_3g9701 PE=3 SV=1	18	5	16	5	408	44.1	6.98	57.59	H671_3g9701
G3HHX8	ATP-dependent RNA helicase DHX29 OS=Cricetulus griseus OX=10029 GN=DHX29 PE=3 SV=1	10	13	27	1	1371	155.2	8.29	54.2	DHX29
A0A3L7H387	Synaptic functional regulator FMR1 OS=Cricetulus griseus OX=10029 GN=CgPICR_014306 PE=3 SV=1	31	15	54	13	569	64.4	8.66	129.19	CgPICR_014306
A0A3L7H6S1	DNA ligase OS=Cricetulus griseus OX=10029 GN=CgPICR_021523 PE=3 SV=1	17	11	27	11	830	92.1	6.98	67.95	CgPICR_021523
G3HFT8	Clathrin interactor 1 OS=Cricetulus griseus OX=10029 GN=I79_009453 PE=4 SV=1	19	10	38	10	625	68.2	6.42	99.52	I79_009453
G3H8M2	Protein quaking (Fragment) OS=Cricetulus griseus OX=10029 GN=I79_006726 PE=4 SV=1	41	7	38	7	205	23.2	8.94	88	I79_006726
G3HR95	Carboxypeptidase D OS=Cricetulus griseus OX=10029 GN=I79_013358 PE=3 SV=1	18	18	41	16	1106	123.4	6.21	97	I79_013358
G3HCF8	Endophilin-A2 OS=Cricetulus griseus OX=10029 GN=I79_008168 PE=3 SV=1	29	9	22	9	368	41.4	5.72	56.14	I79_008168
G3IGI0	60S ribosomal protein L23a OS=Cricetulus griseus OX=10029 GN=I79_022895 PE=3 SV=1	36	9	54	1	204	23.1	10.45	136.82	I79_022895
G3I6H3	Splicing factor 1 OS=Cricetulus griseus OX=10029 GN=I79_019082 PE=3 SV=1	22	8	56	8	522	56.7	9.23	132.61	I79_019082
G3I0J3	Alpha-adducin OS=Cricetulus griseus OX=10029 GN=I79_016879 PE=3 SV=1	13	9	35	9	735	80.4	5.68	87.86	I79_016879
G3H4L4	Serine/threonine-protein kinase Nek10 OS=Cricetulus griseus OX=10029 GN=I79_005220 PE=3 SV=1	10	9	22	1	1120	126.1	6.79	53.32	I79_005220
G3H1Y0	Band 4.1 OS=Cricetulus griseus OX=10029 GN=I79_004172 PE=4 SV=1	14	9	23	4	773	86.1	5.6	56.53	I79_004172
A0A3L7GMI7	DNA helicase OS=Cricetulus griseus OX=10029 GN=CgPICR_003695 PE=3 SV=1	5	10	34	3	2178	245	8.27	81.64	CgPICR_003695
A0A061HX07	EMD OS=Cricetulus griseus OX=10029 GN=CgPICR_020925 PE=4 SV=1	24	7	34	7	259	29.6	5.38	85.7	CgPICR_020925
A0A3L7HYC0	MKI67 OS=Cricetulus griseus OX=10029 GN=CgPICR_009735 PE=4 SV=1	5	13	42	13	3685	405.7	9.72	97.95	CgPICR_009735
A0A061I2V2	Cohesin subunit SA-1 isoform 1 OS=Cricetulus griseus OX=10029 GN=H671_4g13016 PE=3 SV=1	10	12	29	9	1258	144.4	5.59	60.46	H671_4g13016
A0A3L7H4Z4	Rab GDP dissociation inhibitor (Fragment) OS=Cricetulus griseus OX=10029 GN=CgPICR_020930 PE=3 SV=1	22	11	34	7	599	67.5	6.42	82.89	CgPICR_020930
A0A3L7INY4	EWSR1 (Fragment) OS=Cricetulus griseus OX=10029 GN=CgPICR_004512 PE=3 SV=1	9	5	48	5	804	84.1	9.38	139.4	CgPICR_004512
A0A061IAD3	Tubulin polymerization-promoting protein family member 3 OS=Cricetulus griseus OX=10029 GN=H671_3g11275 PE=3 SV=1	45	8	38	8	187	20	9.1	112.28	H671_3g11275
A0A3L7ILX4	USO1 (Fragment) OS=Cricetulus griseus OX=10029 GN=CgPICR_018953 PE=4 SV=1	22	15	30	2	757	84.7	5.11	67.23	CgPICR_018953
G3I220	Cytoskeleton-associated protein 4 OS=Cricetulus griseus OX=10029 GN=I79_017443 PE=4 SV=1	20	7	41	7	324	36.3	4.81	113.6	I79_017443
A0A3L7HI83	NVL (Fragment) OS=Cricetulus griseus OX=10029 GN=CgPICR_010127 PE=4 SV=1	17	11	26	9	855	94.6	6	54.35	CgPICR_010127
A0A3L7GVZ2	NARS OS=Cricetulus griseus OX=10029 GN=CgPICR_013988 PE=4 SV=1	16	7	27	6	536	61.1	5.21	75.93	CgPICR_013988
G3HU28	F-actin-capping protein subunit beta OS=Cricetulus griseus OX=10029 GN=I79_014432 PE=3 SV=1	38	10	67	10	258	29	7.72	136.57	I79_014432
A0A3L7I3J9	E3 UFM1-protein ligase 1 OS=Cricetulus griseus OX=10029 GN=CgPICR_003249 PE=3 SV=1	21	16	31	15	846	95.2	7.17	72.39	CgPICR_003249
G3I3J1	Asparagine synthetase [glutamine-hydrolyzing] OS=Cricetulus griseus OX=10029 GN=H671_1g1136 PE=4 SV=1	23	11	29	11	561	64.3	6.58	64.4	H671_1g1136
A0A061I0C4	Luc7-like protein 3 OS=Cricetulus griseus OX=10029 GN=H671_7g18395 PE=3 SV=1	17	8	31	8	512	60.5	9.98	77.6	H671_7g18395
A0A3L7HT40	HNRNPA3 (Fragment) OS=Cricetulus griseus OX=10029 GN=CgPICR_005997 PE=4 SV=1	22	4	56	1	187	19.7	8.63	147.85	CgPICR_005997
G3GVV2	Crooked neck-like protein 1 OS=Cricetulus griseus OX=10029 GN=I79_001855 PE=4 SV=1	23	16	43	16	690	83.3	6.93	93.69	I79_001855
A0A061IQ20	P-type phospholipid transporter OS=Cricetulus griseus OX=10029 GN=H671_1g1757 PE=3 SV=1	6	14	25	14	2432	275.6	6.3	63.94	H671_1g1757
A0A061HVT8	40S ribosomal protein S19 OS=Cricetulus griseus OX=10029 GN=CgPICR_010067 PE=3 SV=1	47	8	65	8	145	16.1	10.4	163.05	CgPICR_010067
G3I0D9	Polymerase delta-interacting protein 3 (Fragment) OS=Cricetulus griseus OX=10029 GN=I79_016821 PE=4 SV=1	27	6	27	6	373	41	9.95	70.21	I79_016821
G3GV85	Dolichyl-diphosphooligosaccharide--protein glycotransferase OS=Cricetulus griseus OX=10029 GN=I79_001616 PE=3 SV=1	18	12	43	11	680	77.7	8.92	100.25	I79_001616
G3IBI0	RAP1A OS=Cricetulus griseus OX=10029 GN=CgPICR_014575 PE=3 SV=1	46	8	45	3	184	21	6.67	128.25	CgPICR_014575
G3HCU9	pre-rRNA processing protein FTSJ3 OS=Cricetulus griseus OX=10029 GN=FTSJ3 PE=3 SV=1	15	12	24	12	830	94.5	8.47	61.54	FTSJ3
G3HPZ2	S-adenosylmethionine synthase OS=Cricetulus griseus OX=10029 GN=I79_012879 PE=3 SV=1	30	9	29	1	332	36.9	8.12	83.33	I79_012879
G3GX75	Hepatocyte growth factor-regulated tyrosine kinase substrate OS=Cricetulus griseus OX=10029 GN=I79_002390 PE=4 SV=1	17	15	47	15	776	86.1	6.16	99.05	I79_002390
G3H953	KH domain-containing, RNA-binding, signal transduction-associated protein 1 OS=Cricetulus griseus OX=10029 GN=I79_006915 PE=3 SV=1	21	7	53	7	443	48.3	8.66	154.22	I79_006915
G3HPV5	Histone H1.5 OS=Cricetulus griseus OX=10029 GN=I79_012826 PE=3 SV=1	35	9	103	5	222	22.4	10.92	317.07	I79_012826
G3GYY6	Catalase OS=Cricetulus griseus OX=10029 GN=I79_003036 PE=3 SV=1	23	11	50	11	555	63.1	8.15	123.66	I79_003036
A0A061IIV7	Twinfilin-1 OS=Cricetulus griseus OX=10029 GN=H671_2g5647 PE=3 SV=1	29	8	20	8	352	40.3	6.21	52.84	H671_2g5647
A0A061IJA4	ATP-dependent RNA helicase DHX29 OS=Cricetulus griseus OX=10029 GN=DHX29 PE=3 SV=1	10	13	27	1	1368	154.8	8.15	54.71	DHX29
A0A3L7GN29	RAD50 OS=Cricetulus griseus OX=10029 GN=CgPICR_003886 PE=3 SV=1	16	16	39	6	1009	118.3	6.79	84.11	CgPICR_003886
A0A061IQ73	Epidermal growth factor receptor substrate 15-like 1 OS=Cricetulus griseus OX=10029 GN=H671_1g1643 PE=4 SV=1	15	12	25	12	915	100.2	5.07	56.27	H671_1g1643
A0A061IET0	Nuclear cap-binding protein subunit 1-like protein OS=Cricetulus griseus OX=10029 GN=H671_2g6182 PE=3 SV=1	20	13	33	13	790	91.8	6.54	66.13	H671_2g6182
G3I3Z1	AH receptor-interacting protein OS=Cricetulus griseus OX=10029 GN=CgPICR_009568 PE=4 SV=1	37	10	23	10	330	37.6	6.29	53.12	CgPICR_009568
A0A061IGS6	14-3-3 protein sigma-like protein OS=Cricetulus griseus OX=10029 GN=H671_2g7082 PE=3 SV=1	40	9	43	5	248	27.8	4.75	109.29	H671_2g7082
G3IBF6	Sister chromatid cohesion protein PDS5-like A OS=Cricetulus griseus OX=10029 GN=I79_020976 PE=3 SV=1	16	16	29	2	1138	128	8.12	73.42	I79_020976
G3HCK3	ATP-dependent Clp protease proteolytic subunit OS=Cricetulus griseus OX=10029 GN=I79_008214 PE=3 SV=1	20	4	34	4	272	29.8	7.91	96.71	I79_008214
G3HN81	Peptidyl-prolyl cis-trans isomerase E OS=Cricetulus griseus OX=10029 GN=I79_012217 PE=3 SV=1	37	11	22	10	301	33.5	5.6	53.65	I79_012217
A0A3L7I5F4	Proton-translocating NAD(P)(+) transhydrogenase (Fragment) OS=Cricetulus griseus OX=10029 GN=CgPICR_002803 PE=4 SV=1	16	8	25	7	637	66	7.02	66.81	CgPICR_002803
G3HFZ9	CRKL OS=Cricetulus griseus OX=10029 GN=CgPICR_002289 PE=3 SV=1	41	9	25	9	303	33.8	6.74	57.65	CgPICR_002289
A0A3L7HY03	NAP1L4 OS=Cricetulus griseus OX=10029 GN=CgPICR_009619 PE=3 SV=1	25	6	45	5	362	41.7	4.7	102.2	CgPICR_009619
A0A3L7I3A1	Ribosomal RNA-processing protein 40 OS=Cricetulus griseus OX=10029 GN=CgPICR_003113 PE=3 SV=1	30	6	14	6	283	30.4	7.85	42.02	CgPICR_003113
A0A061HVR3	Putative import receptor subunit TOM40 like protein OS=Cricetulus griseus OX=10029 GN=H671_21123 PE=3 SV=1	17	5	23	5	494	53.3	4.94	72.25	H671_21123
G3HRM8	Nascent polypeptide-associated complex subunit alpha, muscle-specific form OS=Cricetulus griseus OX=10029 GN=I79_013472 PE=4 SV=1	19	5	37	5	324	34.8	4.69	130.63	I79_013472
A0A3L7HC22	DNAJA3 (Fragment) OS=Cricetulus griseus OX=10029 GN=CgPICR_017521 PE=3 SV=1	21	8	26	1	519	56.1	9.44	72.17	CgPICR_017521
G3GSK4	Non-specific serine/threonine protein kinase OS=Cricetulus griseus OX=10029 GN=I79_000619 PE=4 SV=1	23	12	24	8	524	57.9	5.77	63.02	I79_000619
G3H8L7	Ras-related protein Rab-5A OS=Cricetulus griseus OX=10029 GN=I79_006720 PE=4 SV=1	52	8	39	5	215	23.5	8.15	102.69	I79_006720
G3ID92	Bromodomain-containing protein 3 OS=Cricetulus griseus OX=10029 GN=I79_021665 PE=4 SV=1	21	13	33	11	727	79.9	9.36	77.7	I79_021665
G3I7M5	Calcium-transporting ATPase OS=Cricetulus griseus OX=10029 GN=I79_019518 PE=3 SV=1	8	11	46	1	1475	161.7	5.06	117.23	I79_019518
A0A061I1F7	U2 snRNP-associated SURP motif-containing protein OS=Cricetulus griseus OX=10029 GN=H671_4g13052 PE=4 SV=1	17	16	36	16	1029	118.2	8.47	81.12	H671_4g13052
A0A3L7HHQ3	40S ribosomal protein S15 OS=Cricetulus griseus OX=10029 GN=CgPICR_013068 PE=3 SV=1	22	3	36	3	145	17	10.39	92.39	CgPICR_013068
A0A061IAE3	Cullin-5-like isoform 2 (Fragment) OS=Cricetulus griseus OX=10029 GN=H671_4g12082 PE=3 SV=1	16	12	24	12	789	91.9	7.65	54.38	H671_4g12082
A0A3L7GQL3	Succinate--CoA ligase [ADP-forming] subunit beta, mitochondrial OS=Cricetulus griseus OX=10029 GN=SUCLA2 PE=3 SV=1	22	9	35	9	463	50.1	8.15	81.08	SUCLA2
A0A3L7IH50	Annexin OS=Cricetulus griseus OX=10029 GN=CgPICR_002359 PE=3 SV=1	32	12	57	11	358	39.9	5.16	153.84	CgPICR_002359
A0A3L7HEA7	Sorting nexin OS=Cricetulus griseus OX=10029 GN=CgPICR_001358 PE=3 SV=1	28	12	34	11	437	50.5	6.7	63.73	CgPICR_001358
G3IIN9	Retinoblastoma-binding protein 6 OS=Cricetulus griseus OX=10029 GN=I79_023712 PE=4 SV=1	7	11	31	11	1754	195.3	9.63	60.39	I79_023712
A0A3L7H1V6	Ubiquitinyl hydrolase 1 OS=Cricetulus griseus OX=10029 GN=CgPICR_014077 PE=3 SV=1	9	18	24	1	2513	285.9	5.92	35.51	CgPICR_014077
G3I5W2	TAR DNA-binding protein 43 OS=Cricetulus griseus OX=10029 GN=I79_018870 PE=4 SV=1	57	7	35	5	199	22.6	7.24	89.22	I79_018870
A0A061I3J0	Keratin, type I cytoskeletal 10-like protein OS=Cricetulus griseus OX=10029 GN=H671_7g18232 PE=4 SV=1	9	10	36	1	1117	124.3	4.93	92.08	H671_7g18232
G3H3B1	Metastasis-associated protein MTA1 OS=Cricetulus griseus OX=10029 GN=I79_004726 PE=4 SV=1	16	10	32	8	697	79	9.33	80.69	I79_004726
G3HSF3	Proteasome subunit alpha type OS=Cricetulus griseus OX=10029 GN=H671_3g9744 PE=3 SV=1	40	6	37	6	234	25.9	7.43	112.8	H671_3g9744
A0A061IMG4	Calcium homeostasis endoplasmic reticulum protein OS=Cricetulus griseus OX=10029 GN=H671_1g1646 PE=4 SV=1	13	11	40	11	942	106.7	9.33	81.65	H671_1g1646
G3GUS2	ADP-ribosylation factor 4 OS=Cricetulus griseus OX=10029 GN=I79_001445 PE=3 SV=1	49	6	25	2	180	20.4	7.14	84.3	I79_001445
G3HT18	Nucleosome assembly protein 1-like 1 OS=Cricetulus griseus OX=10029 GN=I79_014020 PE=3 SV=1	26	5	35	4	231	27.1	4.72	99.04	I79_014020
G3I319	AP-2 complex subunit mu OS=Cricetulus griseus OX=10029 GN=I79_017819 PE=3 SV=1	26	11	32	11	433	49.3	9.54	77.22	I79_017819
G3HBU2	STIP1-likey and U box-containing protein 1 OS=Cricetulus griseus OX=10029 GN=I79_007892 PE=4 SV=1	54	11	39	11	231	27	5.14	94.82	I79_007892
G3IG24	RNA helicase OS=Cricetulus griseus OX=10029 GN=I79_022701 PE=4 SV=1	24	11	36	11	479	53.9	6.14	92.11	I79_022701
A0A061IJJ8	Heterogeneous nuclear ribonucleoprotein H3-like isoform 1 OS=Cricetulus griseus OX=10029 GN=H671_1g2422 PE=4 SV=1	32	8	27	7	330	35.3	7.69	63.93	H671_1g2422
G3IK44	Fructose-bisphosphate aldolase OS=Cricetulus griseus OX=10029 GN=I79_024237 PE=3 SV=1	17	5	25	1	363	39.4	6.86	90.85	I79_024237
A0A3L7HKQ2	ACBD3 OS=Cricetulus griseus OX=10029 GN=CgPICR_010140 PE=4 SV=1	20	9	37	9	454	53.2	5.24	95.72	CgPICR_010140
G3I729	Myosin-14 OS=Cricetulus griseus OX=10029 GN=I79_019310 PE=3 SV=1	4	7	37	1	2000	228.5	5.6	87.96	I79_019310
A0A061I2X8	Clustered mitochondria protein homolog OS=Cricetulus griseus OX=10029 GN=H671_7g18534 PE=3 SV=1	13	13	38	1	1229	137.5	5.86	76.62	H671_7g18534
G3IGI9	Non-specific serine/threonine protein kinase OS=Cricetulus griseus OX=10029 GN=I79_022906 PE=4 SV=1	12	15	38	15	1207	138.4	5.15	75.87	I79_022906
A0A061IQX4	Peptidylprolyl isomerase OS=Cricetulus griseus OX=10029 GN=H671_1g1142 PE=4 SV=1	22	8	43	8	404	43.6	5.16	95.58	H671_1g1142
G3HSW9	Isocitrate dehydrogenase [NAD] subunit, mitochondrial OS=Cricetulus griseus OX=10029 GN=I79_013968 PE=3 SV=1	29	7	24	7	335	36.7	8.43	65.49	I79_013968
A0A3L7IIC6	RBM28 OS=Cricetulus griseus OX=10029 GN=CgPICR_009109 PE=4 SV=1	17	13	30	13	779	87.6	8.41	54.93	CgPICR_009109
A0A061IFA6	Hyaluronoglucosaminidase OS=Cricetulus griseus OX=10029 GN=H671_3g8843 PE=3 SV=1	11	15	38	15	1441	159.5	7.2	82.6	H671_3g8843
G3H381	Kinesin light chain OS=Cricetulus griseus OX=10029 GN=I79_004696 PE=3 SV=1	24	14	31	12	609	68.7	5.95	64.89	I79_004696
A0A061I5V3	Mitogen-activated protein kinase OS=Cricetulus griseus OX=10029 GN=H671_4g11735 PE=3 SV=1	35	10	26	7	327	38.1	7.34	79.81	H671_4g11735
G3HES5	Double-stranded RNA-binding protein Staufen-like 1 OS=Cricetulus griseus OX=10029 GN=I79_009069 PE=4 SV=1	22	9	22	9	489	54.2	9.52	62.16	I79_009069
G3HR96	Bleomycin hydrolase OS=Cricetulus griseus OX=10029 GN=I79_013360 PE=3 SV=1	26	9	28	9	455	52.4	6.34	68.66	I79_013360
A0A3L7ICE3	MYL9 OS=Cricetulus griseus OX=10029 GN=CgPICR_000682 PE=4 SV=1	45	7	50	2	172	19.9	4.81	124.61	CgPICR_000682
G3HFH8	EBNA1BP2 OS=Cricetulus griseus OX=10029 GN=CgPICR_006965 PE=3 SV=1	32	11	57	11	306	35	10.18	135.53	CgPICR_006965
G3HSJ1	Nicalin OS=Cricetulus griseus OX=10029 GN=I79_013824 PE=3 SV=1	14	10	45	10	697	76.6	6.23	96.99	I79_013824
G3H8W5	6-phosphofructokinase OS=Cricetulus griseus OX=10029 GN=I79_006852 PE=3 SV=1	20	13	17	11	745	81.5	7.42	40.94	I79_006852
A0A061IHB9	Cytochrome P450 2C23-like protein OS=Cricetulus griseus OX=10029 GN=H671_3g8863 PE=3 SV=1	14	10	51	7	764	87	8.13	148.94	H671_3g8863
G3HC35	28S ribosomal protein S29, mitochondrial OS=Cricetulus griseus OX=10029 GN=I79_007984 PE=3 SV=1	25	8	32	8	391	44.4	9.01	85.75	I79_007984
G3IA94	MYL12B OS=Cricetulus griseus OX=10029 GN=CgPICR_000681 PE=4 SV=1	47	7	56	2	172	19.8	4.84	132.58	CgPICR_000681
G3HA69	Nuclear pore complex protein Nup205 OS=Cricetulus griseus OX=10029 GN=I79_007312 PE=3 SV=1	7	11	20	11	1972	223	6.29	47.13	I79_007312
Q91Y25	WASH complex subunit 2 OS=Cricetulus griseus OX=10029 GN=Washc2 PE=2 SV=1	12	12	19	12	1317	144.8	4.79	47.08	Washc2
A0A3L7HZY3	NEDD8-activating enzyme E1 regulatory subunit OS=Cricetulus griseus OX=10029 GN=CgPICR_005581 PE=3 SV=1	22	8	16	6	516	58.1	5.38	36.64	CgPICR_005581
G3GUH8	Serine/threonine-protein kinase WNK2 OS=Cricetulus griseus OX=10029 GN=I79_001340 PE=4 SV=1	9	13	23	13	1877	201.1	7.03	59.58	I79_001340
A0A3L7HYT8	TJP2 (Fragment) OS=Cricetulus griseus OX=10029 GN=CgPICR_006634 PE=4 SV=1	16	12	31	9	778	86.9	5.74	79.96	CgPICR_006634
G3HV63	Pyrroline-5-carboxylate reductase OS=Cricetulus griseus OX=10029 GN=CgPICR_010135 PE=3 SV=1	32	8	30	6	320	33.6	7.77	69.06	CgPICR_010135
G3I968	Histone H2A OS=Cricetulus griseus OX=10029 GN=I79_020102 PE=3 SV=1	38	7	110	2	143	15.1	10.74	245.52	I79_020102
G3HWS3	Ras-related protein Rab-2B OS=Cricetulus griseus OX=10029 GN=I79_015421 PE=4 SV=1	38	7	29	1	216	24.2	7.01	88.13	I79_015421
A0A3L7HCI8	Argininosuccinate synthase OS=Cricetulus griseus OX=10029 GN=CgPICR_015475 PE=3 SV=1	26	10	39	4	418	47.2	8.57	103.93	CgPICR_015475
A0A3L7IAB4	YBX1 (Fragment) OS=Cricetulus griseus OX=10029 GN=CgPICR_006995 PE=4 SV=1	31	5	57	5	236	27.1	10.01	141.8	CgPICR_006995
G3H559	Alpha-mannosidase OS=Cricetulus griseus OX=10029 GN=I79_005430 PE=3 SV=1	15	15	32	14	1099	125.3	7.55	83.29	I79_005430
A0A061HZ13	LisH domain and HEAT repeat-containing protein OS=Cricetulus griseus OX=10029 GN=H671_5g14808 PE=4 SV=1	10	10	27	10	1243	137.3	5.45	72.61	H671_5g14808
A0A3L7IMS3	HNRNPDL OS=Cricetulus griseus OX=10029 GN=CgPICR_018363 PE=4 SV=1	34	9	41	7	301	33.6	7.31	106.54	CgPICR_018363
G3HAR3	RNA-binding protein 12 OS=Cricetulus griseus OX=10029 GN=I79_007521 PE=4 SV=1	16	13	28	13	997	103.1	8.48	62.61	I79_007521
G3HW48	DCTN2 OS=Cricetulus griseus OX=10029 GN=CgPICR_002517 PE=3 SV=1	24	9	35	9	402	44.3	5.16	85.94	CgPICR_002517
G3HJM9	Axonal membrane protein GAP-43 OS=Cricetulus griseus OX=10029 GN=I79_010877 PE=3 SV=1	68	10	34	10	200	20.7	4.7	86.33	I79_010877
A0A3L7I867	Pachytene checkpoint protein 2 homolog OS=Cricetulus griseus OX=10029 GN=CgPICR_008884 PE=3 SV=1	25	9	19	9	415	46.5	5.6	58.4	CgPICR_008884
A0A3L7I3J0	MDN1 (Fragment) OS=Cricetulus griseus OX=10029 GN=CgPICR_003239 PE=4 SV=1	3	13	22	10	5340	603.5	5.78	49.26	CgPICR_003239
P25321	cAMP-dependent protein kinase catalytic subunit alpha OS=Cricetulus griseus OX=10029 GN=PRKACA PE=1 SV=2	26	10	28	6	351	40.6	8.79	67.22	PRKACA
A0A3L7I8P1	Stathmin (Fragment) OS=Cricetulus griseus OX=10029 GN=CgPICR_007241 PE=3 SV=1	52	8	79	8	144	16.8	6.25	222.63	CgPICR_007241
A0A3L7IGE1	PLRG1 (Fragment) OS=Cricetulus griseus OX=10029 GN=CgPICR_013445 PE=4 SV=1	25	8	21	2	491	53.9	8.98	55.23	CgPICR_013445
A0A3L7I6R3	WDR33 OS=Cricetulus griseus OX=10029 GN=CgPICR_011050 PE=4 SV=1	16	13	24	9	1042	113.7	9.11	45.66	CgPICR_011050
G3HPZ5	Macrophage-capping protein OS=Cricetulus griseus OX=10029 GN=I79_012882 PE=4 SV=1	31	6	19	6	305	33.4	5.82	61.36	I79_012882
G3I9L4	PERQ amino acid-rich with GYF domain-containing protein 2 OS=Cricetulus griseus OX=10029 GN=I79_020264 PE=4 SV=1	12	13	27	13	1298	150.1	5.52	71.46	I79_020264
A0A3L7HGS3	GNAS OS=Cricetulus griseus OX=10029 GN=CgPICR_017977 PE=3 SV=1	28	10	40	9	394	45.6	5.96	98.71	CgPICR_017977
A0A3L7I4N2	Ribosome production factor 2 homolog OS=Cricetulus griseus OX=10029 GN=CgPICR_012588 PE=3 SV=1	31	8	27	5	306	35.4	10.05	59.4	CgPICR_012588
M1RNR0	AIR carboxylase OS=Cricetulus griseus OX=10029 GN=PAICS PE=2 SV=1	24	9	38	4	425	47.1	7.23	102.15	PAICS
A0A3L7I9I9	CDK11B OS=Cricetulus griseus OX=10029 GN=CgPICR_019145 PE=4 SV=1	21	15	34	2	789	92	5.34	75.58	CgPICR_019145
A0A061HZ00	Adenylosuccinate synthetase OS=Cricetulus griseus OX=10029 GN=H671_5g14819 PE=3 SV=1	9	14	38	14	1540	169.8	5.67	86.04	H671_5g14819
G3H6S8	Inorganic diphosphatase OS=Cricetulus griseus OX=10029 GN=I79_006047 PE=3 SV=1	37	9	41	8	329	37	5.34	98.79	I79_006047
G3IBL0	Protein FAM50A OS=Cricetulus griseus OX=10029 GN=H671_xg20761 PE=4 SV=1	26	8	32	1	299	35.5	6.25	90.79	H671_xg20761
A0A3L7H9B4	KRT10 OS=Cricetulus griseus OX=10029 GN=CgPICR_017009 PE=3 SV=1	17	10	37	1	465	50	4.86	96.23	CgPICR_017009
G3GS14	TMEM43 OS=Cricetulus griseus OX=10029 GN=CgPICR_011141 PE=3 SV=1	33	10	41	10	400	44.8	7.36	103.1	CgPICR_011141
A0A061IC12	26S proteasome non-ATPase regulatory subunit 7-like protein (Fragment) OS=Cricetulus griseus OX=10029 GN=H671_3g9708 PE=3 SV=1	18	6	39	6	341	38.8	6.18	78.6	H671_3g9708
G3I5D7	Remodeling and spacing factor 1 OS=Cricetulus griseus OX=10029 GN=I79_018682 PE=4 SV=1	12	13	28	13	1308	147.8	4.96	64.11	I79_018682
G3GYX4	Cleavage stimulation factor 77 kDa subunit OS=Cricetulus griseus OX=10029 GN=I79_003023 PE=4 SV=1	19	11	45	11	717	82.8	8.12	110	I79_003023
G3H4P8	WW domain-binding protein 11 OS=Cricetulus griseus OX=10029 GN=I79_005254 PE=4 SV=1	22	11	45	11	639	69.7	7.66	106.83	I79_005254
G3HMU3	Serine/arginine repetitive matrix protein 1 OS=Cricetulus griseus OX=10029 GN=I79_012084 PE=4 SV=1	9	6	26	3	866	97.6	11.93	64.4	I79_012084
A0A3L7I379	ANP32B OS=Cricetulus griseus OX=10029 GN=CgPICR_003095 PE=4 SV=1	22	5	28	4	292	33.2	4.51	85.21	CgPICR_003095
A0A3L7I5V4	NUP155 (Fragment) OS=Cricetulus griseus OX=10029 GN=CgPICR_002762 PE=3 SV=1	12	10	23	9	1150	127.4	5.96	55.67	CgPICR_002762
A0A3L7I1P6	PRUNE2 OS=Cricetulus griseus OX=10029 GN=CgPICR_006668 PE=3 SV=1	5	11	28	11	2775	304.1	4.4	53.95	CgPICR_006668
G3HAN3	RNA-binding protein Raly OS=Cricetulus griseus OX=10029 GN=H671_6g15510 PE=3 SV=1	36	12	42	12	318	33.6	8.94	110.18	H671_6g15510
G3H7U0	3-hydroxyacyl-CoA dehydrogenase type-2 OS=Cricetulus griseus OX=10029 GN=H671_xg20529 PE=3 SV=1	45	7	20	7	261	27.2	7.87	43.2	H671_xg20529
G3H5Q3	DNA mismatch repair protein OS=Cricetulus griseus OX=10029 GN=I79_005639 PE=3 SV=1	12	10	24	10	852	95.4	6.1	57.94	I79_005639
A0A061I5B8	Dynein light intermediate chain OS=Cricetulus griseus OX=10029 GN=H671_4g11983 PE=3 SV=1	25	8	17	2	350	39	6.05	46.27	H671_4g11983
G3HQQ7	MHC class I region proline-rich protein CAT53 OS=Cricetulus griseus OX=10029 GN=I79_013162 PE=4 SV=1	11	10	49	10	959	102.2	9.04	115.06	I79_013162
G3IJ02	Leucine-rich repeat flightless-interacting protein 1 OS=Cricetulus griseus OX=10029 GN=I79_023832 PE=3 SV=1	14	10	54	9	718	78	4.78	147.22	I79_023832
G3I230	Oligoribonuclease, mitochondrial OS=Cricetulus griseus OX=10029 GN=I79_017454 PE=3 SV=1	30	6	29	6	237	26.8	6.87	67.21	I79_017454
G3ICS3	Cullin-3 OS=Cricetulus griseus OX=10029 GN=I79_021472 PE=3 SV=1	15	10	26	10	746	86.4	7.99	64.72	I79_021472
A0A3L7GMP4	FXR2 OS=Cricetulus griseus OX=10029 GN=CgPICR_003683 PE=3 SV=1	22	12	43	1	658	72.4	7.65	113.49	CgPICR_003683
A0A3L7HQ41	ANP32A OS=Cricetulus griseus OX=10029 GN=CgPICR_013643 PE=4 SV=1	30	9	38	8	246	28.3	4.03	100.9	CgPICR_013643
A0A061HVY7	CCA tRNA nucleotidyltransferase 1 OS=Cricetulus griseus OX=10029 GN=CgPICR_011286 PE=3 SV=1	33	14	36	14	434	49.9	8.19	84.8	CgPICR_011286
G3H9Q1	UPF0474 protein C5orf41-like OS=Cricetulus griseus OX=10029 GN=I79_007131 PE=3 SV=1	12	9	25	9	745	83.6	4.74	63.86	I79_007131
G3H8F9	Transforming protein RhoA OS=Cricetulus griseus OX=10029 GN=I79_006659 PE=4 SV=1	37	6	31	6	193	21.8	6.1	80.75	I79_006659
G3HZ25	NADH dehydrogenase [ubiquinone] flavoprotein 2, mitochondrial OS=Cricetulus griseus OX=10029 GN=I79_016320 PE=3 SV=1	38	7	46	7	230	25.4	5.11	102.09	I79_016320
A0A061I677	Microtubule-associated protein (Fragment) OS=Cricetulus griseus OX=10029 GN=H671_4g12678 PE=4 SV=1	10	10	33	10	1118	117.4	4.98	81.01	H671_4g12678
A0A3L7IBF8	NOP58 (Fragment) OS=Cricetulus griseus OX=10029 GN=CgPICR_000373 PE=3 SV=1	17	6	52	4	459	52.1	7.44	138.11	CgPICR_000373
A0A3L7HY37	ACTR1A OS=Cricetulus griseus OX=10029 GN=CgPICR_007775 PE=3 SV=1	27	8	36	5	369	41.8	7.9	82.8	CgPICR_007775
G3HAX2	Retinoblastoma-binding protein 5 OS=Cricetulus griseus OX=10029 GN=I79_007582 PE=4 SV=1	27	10	27	10	538	59.1	5.1	70.93	I79_007582
A0A3L7IJ64	PDS5A OS=Cricetulus griseus OX=10029 GN=CgPICR_008448 PE=3 SV=1	14	16	28	2	1238	139.6	7.43	66.69	CgPICR_008448
P49020	Transmembrane emp24 domain-containing protein 2 (Fragment) OS=Cricetulus griseus OX=10029 GN=TMED2 PE=1 SV=1	30	5	56	5	196	22.2	5.17	137.27	TMED2
G3HKT3	Heterogeneous nuclear ribonucleoprotein F OS=Cricetulus griseus OX=10029 GN=I79_011313 PE=4 SV=1	33	4	46	2	185	19.9	4.89	138.54	I79_011313
G3HWL7	Cleavage and polyadenylation specificity factor subunit 1 OS=Cricetulus griseus OX=10029 GN=I79_015349 PE=4 SV=1	9	11	26	11	1419	158.2	6.16	62.49	I79_015349
A0A3L7I8Q4	Chloride intracellular channel protein OS=Cricetulus griseus OX=10029 GN=CgPICR_007257 PE=3 SV=1	33	6	27	6	198	22.6	6.01	60.2	CgPICR_007257
G3I8X6	E3 ubiquitin-protein ligase TRIP12 OS=Cricetulus griseus OX=10029 GN=I79_020008 PE=3 SV=1	8	14	23	14	2068	228.5	8.63	45.84	I79_020008
G3HAU1	Eukaryotic translation initiation factor 3 subunit E OS=Cricetulus griseus OX=10029 GN=I79_007550 PE=4 SV=1	40	9	60	1	263	30.7	6.9	167.18	I79_007550
G3HBL5	CSTF1 OS=Cricetulus griseus OX=10029 GN=CgPICR_012800 PE=4 SV=1	25	7	17	7	431	48.3	6.58	34.61	CgPICR_012800
G3GZ40	Myosin-2 OS=Cricetulus griseus OX=10029 GN=I79_003091 PE=3 SV=1	8	16	47	1	1931	221.8	5.71	94.58	I79_003091
G3H450	Isocitrate dehydrogenase [NAD] subunit, mitochondrial OS=Cricetulus griseus OX=10029 GN=I79_005045 PE=3 SV=1	29	10	31	10	385	42.4	8.46	80.2	I79_005045
A0A3L7HXB8	40S ribosomal protein S17 (Fragment) OS=Cricetulus griseus OX=10029 GN=CgPICR_009362 PE=3 SV=1	51	6	35	6	146	16.6	9.85	103.4	CgPICR_009362
A0A3L7HXK4	RAB6A (Fragment) OS=Cricetulus griseus OX=10029 GN=CgPICR_008708 PE=4 SV=1	65	6	49	2	124	14.1	9.07	126.71	CgPICR_008708
A0A3L7HW68	NADH dehydrogenase [ubiquinone] flavoprotein 1, mitochondrial OS=Cricetulus griseus OX=10029 GN=CgPICR_009573 PE=3 SV=1	21	9	29	9	474	51.7	7.61	72.23	CgPICR_009573
G3HFQ4	Dihydrolipoamide acetyltransferase component of pyruvate dehydrogenase complex OS=Cricetulus griseus OX=10029 GN=I79_009418 PE=3 SV=1	33	8	24	1	308	33.1	6.39	69.43	I79_009418
G3HVD1	Uncharacterized protein OS=Cricetulus griseus OX=10029 GN=I79_014918 PE=3 SV=1	27	9	31	5	445	48.9	6.95	83.74	I79_014918
A0A3L7I3N8	RPS4 OS=Cricetulus griseus OX=10029 GN=CgPICR_003251 PE=3 SV=1	31	5	43	1	194	21.8	9.76	110.69	CgPICR_003251
G3H8Y6	Poly(RC)-binding protein 3 OS=Cricetulus griseus OX=10029 GN=I79_006835 PE=4 SV=1	23	7	36	1	371	39.3	7.52	94.58	I79_006835
A0A3L7HVT8	Ubiquitin thioesterase OS=Cricetulus griseus OX=10029 GN=CgPICR_009427 PE=3 SV=1	35	8	31	8	271	31.3	4.94	80.07	CgPICR_009427
G3H204	Syntaxin-12 OS=Cricetulus griseus OX=10029 GN=I79_004204 PE=3 SV=1	28	7	24	7	274	31.2	5.44	78.09	I79_004204
G3I9T8	E3 ubiquitin protein ligase OS=Cricetulus griseus OX=10029 GN=I79_020348 PE=3 SV=1	14	14	26	2	1001	113.7	6.67	59.84	I79_020348
G3H0L7	Squalene synthase OS=Cricetulus griseus OX=10029 GN=CgPICR_007530 PE=3 SV=1	25	9	22	9	417	47.9	6.58	55.36	CgPICR_007530
G3GVF8	Mitotic spindle assembly checkpoint protein MAD1 OS=Cricetulus griseus OX=10029 GN=I79_001695 PE=3 SV=1	16	12	28	12	717	83.1	5.8	47.19	I79_001695
G3HS69	DnaJ-like subfamily A member 3, mitochondrial OS=Cricetulus griseus OX=10029 GN=I79_013695 PE=3 SV=1	24	8	23	1	453	49.1	9.38	62.58	I79_013695
G3HAR4	Cysteine desulfurase, mitochondrial OS=Cricetulus griseus OX=10029 GN=I79_007522 PE=3 SV=1	30	10	26	10	448	49.4	8.16	66.91	I79_007522
A0A3L7I9H6	TCEA1 (Fragment) OS=Cricetulus griseus OX=10029 GN=CgPICR_006150 PE=3 SV=1	31	8	35	3	301	34.1	9	73.82	CgPICR_006150
G3HCN2	CTP synthase OS=Cricetulus griseus OX=10029 GN=I79_008246 PE=3 SV=1	22	12	30	12	591	66.7	6.58	78.83	I79_008246
A0A3L7HJ98	Dihydrolipoyllysine-residue succinyltransferase component of 2-oxoglutarate dehydrogenase complex, mitochondrial OS=Cricetulus griseus OX=10029 GN=CgPICR_008378 PE=3 SV=1	25	8	25	1	402	43.4	5.82	68.78	CgPICR_008378
A0A3L7IFU7	ACADM (Fragment) OS=Cricetulus griseus OX=10029 GN=CgPICR_017077 PE=3 SV=1	18	7	23	7	360	39.8	7.01	65.92	CgPICR_017077
G3GTN1	Protein mago nashi-like OS=Cricetulus griseus OX=10029 GN=I79_001016 PE=3 SV=1	44	7	52	7	146	17.2	6.11	127.56	I79_001016
A0A3L7HQ08	Tyrosine--tRNA ligase OS=Cricetulus griseus OX=10029 GN=CgPICR_011628 PE=3 SV=1	21	5	15	2	392	43.2	8.51	51.13	CgPICR_011628
A0A061IB90	SEC23-interacting protein OS=Cricetulus griseus OX=10029 GN=H671_3g10025 PE=4 SV=1	15	14	27	13	976	108.2	6.02	61.16	H671_3g10025
G3HHA9	Annexin OS=Cricetulus griseus OX=10029 GN=I79_010006 PE=3 SV=1	24	10	33	10	503	54.1	7.65	65.89	I79_010006
A0A3L7I346	E3 ubiquitin protein ligase OS=Cricetulus griseus OX=10029 GN=CgPICR_017657 PE=3 SV=1	10	14	25	2	1333	152.5	6.39	59.4	CgPICR_017657
G3HRM9	Prostaglandin E synthase 3 (Fragment) OS=Cricetulus griseus OX=10029 GN=I79_013473 PE=4 SV=1	35	7	32	7	214	25.1	5.94	71.42	I79_013473
A0A3L7H754	EHD2 OS=Cricetulus griseus OX=10029 GN=CgPICR_021143 PE=4 SV=1	26	12	37	7	533	59.9	6.46	100.8	CgPICR_021143
A0A061HU34	60S ribosomal protein L28 OS=Cricetulus griseus OX=10029 GN=CgPICR_020654 PE=3 SV=1	39	7	73	7	137	15.7	12.02	200.17	CgPICR_020654
Q6E6J7	CBX1 OS=Cricetulus griseus OX=10029 GN=CgPICR_018760 PE=2 SV=1	38	7	62	6	185	21.4	4.93	123.52	CgPICR_018760
A0A3L7GLP8	UTP6 OS=Cricetulus griseus OX=10029 GN=CgPICR_003454 PE=3 SV=1	18	10	25	10	587	69.1	8.22	51.7	CgPICR_003454
G3GU41	Putative RNA-binding protein 19 OS=Cricetulus griseus OX=10029 GN=I79_001190 PE=4 SV=1	9	7	21	7	954	106.1	6.3	45.75	I79_001190
A0A3L7GZ30	Actin-related protein 2 OS=Cricetulus griseus OX=10029 GN=CgPICR_021744 PE=3 SV=1	20	6	26	1	394	44.6	6.05	51.12	CgPICR_021744
A0A061HY04	F-box-like/WD repeat-containing protein TBL1X OS=Cricetulus griseus OX=10029 GN=H671_xg20387 PE=4 SV=1	18	8	26	6	628	68	6.37	59.92	H671_xg20387
G3I542	ATPase family AAA domain-containing protein 1 OS=Cricetulus griseus OX=10029 GN=I79_018588 PE=4 SV=1	33	9	19	2	314	35.3	6.25	48.96	I79_018588
G3I801	Switch-associated protein 70 OS=Cricetulus griseus OX=10029 GN=I79_019657 PE=4 SV=1	18	10	27	10	585	68.7	6.23	57.13	I79_019657
G3GY70	Fragile X mental retardation syndrome-related protein 2 OS=Cricetulus griseus OX=10029 GN=I79_002741 PE=3 SV=1	20	11	42	1	690	76.6	6.54	108.57	I79_002741
A0A061II27	Splicing factor 45 OS=Cricetulus griseus OX=10029 GN=H671_3g8664 PE=4 SV=1	39	13	40	12	356	39.4	6.48	78.37	H671_3g8664
A0A061HZ86	Acyl-coenzyme A thioesterase 9 OS=Cricetulus griseus OX=10029 GN=H671_xg20731 PE=4 SV=1	21	8	32	8	467	53.2	8.53	86.9	H671_xg20731
A0A3L7I1V1	Small nuclear ribonucleoprotein Sm D1 OS=Cricetulus griseus OX=10029 GN=SNRPD1 PE=3 SV=1	32	5	32	5	203	23.1	4.92	99.14	SNRPD1
G3H9Y8	Hyaluronan mediated motility receptor (Fragment) OS=Cricetulus griseus OX=10029 GN=I79_007221 PE=4 SV=1	14	12	21	6	843	96.6	5.57	55.7	I79_007221
A0A3L7H3X8	SEPT6 OS=Cricetulus griseus OX=10029 GN=CgPICR_019092 PE=3 SV=1	25	10	23	3	431	49.2	6.81	64.5	CgPICR_019092
A0A3L7H7Q0	26S proteasome non-ATPase regulatory subunit 8 OS=Cricetulus griseus OX=10029 GN=CgPICR_018662 PE=3 SV=1	25	8	49	8	289	32.5	6.57	115.25	CgPICR_018662
G3ICU8	Caseinolytic peptidase B protein-like OS=Cricetulus griseus OX=10029 GN=I79_021501 PE=4 SV=1	15	9	37	9	676	75.5	8.22	90.49	I79_021501
G3HH30	Aldose reductase OS=Cricetulus griseus OX=10029 GN=I79_009926 PE=3 SV=1	30	10	43	9	316	35.8	7.4	117.32	I79_009926
G3HID3	Coatomer subunit gamma OS=Cricetulus griseus OX=10029 GN=I79_010394 PE=3 SV=1	15	12	38	9	874	97.5	5.39	83.28	I79_010394
G3H8Q6	Importin subunit alpha OS=Cricetulus griseus OX=10029 GN=I79_006766 PE=3 SV=1	13	6	26	4	497	55	4.83	72.3	I79_006766
A0A3L7INL4	NELFA OS=Cricetulus griseus OX=10029 GN=CgPICR_004451 PE=4 SV=1	23	9	22	9	530	57.5	9.11	57.47	CgPICR_004451
G3GX76	Mitochondrial dicarboxylate carrier OS=Cricetulus griseus OX=10029 GN=CgPICR_011944 PE=3 SV=1	21	4	13	4	286	31.6	9.31	36.9	CgPICR_011944
A0A3L7I281	EPPK1 OS=Cricetulus griseus OX=10029 GN=CgPICR_014918 PE=3 SV=1	3	4	19	1	3470	381.4	5.72	56.77	CgPICR_014918
G3HH71	Putative RNA-binding protein Luc7-like 2 OS=Cricetulus griseus OX=10029 GN=I79_009968 PE=3 SV=1	27	9	51	4	329	39.4	10.05	157.91	I79_009968
A0A3L7I9I7	CDK11B OS=Cricetulus griseus OX=10029 GN=CgPICR_019147 PE=4 SV=1	28	14	27	1	573	65.4	4.82	63.27	CgPICR_019147
A0A3L7IAD5	PACSIN2 OS=Cricetulus griseus OX=10029 GN=CgPICR_000008 PE=3 SV=1	18	10	41	4	651	73.9	5.2	93.53	CgPICR_000008
A0A3L7H5F1	FAM50B (Fragment) OS=Cricetulus griseus OX=10029 GN=CgPICR_020931 PE=4 SV=1	30	9	32	2	272	32.2	6.57	87.5	CgPICR_020931
A0A061I5J3	CAP-Gly domain-containing linker protein 2 (Fragment) OS=Cricetulus griseus OX=10029 GN=H671_4g12895 PE=4 SV=1	17	13	33	2	822	89.7	6.19	76.22	H671_4g12895
A0A061IPH5	Acidic leucine-rich nuclear phosphoprotein 32 family member E-like protein OS=Cricetulus griseus OX=10029 GN=H671_1g2060 PE=4 SV=1	24	5	16	5	246	27.9	3.73	48.39	H671_1g2060
A0A3L7HUF4	Dolichyl-diphosphooligosaccharide--protein glycotransferase (Fragment) OS=Cricetulus griseus OX=10029 GN=CgPICR_005829 PE=3 SV=1	17	13	49	12	771	87.6	8.22	124.86	CgPICR_005829
A0A3L7IHY9	Leukotriene A(4) hydrolase OS=Cricetulus griseus OX=10029 GN=CgPICR_002699 PE=3 SV=1	17	10	20	10	611	69.1	6.29	52.16	CgPICR_002699
A0A061I5A9	Squamous cell carcinoma antigen recognized by T-cell 3 OS=Cricetulus griseus OX=10029 GN=H671_4g11990 PE=4 SV=1	15	12	23	1	902	102	5.26	59.92	H671_4g11990
A0A3L7IHU0	RAB21 OS=Cricetulus griseus OX=10029 GN=CgPICR_002599 PE=4 SV=1	39	5	22	5	170	18.7	5.27	60.94	CgPICR_002599
A0A3L7IAT4	Elongin-C OS=Cricetulus griseus OX=10029 GN=CgPICR_006083 PE=3 SV=1	28	4	22	4	183	20.3	4.65	73.36	CgPICR_006083
G3GV24	Kinesin-like protein OS=Cricetulus griseus OX=10029 GN=I79_001551 PE=3 SV=1	18	12	34	12	678	76.8	6.4	61.39	I79_001551
A0A061IN38	Polynucleotide phosphorylase 1 OS=Cricetulus griseus OX=10029 GN=H671_1g2803 PE=3 SV=1	9	13	24	11	1442	162.1	5.3	59.5	H671_1g2803
A0A061I8N9	Tyrosyl-tRNA synthetase (Fragment) OS=Cricetulus griseus OX=10029 GN=H671_4g12864 PE=3 SV=1	38	6	14	3	217	24.3	7.99	46.63	H671_4g12864
G3IFY3	Tyrosine-protein kinase OS=Cricetulus griseus OX=10029 GN=I79_022658 PE=3 SV=1	19	9	18	8	541	60.7	6.64	45.98	I79_022658
G3HDS7	Histone H1.3 OS=Cricetulus griseus OX=10029 GN=I79_008693 PE=3 SV=1	34	9	65	4	207	20.5	11.02	184.9	I79_008693
Q3HR12	Guanine nucleotide binding protein alpha inhibiting 3 OS=Cricetulus griseus OX=10029 GN=GNAI3 PE=2 SV=1	25	8	36	2	354	40.5	5.69	82.82	GNAI3
A0A3L7II05	Elongation factor Ts, mitochondrial OS=Cricetulus griseus OX=10029 GN=TSFM PE=3 SV=1	19	4	14	4	318	34.5	7.36	50.13	TSFM
G3HV15	Syntaxin-binding protein 1 OS=Cricetulus griseus OX=10029 GN=I79_014788 PE=3 SV=1	21	7	22	1	385	44.1	6.48	52.98	I79_014788
A0A3L7H8R2	PLXNA1 OS=Cricetulus griseus OX=10029 GN=CgPICR_011121 PE=3 SV=1	10	18	33	18	1925	213.7	6.96	67.8	CgPICR_011121
G3HIM4	Cell division control protein 42 homolog OS=Cricetulus griseus OX=10029 GN=CgPICR_007293 PE=3 SV=1	42	7	36	6	191	21.2	6.55	113.28	CgPICR_007293
G3HNT9	Proteasome endopeptidase complex OS=Cricetulus griseus OX=10029 GN=I79_012433 PE=4 SV=1	47	5	38	5	140	15.6	8.1	102.69	I79_012433
G3HF38	Basigin OS=Cricetulus griseus OX=10029 GN=I79_009191 PE=4 SV=1	12	5	32	5	437	47.9	7.68	73.03	I79_009191
G3HTF8	Proto-oncogene C-crk OS=Cricetulus griseus OX=10029 GN=I79_014183 PE=3 SV=1	32	8	23	8	327	36.1	5.73	47.68	I79_014183
A0A3L7HI11	NENF OS=Cricetulus griseus OX=10029 GN=CgPICR_010057 PE=4 SV=1	44	5	24	5	156	17.2	5.94	63.82	CgPICR_010057
G3GZE6	Actin-related protein 3 OS=Cricetulus griseus OX=10029 GN=I79_003209 PE=3 SV=1	28	9	49	9	418	47.3	5.88	95.71	I79_003209
A0A061IEW4	PRP4 pre-mRNA-processing factor 4 homolog OS=Cricetulus griseus OX=10029 GN=H671_3g8962 PE=4 SV=1	10	10	22	10	999	115.9	10.26	49.74	H671_3g8962
G3HP24	Isoleucyl-tRNA synthetase OS=Cricetulus griseus OX=10029 GN=I79_012527 PE=3 SV=1	11	12	24	12	1262	144	6.47	53.07	I79_012527
G3ICC2	BAG family molecular chaperone regulator 3 OS=Cricetulus griseus OX=10029 GN=I79_021315 PE=4 SV=1	19	8	27	8	571	61.1	6.96	60.75	I79_021315
G3HFB4	Splicing factor 3A subunit 2 OS=Cricetulus griseus OX=10029 GN=I79_009270 PE=3 SV=1	12	5	36	5	520	54.5	9.64	96.9	I79_009270
G3GXH4	Cell division protein kinase 6 OS=Cricetulus griseus OX=10029 GN=I79_002464 PE=4 SV=1	35	8	20	7	273	31	6.54	59.41	I79_002464
G3HDG6	Paraspeckle component 1 OS=Cricetulus griseus OX=10029 GN=I79_008512 PE=3 SV=1	18	9	27	8	522	58.6	6.67	72.39	I79_008512
G3GRM2	Disintegrin and metalloproteinase domain-containing protein 10 OS=Cricetulus griseus OX=10029 GN=I79_000174 PE=4 SV=1	22	10	39	9	675	75.5	7.53	87.31	I79_000174
G3HM98	Drebrin-like protein OS=Cricetulus griseus OX=10029 GN=I79_011849 PE=3 SV=1	23	8	27	8	433	48.5	4.89	49.53	I79_011849
G3HQ97	Golgi integral membrane protein 4 OS=Cricetulus griseus OX=10029 GN=I79_012993 PE=4 SV=1	14	12	30	12	687	80.2	4.87	72.75	I79_012993
A0A061IK76	Cell division cycle and apoptosis regulator protein 1 OS=Cricetulus griseus OX=10029 GN=H671_1g3493 PE=4 SV=1	11	10	20	5	1113	128.1	5.8	43.67	H671_1g3493
G3I3W6	60S ribosomal protein L27a OS=Cricetulus griseus OX=10029 GN=CgPICR_010865 PE=3 SV=1	33	5	57	5	148	16.6	11.12	105.84	CgPICR_010865
G3GZL7	Calcyclin-binding protein OS=Cricetulus griseus OX=10029 GN=I79_003304 PE=4 SV=1	49	8	33	1	184	21.2	7.27	77.92	I79_003304
G3HX69	LIM domain and actin-binding protein 1 OS=Cricetulus griseus OX=10029 GN=I79_015588 PE=4 SV=1	14	10	27	10	759	84.5	7.42	57.71	I79_015588
G3IHC7	PRMT1 OS=Cricetulus griseus OX=10029 GN=CgPICR_019321 PE=4 SV=1	24	7	60	7	353	40.5	5.6	168.67	CgPICR_019321
G3I737	40S ribosomal protein S12 OS=Cricetulus griseus OX=10029 GN=I79_019322 PE=3 SV=1	58	6	35	6	121	13.5	7.93	93.94	I79_019322
A0A061I966	Helicase ARIP4 OS=Cricetulus griseus OX=10029 GN=H671_4g11713 PE=3 SV=1	3	5	20	5	2347	259.3	6.57	44.42	H671_4g11713
A0A061I7Y1	ATPase family AAA domain-containing protein 1 OS=Cricetulus griseus OX=10029 GN=H671_3g9894 PE=3 SV=1	31	8	17	1	303	34.1	6.39	46.86	H671_3g9894
G3H2H5	Acetyltransferase component of pyruvate dehydrogenase complex OS=Cricetulus griseus OX=10029 GN=H671_4g12054 PE=3 SV=1	17	9	22	9	646	67.9	8.09	58.5	H671_4g12054
A0A061IHK8	Nuclear pore complex protein OS=Cricetulus griseus OX=10029 GN=H671_3g8796 PE=3 SV=1	16	9	16	9	603	68.7	4.96	48.03	H671_3g8796
A0A3L7HEJ3	NCOA5 OS=Cricetulus griseus OX=10029 GN=CgPICR_012860 PE=4 SV=1	18	9	30	9	577	65.1	9.58	71.23	CgPICR_012860
A0A3L7HJ39	Histone H3 OS=Cricetulus griseus OX=10029 GN=CgPICR_010138 PE=3 SV=1	61	8	190	2	136	15.3	11.27	422.46	CgPICR_010138
Q9JKY1	Peroxiredoxin-1 OS=Cricetulus griseus OX=10029 GN=PRDX1 PE=1 SV=1	37	7	54	5	199	22.2	8.05	134.37	PRDX1
G3GYJ9	ADP-ribosylation factor GTPase-activating protein 2 OS=Cricetulus griseus OX=10029 GN=I79_002879 PE=4 SV=1	24	12	24	12	520	56.7	7.23	46.93	I79_002879
G3H1N7	Splicing factor, arginine/serine-rich 5 OS=Cricetulus griseus OX=10029 GN=I79_004047 PE=3 SV=1	25	6	39	5	269	30.9	11.56	98.35	I79_004047
G3HZU7	Peptidylprolyl isomerase OS=Cricetulus griseus OX=10029 GN=I79_016611 PE=4 SV=1	18	10	23	10	456	51	6.58	65.15	I79_016611
G3I9W7	Ras-related protein Rab-6A (Fragment) OS=Cricetulus griseus OX=10029 GN=I79_020378 PE=4 SV=1	61	5	34	1	108	12.3	6.79	98.07	I79_020378
G3H5E5	Small monomeric GTPase OS=Cricetulus griseus OX=10029 GN=I79_005532 PE=3 SV=1	25	6	32	5	227	25.6	6.61	96.2	I79_005532
G3GX44	GATOR complex protein SEC13 OS=Cricetulus griseus OX=10029 GN=I79_002356 PE=3 SV=1	33	9	29	9	322	35.5	5.38	66.71	I79_002356
A0A061IKC1	Pyruvate kinase OS=Cricetulus griseus OX=10029 GN=H671_1g2487 PE=3 SV=1	22	6	61	2	289	31.4	5.54	178.1	H671_1g2487
Q6TMK6	Guanine nucleotide-binding protein G(I)/G(S)/G(T) subunit beta-1 OS=Cricetulus griseus OX=10029 GN=GNB1 PE=2 SV=3	27	8	44	2	340	37.4	6	101.37	GNB1
A0A3L7H1I9	Ribose-phosphate diphosphokinase OS=Cricetulus griseus OX=10029 GN=CgPICR_016751 PE=3 SV=1	38	10	14	5	318	34.8	6.98	39.52	CgPICR_016751
A0A3L7HRS1	JAM3 OS=Cricetulus griseus OX=10029 GN=CgPICR_005763 PE=4 SV=1	34	8	32	8	289	32.3	5.69	55.4	CgPICR_005763
A0A3L7HSR9	Hsp90 chaperone protein kinase-targeting subunit OS=Cricetulus griseus OX=10029 GN=CgPICR_019663 PE=3 SV=1	23	6	26	6	340	39.7	5.48	60.75	CgPICR_019663
A0A3L7HIL9	WD repeat-containing protein 18 OS=Cricetulus griseus OX=10029 GN=CgPICR_013088 PE=3 SV=1	15	6	19	6	476	51.5	7.96	45.63	CgPICR_013088
G3GS62	NEDD8-activating enzyme E1 catalytic subunit OS=Cricetulus griseus OX=10029 GN=I79_000374 PE=3 SV=1	27	8	18	8	441	49.2	5.5	45.34	I79_000374
A0A061IAD5	U3 small nucleolar ribonucleoprotein protein MPP10 OS=Cricetulus griseus OX=10029 GN=CgPICR_009264 PE=3 SV=1	17	11	25	11	680	78.5	4.89	66.91	CgPICR_009264
G3GRU2	Zinc finger CCCH domain-containing protein 18 OS=Cricetulus griseus OX=10029 GN=I79_000237 PE=4 SV=1	15	13	34	13	972	108.5	8.16	72.57	I79_000237
A0A061IKB7	Pleiotropic regulator 1-like protein OS=Cricetulus griseus OX=10029 GN=H671_1g2034 PE=4 SV=1	26	8	24	2	446	49.4	9.47	60.11	H671_1g2034
A0A3L7HNL4	ETFA (Fragment) OS=Cricetulus griseus OX=10029 GN=CgPICR_013726 PE=4 SV=1	36	6	14	6	248	25.9	8.06	42.96	CgPICR_013726
A0A3L7HTC4	MYO1E OS=Cricetulus griseus OX=10029 GN=CgPICR_005221 PE=3 SV=1	11	9	15	2	1065	121.6	9.11	32.78	CgPICR_005221
G3HLP2	CAP-Gly domain-containing linker protein 2 OS=Cricetulus griseus OX=10029 GN=I79_011632 PE=4 SV=1	13	12	35	1	932	102.1	7.52	79.47	I79_011632
G3HN65	Ras suppressor protein 1 OS=Cricetulus griseus OX=10029 GN=I79_012198 PE=4 SV=1	36	9	22	9	277	31.5	8.63	58.82	I79_012198
A0A3L7I002	GPT2 OS=Cricetulus griseus OX=10029 GN=CgPICR_021084 PE=4 SV=1	28	11	17	11	539	59.7	8.25	41.83	CgPICR_021084
A0A061IEE2	Chymotrypsin-C-like protein (Fragment) OS=Cricetulus griseus OX=10029 GN=H671_2g6339 PE=4 SV=1	12	7	40	2	668	73.1	8.79	105.4	H671_2g6339
G3IEN3	39S ribosomal protein L1, mitochondrial OS=Cricetulus griseus OX=10029 GN=I79_022184 PE=3 SV=1	17	4	22	4	326	36.8	8.95	50.22	I79_022184
G3IG47	Negative elongation factor B OS=Cricetulus griseus OX=10029 GN=I79_022724 PE=4 SV=1	18	10	22	10	580	65.7	6.02	64.89	I79_022724
G3HI59	Short-chain specific acyl-CoA dehydrogenase OS=Cricetulus griseus OX=10029 GN=H671_4g12038 PE=3 SV=1	18	7	20	7	412	44.7	8.03	53.91	H671_4g12038
A0A3L7HB19	SMARCD2 OS=Cricetulus griseus OX=10029 GN=CgPICR_016816 PE=3 SV=1	33	11	25	8	470	53.6	9.48	59.29	CgPICR_016816
G3GU87	Peptidyl-prolyl cis-trans isomerase G OS=Cricetulus griseus OX=10029 GN=I79_001240 PE=4 SV=1	16	10	23	10	748	88	10.24	47.43	I79_001240
G3H162	Transmembrane emp24 domain-containing protein 9 OS=Cricetulus griseus OX=10029 GN=I79_003886 PE=3 SV=1	29	6	28	4	231	26.7	6.96	77.43	I79_003886
A0A3L7I7C7	NOL1/NOP2/Sun domain family member 2 OS=Cricetulus griseus OX=10029 GN=CgPICR_008868 PE=3 SV=1	16	9	20	9	615	69.6	6.95	52.76	CgPICR_008868
A0A061HZE4	DNA-binding protein A-like protein OS=Cricetulus griseus OX=10029 GN=H671_8g19397 PE=4 SV=1	14	4	45	3	374	42.3	9.22	133.1	H671_8g19397
A0A3L7HXL1	SNRPA1 OS=Cricetulus griseus OX=10029 GN=CgPICR_009279 PE=4 SV=1	26	7	32	7	255	28.3	8.62	89.71	CgPICR_009279
G3HBR9	Putative RNA-binding protein Luc7-like 1 OS=Cricetulus griseus OX=10029 GN=I79_007868 PE=3 SV=1	27	8	39	1	318	37.9	10.11	120.22	I79_007868
A0A3L7HST4	LDLR OS=Cricetulus griseus OX=10029 GN=CgPICR_019681 PE=4 SV=1	11	9	25	2	870	95.5	5.19	54.11	CgPICR_019681
A0A061I3M8	Complex I-49kD OS=Cricetulus griseus OX=10029 GN=H671_5g13746 PE=3 SV=1	25	9	19	9	459	52.1	7.14	46.95	H671_5g13746
A0A3L7HUU2	DBN1 OS=Cricetulus griseus OX=10029 GN=CgPICR_010353 PE=4 SV=1	11	5	21	5	660	72.1	4.46	59.05	CgPICR_010353
G3H9I9	HGF/SF receptor OS=Cricetulus griseus OX=10029 GN=I79_007063 PE=4 SV=1	11	12	32	12	1222	136.8	6.6	86.59	I79_007063
A0A3L7IMI7	Malate dehydrogenase OS=Cricetulus griseus OX=10029 GN=CgPICR_004965 PE=3 SV=1	26	8	28	8	372	40.5	7.72	81.54	CgPICR_004965
A0A3L7INT5	Pescadillo homolog OS=Cricetulus griseus OX=10029 GN=PES1 PE=3 SV=1	16	9	42	9	589	68.1	6.52	100.2	PES1
G3I7C7	Syntaxin-4 OS=Cricetulus griseus OX=10029 GN=I79_019414 PE=3 SV=1	34	8	31	8	298	34.1	6.14	72.75	I79_019414
A0A3L7IG23	Histone H2A OS=Cricetulus griseus OX=10029 GN=CgPICR_014456 PE=3 SV=1	64	6	94	3	130	14	10.89	208.13	CgPICR_014456
A0A061IJV0	60S ribosomal protein L18a OS=Cricetulus griseus OX=10029 GN=H671_1g2638 PE=3 SV=1	31	6	38	6	194	22.9	10.55	110	H671_1g2638
A0A3L7I5C5	DAB2 (Fragment) OS=Cricetulus griseus OX=10029 GN=CgPICR_002775 PE=4 SV=1	15	8	22	8	714	76.3	5.86	57.85	CgPICR_002775
A0A3L7HQ44	RAC1 OS=Cricetulus griseus OX=10029 GN=CgPICR_011709 PE=4 SV=1	39	7	47	6	192	21.4	8.5	126.26	CgPICR_011709
A0A3L7HLY1	GTF2I (Fragment) OS=Cricetulus griseus OX=10029 GN=CgPICR_017236 PE=4 SV=1	33	6	22	3	246	27.6	5.07	59.29	CgPICR_017236
A0A3L7GMK7	MYH4 OS=Cricetulus griseus OX=10029 GN=CgPICR_003732 PE=3 SV=1	8	15	41	1	1940	222.9	5.74	84.95	CgPICR_003732
A0A061I5S0	Myosin-Ie-like protein OS=Cricetulus griseus OX=10029 GN=H671_4g11772 PE=3 SV=1	12	10	14	3	1013	116.3	8.63	34.05	H671_4g11772
A0A3L7I579	Activated RNA polymerase II transcriptional coactivator p15 OS=Cricetulus griseus OX=10029 GN=CgPICR_002731 PE=3 SV=1	43	5	34	5	130	14.8	9.5	80.77	CgPICR_002731
A0A061IFQ4	Ubiquitin carboxyl-terminal hydrolase OS=Cricetulus griseus OX=10029 GN=H671_3g8749 PE=3 SV=1	15	9	24	9	802	88.3	5.45	46.29	H671_3g8749
G3HZP8	Serine/threonine-protein phosphatase (Fragment) OS=Cricetulus griseus OX=10029 GN=I79_016554 PE=3 SV=1	42	10	19	2	303	34.9	5.64	49.33	I79_016554
A0A3L7HWN1	GLRX3 (Fragment) OS=Cricetulus griseus OX=10029 GN=CgPICR_009731 PE=4 SV=1	27	8	41	8	360	40.6	5.81	103.24	CgPICR_009731
A0A061IE71	THO complex subunit 1 OS=Cricetulus griseus OX=10029 GN=H671_2g6398 PE=4 SV=1	18	11	24	9	680	77.5	5	48.64	H671_2g6398
G3HVH8	60S ribosomal protein L5 OS=Cricetulus griseus OX=10029 GN=I79_014966 PE=3 SV=1	23	6	51	1	296	34.2	9.77	131.94	I79_014966
A0A061I2E8	Ubiquitin carboxyl-terminal hydrolase 7 OS=Cricetulus griseus OX=10029 GN=H671_7g18767 PE=3 SV=1	13	12	31	12	1110	128.9	5.62	64.18	H671_7g18767
A0A061IE49	Spectrin beta chain OS=Cricetulus griseus OX=10029 GN=H671_3g10083 PE=3 SV=1	4	10	28	1	2388	270.9	5.96	67.21	H671_3g10083
G3I3H2	60S acidic ribosomal protein P2 OS=Cricetulus griseus OX=10029 GN=CgPICR_009657 PE=3 SV=1	63	5	40	4	115	11.7	4.54	110	CgPICR_009657
G3H177	LMAN2 OS=Cricetulus griseus OX=10029 GN=CgPICR_010361 PE=4 SV=1	27	10	36	10	356	40.2	6.95	94.08	CgPICR_010361
G3GRH9	Tropomodulin-3 OS=Cricetulus griseus OX=10029 GN=I79_000124 PE=4 SV=1	21	6	27	6	349	39.4	5.11	68.88	I79_000124
G3H9V0	Proteasome subunit beta OS=Cricetulus griseus OX=10029 GN=I79_007181 PE=3 SV=1	24	4	28	4	201	22.8	7.88	97.19	I79_007181
A0A061I1V0	Replication factor C subunit 3-like protein OS=Cricetulus griseus OX=10029 GN=H671_4g13345 PE=4 SV=1	26	7	32	7	356	40.5	8.34	69.57	H671_4g13345
A0A3L7H1P9	THO complex subunit 2 (Fragment) OS=Cricetulus griseus OX=10029 GN=CgPICR_015253 PE=3 SV=1	8	11	20	11	1514	173.5	8.29	44.88	CgPICR_015253
G3H633	SNW domain-containing protein 1 OS=Cricetulus griseus OX=10029 GN=I79_005783 PE=3 SV=1	17	8	25	8	536	61.5	9.52	67	I79_005783
A0A3L7GMY7	Osteonectin (Fragment) OS=Cricetulus griseus OX=10029 GN=CgPICR_003858 PE=3 SV=1	39	8	28	8	288	32.8	4.75	51.64	CgPICR_003858
A0A3L7GMV0	COP9 signalosome complex subunit 3 OS=Cricetulus griseus OX=10029 GN=CgPICR_003805 PE=3 SV=1	30	9	22	1	343	38.6	6.74	56.93	CgPICR_003805
A0A3L7I8S0	Succinate dehydrogenase [ubiquinone] iron-sulfur subunit, mitochondrial OS=Cricetulus griseus OX=10029 GN=CgPICR_007343 PE=3 SV=1	21	6	32	6	286	32.2	8.72	70.46	CgPICR_007343
G3H9I8	Caveolin OS=Cricetulus griseus OX=10029 GN=I79_007062 PE=3 SV=1	41	6	73	6	147	17.1	5.49	184.06	I79_007062
A0A3L7GQW0	SAP18 OS=Cricetulus griseus OX=10029 GN=CgPICR_007565 PE=3 SV=1	58	6	25	6	110	12.5	9.28	66.05	CgPICR_007565
A0A3L7HFQ3	RPL18 OS=Cricetulus griseus OX=10029 GN=CgPICR_019265 PE=3 SV=1	33	6	48	6	193	22.2	11.66	142.12	CgPICR_019265
A0A3L7HRC6	RNA helicase OS=Cricetulus griseus OX=10029 GN=CgPICR_002164 PE=3 SV=1	26	9	40	1	390	44.7	5.57	109.42	CgPICR_002164
G3GX96	Actin-related protein 2/3 complex subunit 4 OS=Cricetulus griseus OX=10029 GN=I79_002331 PE=3 SV=1	57	8	28	8	168	19.7	8.43	76.94	I79_002331
G3GYV4	Ribosome biogenesis protein WDR12 OS=Cricetulus griseus OX=10029 GN=WDR12 PE=3 SV=1	26	8	20	8	423	47.6	5.8	51.43	WDR12
A0A3L7I6K3	WDR36 OS=Cricetulus griseus OX=10029 GN=CgPICR_011059 PE=4 SV=1	13	9	20	9	906	100.5	6.84	42.42	CgPICR_011059
G3GXD5	COP9 signalosome complex subunit 1 OS=Cricetulus griseus OX=10029 GN=I79_002425 PE=3 SV=1	22	9	28	9	475	53.9	7.02	54.67	I79_002425
G3I2V6	Plexin-B2 OS=Cricetulus griseus OX=10029 GN=I79_017750 PE=3 SV=1	8	12	19	1	1753	195	5.68	43.77	I79_017750
A0A3L7GTG1	MYH7 OS=Cricetulus griseus OX=10029 GN=CgPICR_007637 PE=3 SV=1	7	13	37	1	3869	445.6	5.82	75.35	CgPICR_007637
G3IGH6	Transcription elongation factor spt6 OS=Cricetulus griseus OX=10029 GN=I79_022891 PE=3 SV=1	9	13	28	13	1725	198.8	4.92	57.43	I79_022891
A0A061HWG7	Interferon regulatory factor 2-binding protein OS=Cricetulus griseus OX=10029 GN=H671_20985 PE=3 SV=1	25	12	29	12	567	59.8	8.02	66.51	H671_20985
G3I3B6	Stromal interaction molecule 1 OS=Cricetulus griseus OX=10029 GN=I79_017920 PE=4 SV=1	18	11	34	11	716	80.8	6.6	74.79	I79_017920
G3GSN8	Integrin beta OS=Cricetulus griseus OX=10029 GN=I79_000655 PE=3 SV=1	18	11	16	11	771	85.3	6.32	35.57	I79_000655
G3GYS5	DNA methyltransferase 1-associated protein 1 OS=Cricetulus griseus OX=10029 GN=I79_002991 PE=4 SV=1	28	9	20	9	468	53.1	9.5	56.2	I79_002991
G3H8K3	RNA-binding motif, single-stranded-interacting protein 1 OS=Cricetulus griseus OX=10029 GN=I79_006706 PE=4 SV=1	13	4	25	3	419	45.9	8.98	60.3	I79_006706
G3H0A7	Eukaryotic translation initiation factor 3 subunit H (Fragment) OS=Cricetulus griseus OX=10029 GN=I79_003561 PE=3 SV=1	26	6	51	1	294	34.2	5.87	115.85	I79_003561
G3HEV1	Protein FAM98A OS=Cricetulus griseus OX=10029 GN=I79_009098 PE=3 SV=1	22	7	19	5	437	46.5	9.85	53.42	I79_009098
A0A3L7HUC0	RRAS2 OS=Cricetulus griseus OX=10029 GN=CgPICR_010909 PE=4 SV=1	47	9	30	7	204	23.3	6.01	73.3	CgPICR_010909
G3H5W5	LIM and SH3 domain protein 1 OS=Cricetulus griseus OX=10029 GN=I79_005710 PE=4 SV=1	44	9	41	9	227	25.8	5.95	99.95	I79_005710
A0A3L7H1E0	UTP14A OS=Cricetulus griseus OX=10029 GN=CgPICR_015227 PE=3 SV=1	12	9	27	9	768	87.4	8.59	65.75	CgPICR_015227
A0A3L7I857	MYCBP OS=Cricetulus griseus OX=10029 GN=CgPICR_007061 PE=3 SV=1	51	5	30	5	126	14.2	6.33	79.59	CgPICR_007061
A0A061HTF9	40S ribosomal protein S5 OS=Cricetulus griseus OX=10029 GN=CgPICR_021440 PE=3 SV=1	40	7	48	7	204	22.9	9.72	112.59	CgPICR_021440
G3HHV6	Protein FAM98B OS=Cricetulus griseus OX=10029 GN=I79_010217 PE=3 SV=1	22	6	21	4	311	34.6	7.2	49.19	I79_010217
A0A3L7IBR5	IMPAD1 OS=Cricetulus griseus OX=10029 GN=CgPICR_006133 PE=3 SV=1	24	8	27	7	357	38.5	7.02	79.2	CgPICR_006133
A0A3L7IPH0	Eukaryotic translation initiation factor 3 subunit H OS=Cricetulus griseus OX=10029 GN=EIF3H PE=3 SV=1	33	9	56	4	266	31	7.65	127	EIF3H
A0A3L7IED2	Calponin OS=Cricetulus griseus OX=10029 GN=CgPICR_004056 PE=3 SV=1	31	8	20	8	330	36.4	5.72	46.75	CgPICR_004056
A0A3L7HLB9	Eukaryotic translation initiation factor 5 OS=Cricetulus griseus OX=10029 GN=CgPICR_019912 PE=3 SV=1	27	11	39	11	430	49	5.58	78.72	CgPICR_019912
G3IIW0	Zinc finger protein ubi-d4 OS=Cricetulus griseus OX=10029 GN=I79_023788 PE=3 SV=1	21	6	28	6	391	44.2	6.33	58.99	I79_023788
A0A3L7H6Y1	EPS8 OS=Cricetulus griseus OX=10029 GN=CgPICR_015650 PE=3 SV=1	17	11	27	11	787	87.6	7.66	54.37	CgPICR_015650
A0A2Z6LYC6	26S proteasome non-ATPase regulatory subunit 4 OS=Cricetulus griseus OX=10029 GN=H671_1g1430 PE=3 SV=1	9	6	19	6	953	104.4	6.23	61.86	H671_1g1430
P35950	Low-density lipoprotein receptor OS=Cricetulus griseus OX=10029 GN=LDLR PE=3 SV=2	10	8	22	1	862	95.2	4.97	49.53	LDLR
G3HRP3	Citrate synthase OS=Cricetulus griseus OX=10029 GN=I79_013489 PE=3 SV=1	31	9	54	1	313	35.1	7.3	155.17	I79_013489
A0A3L7H6N2	AXL (Fragment) OS=Cricetulus griseus OX=10029 GN=CgPICR_018564 PE=4 SV=1	13	6	14	2	577	63.7	5.87	36.04	CgPICR_018564
A0A3L7HPH3	HIP1R OS=Cricetulus griseus OX=10029 GN=CgPICR_012193 PE=3 SV=1	12	13	21	11	1185	132	6.51	47.62	CgPICR_012193
A0A3L7HP69	UQCRC1 OS=Cricetulus griseus OX=10029 GN=CgPICR_013317 PE=4 SV=1	20	6	33	5	427	47	6.52	88.21	CgPICR_013317
A0A3L7ICW7	Alcohol dehydrogenase 5 OS=Cricetulus griseus OX=10029 GN=CgPICR_004151 PE=3 SV=1	22	7	20	6	417	43.9	7.28	55.76	CgPICR_004151
G3H2U6	Splicing factor 3B subunit 4 OS=Cricetulus griseus OX=10029 GN=H671_1g3059 PE=3 SV=1	18	5	23	5	424	44.3	8.56	74.03	H671_1g3059
G3IMU3	Citrulline--aspartate ligase OS=Cricetulus griseus OX=10029 GN=I79_025241 PE=4 SV=1	30	7	34	1	242	27.2	7.64	96.12	I79_025241
G3IHI0	Cleavage and polyadenylation specificity factor subunit 3 OS=Cricetulus griseus OX=10029 GN=I79_023270 PE=4 SV=1	18	9	20	9	647	73.4	5.64	35.95	I79_023270
G3HHC3	Importin subunit alpha OS=Cricetulus griseus OX=10029 GN=I79_010021 PE=3 SV=1	15	5	31	3	497	55	4.84	82.88	I79_010021
A0A3L7HE66	Protein transport protein SEC23 OS=Cricetulus griseus OX=10029 GN=CgPICR_001350 PE=3 SV=1	15	9	20	9	767	86.5	6.96	48.73	CgPICR_001350
G3H853	cAMP-dependent protein kinase type I-alpha regulatory subunit OS=Cricetulus griseus OX=10029 GN=I79_006551 PE=3 SV=1	24	8	21	8	381	43.1	5.35	60.43	I79_006551
A0A3L7IQW0	NOP14 OS=Cricetulus griseus OX=10029 GN=CgPICR_004437 PE=3 SV=1	10	8	14	8	863	99	7.06	34.12	CgPICR_004437
G3GYD3	Nuclear pore complex protein Nup88 OS=Cricetulus griseus OX=10029 GN=I79_002808 PE=4 SV=1	18	8	15	1	610	69.3	5.97	42.69	I79_002808
G3HAJ9	Coiled-coil domain-containing protein 58 OS=Cricetulus griseus OX=10029 GN=I79_007455 PE=3 SV=1	39	5	16	5	144	16.6	7.3	40.35	I79_007455
A0A3L7HGR9	26S proteasome regulatory subunit RPN11 OS=Cricetulus griseus OX=10029 GN=CgPICR_004683 PE=4 SV=1	21	9	32	9	348	39	6.71	94.39	CgPICR_004683
G3HPY5	U4/U6.U5 tri-snRNP-associated protein 2 OS=Cricetulus griseus OX=10029 GN=I79_012871 PE=4 SV=1	17	9	24	9	564	65.1	8.91	63.46	I79_012871
A0A3L7HV25	PPP2R1B OS=Cricetulus griseus OX=10029 GN=CgPICR_006019 PE=4 SV=1	16	9	29	6	659	72.6	5.26	66.47	CgPICR_006019
G3I303	DNA-directed RNA polymerases I, II, and III subunit RPABC3 OS=Cricetulus griseus OX=10029 GN=I79_017801 PE=3 SV=1	51	5	23	5	150	17.1	4.68	50.87	I79_017801
G3HE01	NADH dehydrogenase [ubiquinone] iron-sulfur protein 4, mitochondrial OS=Cricetulus griseus OX=10029 GN=I79_008770 PE=3 SV=1	32	5	34	5	171	19.3	9.99	82.19	I79_008770
G3H6E1	Eukaryotic translation initiation factor 3 subunit G OS=Cricetulus griseus OX=10029 GN=EIF3G PE=3 SV=1	22	8	43	8	320	35.7	5.9	84.32	EIF3G
A0A061I8B2	4F2 cell-surface antigen heavy chain OS=Cricetulus griseus OX=10029 GN=CgPICR_009404 PE=4 SV=1	16	7	22	7	533	58.8	5.47	60.57	CgPICR_009404
A0A3L7HZ16	OSTF1 OS=Cricetulus griseus OX=10029 GN=CgPICR_006663 PE=4 SV=1	34	5	13	5	209	23.3	5.35	40.06	CgPICR_006663
A0A061HX78	GRIP1-associated protein 1 OS=Cricetulus griseus OX=10029 GN=H671_xg20676 PE=4 SV=1	17	10	16	10	789	90.9	5.22	39.41	H671_xg20676
A0A3L7IA24	Band 4.1 (Fragment) OS=Cricetulus griseus OX=10029 GN=CgPICR_007180 PE=4 SV=1	19	7	20	1	417	47.2	8.73	48.09	CgPICR_007180
A0A3L7I7Q2	PGM1 OS=Cricetulus griseus OX=10029 GN=CgPICR_010832 PE=3 SV=1	16	9	31	9	753	83.1	6.74	62.24	CgPICR_010832
A0A3L7H1F5	STAG2 OS=Cricetulus griseus OX=10029 GN=CgPICR_015246 PE=3 SV=1	19	13	22	1	755	87.1	5.6	57.32	CgPICR_015246
A0A3L7I865	MARCKSL1 OS=Cricetulus griseus OX=10029 GN=CgPICR_007146 PE=3 SV=1	42	6	58	5	200	20	4.65	139.44	CgPICR_007146
G3HHK3	60S ribosomal protein L31 OS=Cricetulus griseus OX=10029 GN=CgPICR_004281 PE=3 SV=1	53	8	61	8	125	14.5	10.54	151.48	CgPICR_004281
G3GTN7	Ephrin-B2 OS=Cricetulus griseus OX=10029 GN=I79_001024 PE=3 SV=1	25	8	25	1	373	41.8	7.03	58.27	I79_001024
G3I9Z3	Ribose-phosphate diphosphokinase OS=Cricetulus griseus OX=10029 GN=I79_020407 PE=3 SV=1	32	9	13	4	318	34.8	6.61	42.25	I79_020407
A0A3L7HB40	HADHB (Fragment) OS=Cricetulus griseus OX=10029 GN=CgPICR_006396 PE=3 SV=1	20	8	38	8	428	46.2	9.17	89.99	CgPICR_006396
A0A3L7IB56	Endothelin-converting enzyme 1 OS=Cricetulus griseus OX=10029 GN=CgPICR_007300 PE=3 SV=1	12	7	16	7	665	75.4	5.88	44.49	CgPICR_007300
G3H102	RNA polymerase-associated protein RTF1-like OS=Cricetulus griseus OX=10029 GN=I79_003822 PE=4 SV=1	23	14	24	14	585	67.1	6.99	55.22	I79_003822
G3H453	Small nuclear ribonucleoprotein-associated protein OS=Cricetulus griseus OX=10029 GN=I79_005053 PE=3 SV=1	35	7	39	7	223	22.8	10.86	114.72	I79_005053
A0A061ICG7	Polypeptide N-acetylgalactosaminyltransferase OS=Cricetulus griseus OX=10029 GN=H671_3g9892 PE=3 SV=1	26	13	23	13	505	57.3	8.31	55.53	H671_3g9892
A0A3L7HDM6	PMPCA OS=Cricetulus griseus OX=10029 GN=CgPICR_012416 PE=4 SV=1	18	9	21	9	496	55.1	6.67	47.32	CgPICR_012416
A0A3L7HYH7	Phosphatidylinositol 4-kinase type 2 OS=Cricetulus griseus OX=10029 GN=CgPICR_007842 PE=3 SV=1	22	10	30	10	492	55.5	8.48	66.26	CgPICR_007842
G3HMG5	GA-binding protein alpha chain OS=Cricetulus griseus OX=10029 GN=I79_011929 PE=3 SV=1	14	9	15	9	651	73.4	5.82	36.94	I79_011929
A0A061IH04	Nucleobindin-2-like protein OS=Cricetulus griseus OX=10029 GN=H671_3g8966 PE=3 SV=1	13	6	45	6	444	52.9	5.02	113.71	H671_3g8966
A0A3L7HR67	60S ribosomal protein L35a OS=Cricetulus griseus OX=10029 GN=CgPICR_002096 PE=3 SV=1	40	5	58	5	110	12.5	10.89	131.82	CgPICR_002096
G3HSY5	Transcription elongation factor A protein 1 OS=Cricetulus griseus OX=10029 GN=I79_013985 PE=3 SV=1	27	6	29	1	278	31.2	8.66	61.23	I79_013985
A0A3L7HSR6	RAVER1 OS=Cricetulus griseus OX=10029 GN=CgPICR_019661 PE=4 SV=1	16	7	17	7	742	78.5	8.75	34.95	CgPICR_019661
G3H265	Diablo homolog, mitochondrial OS=Cricetulus griseus OX=10029 GN=I79_004311 PE=4 SV=1	31	5	25	5	193	21.7	4.73	43.96	I79_004311
G3I004	40S ribosomal protein S11 OS=Cricetulus griseus OX=10029 GN=CgPICR_019310 PE=3 SV=1	44	8	54	8	158	18.4	10.3	135.17	CgPICR_019310
G3HE17	Nucleolar GTP-binding protein 2 OS=Cricetulus griseus OX=10029 GN=I79_008786 PE=3 SV=1	17	12	28	12	730	83.4	9.28	77.35	I79_008786
A0A3L7IF80	RBM26 (Fragment) OS=Cricetulus griseus OX=10029 GN=CgPICR_004773 PE=4 SV=1	11	11	21	11	983	110.5	9.06	63.84	CgPICR_004773
A0A3L7HAZ0	WDR43 OS=Cricetulus griseus OX=10029 GN=CgPICR_006346 PE=4 SV=1	18	9	24	2	658	73	5.35	58.64	CgPICR_006346
G3HHV8	Histone deacetylase OS=Cricetulus griseus OX=10029 GN=I79_010219 PE=3 SV=1	21	8	25	4	458	51.9	5.74	62.49	I79_010219
A0A3L7HA40	MRPL12 OS=Cricetulus griseus OX=10029 GN=CgPICR_011945 PE=3 SV=1	24	4	40	4	204	21.7	9.41	99.06	CgPICR_011945
A0A061ILZ3	Transcriptional repressor beta isoform 1 OS=Cricetulus griseus OX=10029 GN=H671_1g1482 PE=4 SV=1	20	12	31	12	610	67.2	9.64	68.78	H671_1g1482
A0A3L7HL82	RCOR1 (Fragment) OS=Cricetulus griseus OX=10029 GN=CgPICR_019905 PE=4 SV=1	32	6	12	6	307	35.5	7.61	23.41	CgPICR_019905
A0A3L7I6X5	PURA OS=Cricetulus griseus OX=10029 GN=CgPICR_011104 PE=3 SV=1	31	3	7	3	197	22.7	9.03	33.18	CgPICR_011104
A0A3L7I311	TEX10 OS=Cricetulus griseus OX=10029 GN=CgPICR_003080 PE=3 SV=1	14	12	17	12	928	105.2	9.29	41.39	CgPICR_003080
A0A061HZP2	Sec1 family domain-containing protein 1 OS=Cricetulus griseus OX=10029 GN=H671_5g15095 PE=3 SV=1	12	6	12	6	667	75	6.07	42.41	H671_5g15095
A0A061HWI7	RNA-binding protein with serine-rich domain 1 OS=Cricetulus griseus OX=10029 GN=H671_7g18411 PE=3 SV=1	21	4	18	4	292	32.6	11.18	59.58	H671_7g18411
G3ICE3	COP9 signalosome complex subunit 5 OS=Cricetulus griseus OX=10029 GN=I79_021338 PE=3 SV=1	31	8	25	8	327	37	6.54	74.19	I79_021338
G3HWM5	Ribosome biogenesis protein BOP1 OS=Cricetulus griseus OX=10029 GN=BOP1 PE=3 SV=1	14	8	18	8	732	82.6	6.21	46.19	BOP1
A0A3L7H5Z8	SUMO-activating enzyme subunit 2 OS=Cricetulus griseus OX=10029 GN=CgPICR_018489 PE=3 SV=1	16	8	25	8	609	67.5	5.34	53.97	CgPICR_018489
G3HE28	Mitochondrial-processing peptidase subunit beta OS=Cricetulus griseus OX=10029 GN=I79_008799 PE=3 SV=1	25	7	14	2	356	40	5.64	42.88	I79_008799
A0A3L7IGD5	FDPS OS=Cricetulus griseus OX=10029 GN=CgPICR_013532 PE=3 SV=1	16	7	42	7	404	46.3	7.93	106.4	CgPICR_013532
A0A3L7HER8	MFAP1 OS=Cricetulus griseus OX=10029 GN=CgPICR_001526 PE=3 SV=1	19	6	22	5	420	49.6	4.98	55.51	CgPICR_001526
A0A061IAJ4	Putative dnaJ subfamily A member 2-like protein (Fragment) OS=Cricetulus griseus OX=10029 GN=H671_3g10404 PE=4 SV=1	20	6	22	6	295	32.4	6.3	62.49	H671_3g10404
G3IGI5	Pumilio domain-containing protein KIAA0020-like OS=Cricetulus griseus OX=10029 GN=I79_022902 PE=4 SV=1	19	10	21	10	647	73	9.72	52.96	I79_022902
G3HHP3	COP9 signalosome complex subunit 3 OS=Cricetulus griseus OX=10029 GN=I79_010149 PE=3 SV=1	24	9	25	1	394	44.8	6.52	58.16	I79_010149
A0A3L7IM76	EFNB2 OS=Cricetulus griseus OX=10029 GN=CgPICR_004885 PE=3 SV=1	24	6	17	1	333	36.6	8.31	41.94	CgPICR_004885
G3HLU5	Eukaryotic translation initiation factor 1 OS=Cricetulus griseus OX=10029 GN=I79_011689 PE=3 SV=1	48	3	14	3	113	12.7	7.44	48.95	I79_011689
A0A3L7HUT4	HNRNPA0 OS=Cricetulus griseus OX=10029 GN=CgPICR_010320 PE=4 SV=1	24	6	18	5	362	36.7	9.54	50.57	CgPICR_010320
G3H6L8	Centrosomal protein of 170 kDa OS=Cricetulus griseus OX=10029 GN=I79_005983 PE=3 SV=1	8	13	23	13	1638	180.8	7.34	52.69	I79_005983
A0A061IKW4	General transcription factor IIH subunit 4 OS=Cricetulus griseus OX=10029 GN=H671_1g3175 PE=3 SV=1	4	4	13	4	1461	163.1	6.96	37.03	H671_1g3175
A0A3L7I3V4	IRF2BP2 OS=Cricetulus griseus OX=10029 GN=CgPICR_018071 PE=4 SV=1	17	6	30	5	443	46.5	9.07	77.89	CgPICR_018071
A0A3L7IEG8	U2AF1 (Fragment) OS=Cricetulus griseus OX=10029 GN=CgPICR_016027 PE=4 SV=1	22	4	25	3	214	24.4	4.82	56.86	CgPICR_016027
A0A3L7HBQ0	Proteasome subunit beta OS=Cricetulus griseus OX=10029 GN=CgPICR_018732 PE=3 SV=1	28	5	17	5	205	23	6.55	43.86	CgPICR_018732
A0A3L7ICX7	PDLIM5 OS=Cricetulus griseus OX=10029 GN=CgPICR_004161 PE=4 SV=1	14	8	14	8	684	72.8	8.15	44.92	CgPICR_004161
G3HK27	Afadin OS=Cricetulus griseus OX=10029 GN=I79_011045 PE=4 SV=1	9	10	15	6	1605	181.9	5.83	26.62	I79_011045
G3HH22	Coiled-coil-helix-coiled-coil-helix domain-containing protein 3, mitochondrial OS=Cricetulus griseus OX=10029 GN=I79_009918 PE=4 SV=1	22	5	57	5	227	26.3	8.1	129.34	I79_009918
G3IGL3	Hexokinase OS=Cricetulus griseus OX=10029 GN=I79_022931 PE=3 SV=1	16	9	15	9	704	78.4	5.81	33.24	I79_022931
G3HI96	Coronin OS=Cricetulus griseus OX=10029 GN=H671_4g11994 PE=3 SV=1	16	8	23	8	474	53.1	7.09	59.72	H671_4g11994
A0A061I3X8	60S ribosomal protein L24-like protein OS=Cricetulus griseus OX=10029 GN=H671_4g12624 PE=3 SV=1	46	8	37	8	134	15.5	10.99	104.81	H671_4g12624
A0A3L7HJJ8	Calcyclin-binding protein OS=Cricetulus griseus OX=10029 GN=CgPICR_000805 PE=4 SV=1	34	8	36	1	256	29.5	8.66	80.45	CgPICR_000805
A0A3L7HLZ9	Component 3 of promoter of RISC (Fragment) OS=Cricetulus griseus OX=10029 GN=CgPICR_001047 PE=3 SV=1	32	6	15	6	206	23.7	7.58	54.05	CgPICR_001047
A0A061IDD6	THUMP domain-containing protein 1 OS=Cricetulus griseus OX=10029 GN=H671_3g9171 PE=4 SV=1	14	6	23	6	430	48.7	5.82	65.98	H671_3g9171
G3IFK1	Flap endonuclease 1 OS=Cricetulus griseus OX=10029 GN=FEN1 PE=3 SV=1	22	7	14	7	412	46.3	7.96	40.63	FEN1
G3H2B7	Septin-8 OS=Cricetulus griseus OX=10029 GN=I79_004325 PE=3 SV=1	15	7	20	4	486	56.2	5.99	51.26	I79_004325
A0A061IC83	Cleavage and polyadenylation specificity factor subunit 5 OS=Cricetulus griseus OX=10029 GN=H671_3g8735 PE=3 SV=1	27	7	18	7	227	26.2	8.82	44.76	H671_3g8735
G3HBL0	Rae1 protein homolog OS=Cricetulus griseus OX=10029 GN=I79_007844 PE=3 SV=1	20	6	24	6	368	40.9	7.83	58.81	I79_007844
G3I534	Histone acetyltransferase OS=Cricetulus griseus OX=10029 GN=I79_018576 PE=4 SV=1	6	11	14	8	2415	264	8.5	34.66	I79_018576
A0A3L7HJZ8	CDC73 OS=Cricetulus griseus OX=10029 GN=CgPICR_000892 PE=4 SV=1	17	10	33	10	556	59.7	10.23	83.48	CgPICR_000892
A0A061I660	Tropomyosin alpha-1 chain-like isoform 2 OS=Cricetulus griseus OX=10029 GN=H671_4g11605 PE=3 SV=1	22	8	43	5	334	38.4	5.02	99.5	H671_4g11605
A0A061I4S0	SAFB-like transcription modulator-like protein OS=Cricetulus griseus OX=10029 GN=H671_4g12145 PE=4 SV=1	8	8	22	1	971	111	9.03	44.73	H671_4g12145
G3HKX1	Enhancer of mRNA-decapping protein 4 OS=Cricetulus griseus OX=10029 GN=I79_011353 PE=3 SV=1	9	9	14	9	1408	152.6	5.82	36.2	I79_011353
A0A3L7IHE2	F-actin-capping protein subunit alpha OS=Cricetulus griseus OX=10029 GN=CgPICR_014567 PE=3 SV=1	30	4	13	1	226	26	8.22	41.35	CgPICR_014567
A0A3L7IHB2	ESYT1 OS=Cricetulus griseus OX=10029 GN=CgPICR_002471 PE=3 SV=1	10	10	24	10	1039	114.9	5.8	64.11	CgPICR_002471
A0A061HZ57	Methenyltetrahydrofolate cyclohydrolase OS=Cricetulus griseus OX=10029 GN=H671_8g19567 PE=3 SV=1	16	5	14	5	328	35.5	8.81	40.97	H671_8g19567
G3IG52	Glucocorticoid receptor DNA-binding factor 1 OS=Cricetulus griseus OX=10029 GN=I79_022730 PE=4 SV=1	8	10	16	10	1499	170.3	6.61	26.46	I79_022730
A0A3L7IA53	PCDHGC5 OS=Cricetulus griseus OX=10029 GN=CgPICR_017815 PE=4 SV=1	4	10	18	10	2569	277.4	5.05	45.92	CgPICR_017815
G3H6R7	Sphingosine-1-phosphate lyase 1 OS=Cricetulus griseus OX=10029 GN=I79_006036 PE=3 SV=1	12	6	16	6	568	63.8	9.09	43.94	I79_006036
G3I390	Actin-related protein 2/3 complex subunit OS=Cricetulus griseus OX=10029 GN=I79_017891 PE=3 SV=1	26	8	31	8	372	41	8.35	86.42	I79_017891
A0A061IK00	Alpha-aminoadipic semialdehyde dehydrogenase-like protein OS=Cricetulus griseus OX=10029 GN=H671_2g6353 PE=3 SV=1	21	8	18	8	511	55.7	6.86	37.28	H671_2g6353
A0A3L7IP82	PSAP OS=Cricetulus griseus OX=10029 GN=CgPICR_018903 PE=4 SV=1	15	8	35	8	492	53.9	5.87	85.67	CgPICR_018903
A0A061ILG7	Regulator of differentiation 1-like protein OS=Cricetulus griseus OX=10029 GN=H671_2g5761 PE=4 SV=1	18	8	38	5	594	64.4	8.65	108.34	H671_2g5761
A0A3L7I5U4	NADK2 OS=Cricetulus griseus OX=10029 GN=CgPICR_002752 PE=4 SV=1	32	7	10	7	291	33.1	6.57	29.27	CgPICR_002752
A0A061IDN8	Transmembrane 9 superfamily member OS=Cricetulus griseus OX=10029 GN=H671_3g9410 PE=3 SV=1	12	8	23	8	586	67.8	7.66	60.65	H671_3g9410
G3I6W5	Prefoldin subunit 6 OS=Cricetulus griseus OX=10029 GN=I79_019243 PE=3 SV=1	43	5	21	5	127	14.4	8.88	63.59	I79_019243
G3I7T3	FIP1-like 1 protein OS=Cricetulus griseus OX=10029 GN=I79_019581 PE=3 SV=1	19	5	12	5	394	44.1	8.82	32.2	I79_019581
A0A3L7IA10	RPL22 OS=Cricetulus griseus OX=10029 GN=CgPICR_017934 PE=3 SV=1	39	3	25	3	128	14.8	9.19	91.66	CgPICR_017934
A0A3L7GR31	PABPN1 OS=Cricetulus griseus OX=10029 GN=CgPICR_007642 PE=4 SV=1	23	7	28	7	343	36.9	5.22	86.44	CgPICR_007642
G3HPQ3	Voltage-dependent calcium channel subunit alpha-2/delta-1 OS=Cricetulus griseus OX=10029 GN=H671_1g1127 PE=3 SV=1	13	8	13	8	823	93.2	5.19	26.06	H671_1g1127
A0A061I6R1	Dynamin GTPase OS=Cricetulus griseus OX=10029 GN=H671_4g12320 PE=3 SV=1	10	8	25	7	845	96.3	7.71	55.81	H671_4g12320
G3IHE5	GTP-binding nuclear protein Ran OS=Cricetulus griseus OX=10029 GN=H671_2g5922 PE=3 SV=1	25	5	33	1	216	24.5	8.34	91.56	H671_2g5922
A0A061IFE8	Sideroflexin-1 OS=Cricetulus griseus OX=10029 GN=H671_3g8534 PE=3 SV=1	14	6	51	5	474	51.9	9.55	132.73	H671_3g8534
A0A061HTJ9	Eukaryotic translation initiation factor 3 subunit K-like protein OS=Cricetulus griseus OX=10029 GN=H671_21360 PE=4 SV=1	48	5	24	1	125	14.6	5.45	67.4	H671_21360
A0A3L7I9V3	TAR DNA-binding protein 43 OS=Cricetulus griseus OX=10029 GN=CgPICR_017881 PE=4 SV=1	27	6	15	4	351	37.3	6.4	39.01	CgPICR_017881
A0A3L7I286	CYC1 (Fragment) OS=Cricetulus griseus OX=10029 GN=CgPICR_014929 PE=3 SV=1	20	4	42	4	282	31.1	8.57	110.8	CgPICR_014929
A0A3L7GM73	NUP88 OS=Cricetulus griseus OX=10029 GN=CgPICR_003612 PE=4 SV=1	16	8	15	1	663	74	5.92	40.85	CgPICR_003612
A0A3L7IHN7	SUGT1 OS=Cricetulus griseus OX=10029 GN=CgPICR_004820 PE=3 SV=1	21	7	25	7	332	38	5.64	52.59	CgPICR_004820
G3HWX8	Estradiol 17-beta-dehydrogenase 12 OS=Cricetulus griseus OX=10029 GN=I79_015493 PE=3 SV=1	21	6	24	6	312	34.8	9.39	69.56	I79_015493
G3GRW2	EMC8 OS=Cricetulus griseus OX=10029 GN=CgPICR_015891 PE=3 SV=1	38	6	24	6	207	23.5	6.15	45.46	CgPICR_015891
A0A061IBU9	RNA helicase OS=Cricetulus griseus OX=10029 GN=H671_3g9832 PE=4 SV=1	10	4	28	1	507	56	8.27	93.84	H671_3g9832
G3I935	YLP motif-containing protein 1 OS=Cricetulus griseus OX=10029 GN=I79_020077 PE=4 SV=1	7	11	25	2	1940	220.4	6.98	37.48	I79_020077
G3HZ73	Nesprin-3 OS=Cricetulus griseus OX=10029 GN=CgPICR_019065 PE=3 SV=1	14	13	16	13	975	111.9	5.91	35.1	CgPICR_019065
A0A3L7I813	TMED7 OS=Cricetulus griseus OX=10029 GN=CgPICR_011222 PE=3 SV=1	31	6	27	6	231	26.3	8.07	62.66	CgPICR_011222
G3HQK5	UDP-N-acetylhexosamine pyrophosphorylase OS=Cricetulus griseus OX=10029 GN=I79_013109 PE=4 SV=1	22	9	21	9	522	58.7	6.49	37.26	I79_013109
A0A3L7HME6	SRSF9 OS=Cricetulus griseus OX=10029 GN=CgPICR_016632 PE=4 SV=1	32	9	27	5	244	27.8	9.1	56.72	CgPICR_016632
A0A061IJ21	Serum albumin-like protein OS=Cricetulus griseus OX=10029 GN=H671_1g2575 PE=4 SV=1	10	6	24	6	602	67.8	6.09	50.64	H671_1g2575
A0A3L7HC66	Serine/threonine-protein phosphatase OS=Cricetulus griseus OX=10029 GN=CgPICR_015351 PE=3 SV=1	31	7	14	7	305	35.1	5.69	35.48	CgPICR_015351
A0A3L7HLC9	CDC5L OS=Cricetulus griseus OX=10029 GN=CgPICR_000819 PE=3 SV=1	15	6	23	1	500	56.2	6.67	70.34	CgPICR_000819
A0A3L7I8C2	DNAJC8 OS=Cricetulus griseus OX=10029 GN=CgPICR_007197 PE=4 SV=1	24	8	32	8	285	32.3	8.37	76.46	CgPICR_007197
G3GWT5	Negative elongation factor D OS=Cricetulus griseus OX=10029 GN=I79_002217 PE=3 SV=1	13	6	14	6	580	65.2	5.16	32.28	I79_002217
G3HIN6	Lysine-specific histone demethylase OS=Cricetulus griseus OX=10029 GN=I79_010511 PE=3 SV=1	18	11	19	11	750	82.9	5.97	34.18	I79_010511
G3HD21	DNAJB1 OS=Cricetulus griseus OX=10029 GN=CgPICR_020569 PE=4 SV=1	36	12	25	12	340	38	8.63	53.17	CgPICR_020569
A0A3L7IPP0	60S ribosomal protein L30 (Fragment) OS=Cricetulus griseus OX=10029 GN=CgPICR_010749 PE=3 SV=1	21	5	22	1	247	27.5	9.91	59.31	CgPICR_010749
G3I5M1	Sodium-coupled neutral amino acid transporter 2 OS=Cricetulus griseus OX=10029 GN=I79_018774 PE=4 SV=1	7	2	13	2	504	55.6	8.57	53.44	I79_018774
A0A3L7HFE4	RPRD1B OS=Cricetulus griseus OX=10029 GN=CgPICR_001158 PE=4 SV=1	22	5	18	5	293	33.4	5.81	51.58	CgPICR_001158
A0A061IJP7	Sorting nexin-7 OS=Cricetulus griseus OX=10029 GN=H671_1g2680 PE=3 SV=1	17	8	24	8	518	58.5	4.96	47.69	H671_1g2680
A0A061I228	Glycogen [starch] synthase OS=Cricetulus griseus OX=10029 GN=CgPICR_019288 PE=3 SV=1	14	7	12	6	738	83.9	6.11	39.77	CgPICR_019288
A0A3L7GMB0	Modulator of non-genomic activity of estrogen receptor OS=Cricetulus griseus OX=10029 GN=CgPICR_003636 PE=3 SV=1	10	9	34	9	1161	122.8	4.34	93.16	CgPICR_003636
G3INU6	UDP-glucose 6-dehydrogenase OS=Cricetulus griseus OX=10029 GN=I79_025636 PE=3 SV=1	31	7	21	7	282	30.7	8.07	63.39	I79_025636
G3GZZ0	Aspartate aminotransferase OS=Cricetulus griseus OX=10029 GN=CgPICR_007832 PE=3 SV=1	21	9	22	9	413	46.2	7.21	57.46	CgPICR_007832
G3ICG1	Recombining binding protein suppressor of hairless OS=Cricetulus griseus OX=10029 GN=H671_1g1041 PE=3 SV=1	17	7	15	7	486	54.4	8.13	38.09	H671_1g1041
G3HA80	Protein sel-1-like 1 OS=Cricetulus griseus OX=10029 GN=I79_007325 PE=4 SV=1	11	8	19	8	794	88.5	5.43	36.1	I79_007325
A0A3L7I0P4	Glycylpeptide N-tetradecanoyltransferase OS=Cricetulus griseus OX=10029 GN=CgPICR_005373 PE=3 SV=1	19	7	13	4	472	54.2	9.31	40.11	CgPICR_005373
G3HP64	Sequestosome-1 OS=Cricetulus griseus OX=10029 GN=I79_012570 PE=4 SV=1	30	6	33	6	358	38.9	5.19	65.89	I79_012570
A0A3L7I7R8	PDCD6 OS=Cricetulus griseus OX=10029 GN=CgPICR_008893 PE=4 SV=1	38	6	20	2	189	21.7	5.4	62.06	CgPICR_008893
G3H0V1	Microtubule-associated protein 1A OS=Cricetulus griseus OX=10029 GN=I79_003770 PE=4 SV=1	5	12	21	11	2585	280.1	5.02	40.51	I79_003770
G3H5F2	Coiled-coil domain-containing protein 93 OS=Cricetulus griseus OX=10029 GN=I79_005516 PE=3 SV=1	18	11	21	11	627	72.6	8	47.77	I79_005516
A0A061I9V4	Small monomeric GTPase OS=Cricetulus griseus OX=10029 GN=H671_3g11115 PE=3 SV=1	18	5	17	4	261	29.3	5.55	48.01	H671_3g11115
O35156	UTP--glucose-1-phosphate uridylyltransferase OS=Cricetulus griseus OX=10029 GN=UGP2 PE=2 SV=3	21	9	15	9	508	56.9	7.61	37.01	UGP2
G3I8H9	Cysteine and histidine-rich domain-containing protein 1 OS=Cricetulus griseus OX=10029 GN=I79_019852 PE=4 SV=1	26	7	13	7	332	37.4	7.75	43.68	I79_019852
G3IJ99	ATP-binding cassette sub-family D member 3 (Fragment) OS=Cricetulus griseus OX=10029 GN=I79_023932 PE=4 SV=1	16	8	25	8	572	65.7	8.79	64.08	I79_023932
G3HUW2	Striatin OS=Cricetulus griseus OX=10029 GN=I79_014730 PE=3 SV=1	10	6	14	6	677	75.1	5.16	37.64	I79_014730
A0A3L7HNA2	Superoxide dismutase [Cu-Zn] OS=Cricetulus griseus OX=10029 GN=CgPICR_016315 PE=3 SV=1	29	6	30	6	200	20.5	7.33	85.03	CgPICR_016315
Q6PW16	ATPase 3 (Fragment) OS=Cricetulus griseus OX=10029 PE=2 SV=1	61	7	25	1	129	14.4	6.55	52.77
A0A3L7IM36	40S ribosomal protein S24 OS=Cricetulus griseus OX=10029 GN=CgPICR_020717 PE=3 SV=1	40	6	20	6	133	15.4	10.78	52.63	CgPICR_020717
G3GXY1	Beta-catenin-like protein 1 OS=Cricetulus griseus OX=10029 GN=I79_002626 PE=4 SV=1	17	8	20	8	563	65	5.05	43.37	I79_002626
G3GSJ7	BDH1 OS=Cricetulus griseus OX=10029 GN=CgPICR_002130 PE=3 SV=1	21	6	15	6	343	38.2	8.31	39.13	CgPICR_002130
G3HMZ1	Cytospin-A OS=Cricetulus griseus OX=10029 GN=I79_012121 PE=3 SV=1	13	12	27	11	1039	115.3	5.71	57.69	I79_012121
A0A061IDU5	Non-histone chromosomal protein HMG-17-like protein OS=Cricetulus griseus OX=10029 GN=H671_2g6165 PE=3 SV=1	26	3	67	3	96	9.7	9.82	150.8	H671_2g6165
A0A061IL94	Cullin-4A OS=Cricetulus griseus OX=10029 GN=H671_1g1761 PE=3 SV=1	18	12	21	7	711	82.1	8.75	52.31	H671_1g1761
A0A3L7HFK0	TNKS1BP1 (Fragment) OS=Cricetulus griseus OX=10029 GN=CgPICR_001833 PE=4 SV=1	8	11	17	11	1805	190.5	4.88	39.11	CgPICR_001833
G3HNI0	Ectonucleoside triphosphate diphosphohydrolase 5 OS=Cricetulus griseus OX=10029 GN=I79_012318 PE=3 SV=1	11	4	14	4	453	50.1	5.17	41.12	I79_012318
G3HZI0	Golgin subfamily A member 2 OS=Cricetulus griseus OX=10029 GN=I79_016484 PE=3 SV=1	34	8	32	1	255	29.6	5.15	77.25	I79_016484
G3HA14	Tyrosine-protein kinase BAZ1B (Fragment) OS=Cricetulus griseus OX=10029 GN=I79_007253 PE=4 SV=1	9	13	16	13	1391	160.4	8.31	35.8	I79_007253
G3HSB4	60S ribosomal protein L27 OS=Cricetulus griseus OX=10029 GN=I79_013744 PE=3 SV=1	48	6	39	1	120	13.7	10.48	82.06	I79_013744
A0A3L7IF10	HMGB2 OS=Cricetulus griseus OX=10029 GN=CgPICR_015691 PE=3 SV=1	12	4	24	4	371	40.3	8.72	72.94	CgPICR_015691
A0A061IPK7	Vacuolar protein-sorting-associated protein 36 OS=Cricetulus griseus OX=10029 GN=H671_1g2833 PE=3 SV=1	21	8	25	1	400	45.1	7.93	65.82	H671_1g2833
A0A061IP81	High mobility group protein HMG-I/HMG-Y-like protein OS=Cricetulus griseus OX=10029 GN=H671_1g1822 PE=3 SV=1	42	4	49	4	99	10.7	11.74	120.61	H671_1g1822
A0A3L7IM84	RPS10 OS=Cricetulus griseus OX=10029 GN=CgPICR_020505 PE=3 SV=1	42	7	110	6	165	18.9	10.15	312.81	CgPICR_020505
G3H949	Alpha-taxilin OS=Cricetulus griseus OX=10029 GN=I79_006911 PE=3 SV=1	19	10	25	10	557	62.9	6.81	59.98	I79_006911
G3HEA9	Minor histocompatibility antigen H13 OS=Cricetulus griseus OX=10029 GN=I79_008888 PE=3 SV=1	19	6	26	6	337	37.7	6.79	60.49	I79_008888
G3HQJ1	60S ribosomal protein L17 OS=Cricetulus griseus OX=10029 GN=I79_013093 PE=3 SV=1	21	5	54	2	234	26.5	9.99	127.65	I79_013093
A0A3L7IFY8	DnaJ homolog subfamily C member 2 OS=Cricetulus griseus OX=10029 GN=CgPICR_013870 PE=4 SV=1	16	9	26	9	641	74.3	9.14	56.45	CgPICR_013870
G3HPQ0	U2 snRNP auxiliary factor large subunit OS=Cricetulus griseus OX=10029 GN=I79_012765 PE=3 SV=1	18	5	17	1	469	52.8	9.13	44.23	I79_012765
G3IE21	Aldose reductase-related protein 2 OS=Cricetulus griseus OX=10029 GN=I79_021963 PE=3 SV=1	25	7	13	3	316	36.3	6.68	36.32	I79_021963
Q8K3U7	Peroxiredoxin-2 OS=Cricetulus griseus OX=10029 GN=PRDX2 PE=2 SV=3	31	5	32	5	198	21.8	5.59	76.63	PRDX2
A0A061I2K0	Beta-glucuronidase OS=Cricetulus griseus OX=10029 GN=H671_4g12635 PE=3 SV=1	15	8	15	8	655	75.4	6.76	48.31	H671_4g12635
A0A061I7G8	TRAMP-like complex RNA-binding factor ZCCHC8 OS=Cricetulus griseus OX=10029 GN=H671_4g12372 PE=3 SV=1	10	9	16	4	906	101.2	8.91	35.53	H671_4g12372
A0A3L7HXG9	Non-specific serine/threonine protein kinase OS=Cricetulus griseus OX=10029 GN=CgPICR_008671 PE=4 SV=1	25	6	16	5	308	34.3	6.98	37.17	CgPICR_008671
A0A3L7HUB5	40S ribosomal protein S13 OS=Cricetulus griseus OX=10029 GN=CgPICR_010920 PE=3 SV=1	42	6	55	5	151	17.2	10.54	133.3	CgPICR_010920
G3H6Z3	40S ribosomal protein S2 OS=Cricetulus griseus OX=10029 GN=I79_006117 PE=4 SV=1	59	4	40	1	78	8.6	8	97.46	I79_006117
G3H897	RRP9 OS=Cricetulus griseus OX=10029 GN=CgPICR_013236 PE=3 SV=1	19	7	19	7	475	52.2	7.85	46.35	CgPICR_013236
A0A3L7IJQ8	Methionine--tRNA ligase, cytoplasmic OS=Cricetulus griseus OX=10029 GN=CgPICR_002514 PE=3 SV=1	12	9	21	9	859	96.9	6.7	48.27	CgPICR_002514
G3GY47	60S ribosomal protein L26 OS=Cricetulus griseus OX=10029 GN=I79_002702 PE=3 SV=1	33	6	41	6	145	17.2	10.65	95.26	I79_002702
G3GV17	Mimitin, mitochondrial OS=Cricetulus griseus OX=10029 GN=I79_001543 PE=3 SV=1	26	4	28	4	168	19.7	9.13	77.61	I79_001543
A0A3L7I0E5	CES1 OS=Cricetulus griseus OX=10029 GN=CgPICR_005497 PE=3 SV=1	10	7	18	3	1118	123.6	6.27	50.08	CgPICR_005497
A0A3L7HG41	60S ribosomal protein L13a OS=Cricetulus griseus OX=10029 GN=CgPICR_019309 PE=3 SV=1	18	6	59	6	314	35.4	11.31	161.33	CgPICR_019309
A0A3L7HRG7	ABCF3 OS=Cricetulus griseus OX=10029 GN=CgPICR_002204 PE=4 SV=1	14	10	19	10	690	77.7	6.33	42.01	CgPICR_002204
A0A3L7H968	Signal transducer and activator of transcription OS=Cricetulus griseus OX=10029 GN=CgPICR_016961 PE=3 SV=1	8	8	28	2	952	108	7.43	60.73	CgPICR_016961
G3HQ05	Succinate--CoA ligase [ADP/GDP-forming] subunit alpha, mitochondrial OS=Cricetulus griseus OX=10029 GN=SUCLG1 PE=3 SV=1	22	6	14	6	333	34.9	9	39.28	SUCLG1
A0A3L7H3D4	Actin-related protein 2 OS=Cricetulus griseus OX=10029 GN=CgPICR_020382 PE=3 SV=1	17	5	22	1	394	44.6	6.21	38.69	CgPICR_020382
G3H1Y2	YTH domain family protein 2 OS=Cricetulus griseus OX=10029 GN=I79_004174 PE=4 SV=1	15	7	39	2	529	56.8	8.94	103.92	I79_004174
G3HPP2	4-trimethylaminobutyraldehyde dehydrogenase OS=Cricetulus griseus OX=10029 GN=I79_012757 PE=3 SV=1	18	8	32	8	497	54.1	6.44	68.53	I79_012757
G3IEK4	Angio-associated migratory cell protein OS=Cricetulus griseus OX=10029 GN=I79_022151 PE=4 SV=1	16	5	19	5	389	42.1	4.6	54.12	I79_022151
A0A3L7HSN4	PPAN OS=Cricetulus griseus OX=10029 GN=CgPICR_019652 PE=4 SV=1	9	7	25	7	815	90.1	8.48	54.21	CgPICR_019652
G3GV30	Echinoderm microtubule-associated protein-like 4 (Fragment) OS=Cricetulus griseus OX=10029 GN=I79_001560 PE=3 SV=1	9	8	19	8	983	109.3	6.6	46.42	I79_001560
A0A3L7HQR3	RBM5 (Fragment) OS=Cricetulus griseus OX=10029 GN=CgPICR_013271 PE=3 SV=1	14	9	16	8	756	85.1	7.68	32.09	CgPICR_013271
A0A3L7IBX9	PSMD1 (Fragment) OS=Cricetulus griseus OX=10029 GN=CgPICR_000543 PE=4 SV=1	25	7	23	7	325	36.4	5.6	53.31	CgPICR_000543
A0A3L7HYJ6	LTBP3 OS=Cricetulus griseus OX=10029 GN=CgPICR_009490 PE=4 SV=1	11	11	15	7	1300	139.6	6.13	25.71	CgPICR_009490
G3HDE5	Proteasome activator complex subunit 1 OS=Cricetulus griseus OX=10029 GN=I79_008549 PE=3 SV=1	34	7	18	7	215	24.5	5.44	40.66	I79_008549
A0A061IJF5	60S ribosomal protein L7-like protein OS=Cricetulus griseus OX=10029 GN=H671_1g3985 PE=3 SV=1	19	5	44	1	248	29.2	10.62	118.4	H671_1g3985
A0A061I725	Ras-related protein Rab-35-like protein OS=Cricetulus griseus OX=10029 GN=H671_4g13391 PE=4 SV=1	31	7	34	6	200	22.9	7.99	90.73	H671_4g13391
A0A3L7HHI0	Cactin OS=Cricetulus griseus OX=10029 GN=CgPICR_013013 PE=3 SV=1	13	9	22	4	745	87.2	9.47	58.37	CgPICR_013013
A0A3L7HUT2	Core histone macro-H2A OS=Cricetulus griseus OX=10029 GN=CgPICR_010338 PE=4 SV=1	34	11	34	9	372	39.7	9.8	83.32	CgPICR_010338
A0A061I109	Proteasome subunit alpha type-6-like protein OS=Cricetulus griseus OX=10029 GN=H671_6g16071 PE=3 SV=1	18	4	21	2	263	29.6	8.87	46.88	H671_6g16071
G3I7Y4	Ubiquitin-protein ligase E3A (Fragment) OS=Cricetulus griseus OX=10029 GN=I79_019635 PE=4 SV=1	12	10	25	10	873	98.9	5.11	50.16	I79_019635
Q3HR10	Guanine nucleotide binding protein q polypeptide OS=Cricetulus griseus OX=10029 GN=GNAQ PE=2 SV=1	26	9	31	5	359	42.1	5.68	70.2	GNAQ
A0A061HTQ7	Receptor protein-tyrosine kinase OS=Cricetulus griseus OX=10029 GN=H671_21158 PE=4 SV=1	19	9	26	5	543	60.5	7.01	57.37	H671_21158
A0A3L7I8K3	Histidine--tRNA ligase OS=Cricetulus griseus OX=10029 GN=CgPICR_011116 PE=3 SV=1	12	8	31	3	656	73.3	7.72	70.03	CgPICR_011116
A0A3L7IER8	SRSF3 OS=Cricetulus griseus OX=10029 GN=CgPICR_016063 PE=4 SV=1	33	6	51	5	178	20.9	11.37	135.61	CgPICR_016063
A0A3L7H5P6	BLVRB OS=Cricetulus griseus OX=10029 GN=CgPICR_018598 PE=4 SV=1	52	7	39	3	184	20	6.73	89.72	CgPICR_018598
A0A061HYP8	Signal recognition particle 54 kDa protein OS=Cricetulus griseus OX=10029 GN=SRP54 PE=3 SV=1	19	7	22	2	450	49.4	8.53	61.67	SRP54
A0A061INW8	GTPase NRas-like protein OS=Cricetulus griseus OX=10029 GN=H671_1g3183 PE=4 SV=1	41	6	15	2	189	21.2	5.17	40.47	H671_1g3183
A0A3L7H6Q0	PEBP1 OS=Cricetulus griseus OX=10029 GN=CgPICR_015631 PE=3 SV=1	34	4	17	1	188	21.1	8.35	50.23	CgPICR_015631
G3HKU4	Cirhin OS=Cricetulus griseus OX=10029 GN=I79_011326 PE=4 SV=1	16	11	22	11	686	76.9	8.78	51.92	I79_011326
A0A3L7HBV2	Ribosomal protein L19 OS=Cricetulus griseus OX=10029 GN=CgPICR_018721 PE=3 SV=1	21	4	63	4	194	23.2	11.47	157.15	CgPICR_018721
A0A3L7HZ87	GIPC1 OS=Cricetulus griseus OX=10029 GN=CgPICR_020570 PE=3 SV=1	19	5	17	4	368	39.9	6.16	48.98	CgPICR_020570
A0A061IQH8	DNA-directed RNA polymerases I and III subunit RPAC1 OS=Cricetulus griseus OX=10029 GN=H671_1g1529 PE=3 SV=1	21	6	26	6	346	39.1	5.27	63.98	H671_1g1529
A0A3L7H422	NUDC OS=Cricetulus griseus OX=10029 GN=CgPICR_008080 PE=4 SV=1	17	3	33	1	179	20.2	5.25	97.52	CgPICR_008080
A0A061I931	Tumor susceptibility protein OS=Cricetulus griseus OX=10029 GN=H671_3g9447 PE=3 SV=1	12	8	27	7	799	90.1	7.18	54.67	H671_3g9447
A0A3L7IC57	NADH dehydrogenase [ubiquinone] 1 alpha subcomplex subunit 10, mitochondrial OS=Cricetulus griseus OX=10029 GN=CgPICR_000603 PE=3 SV=1	22	5	25	5	297	33.8	6.54	55.8	CgPICR_000603
A0A061I5N6	Replication factor C subunit 4 (Fragment) OS=Cricetulus griseus OX=10029 GN=H671_4g13170 PE=3 SV=1	19	7	16	7	418	46.6	5.64	43.51	H671_4g13170
A0A061HYX2	Nicotinamide phosphoribosyltransferase OS=Cricetulus griseus OX=10029 GN=H671_5g14874 PE=3 SV=1	20	9	14	9	478	54.1	7.77	36.57	H671_5g14874
A0A3L7ID91	Vacuolar protein-sorting-associated protein 36 OS=Cricetulus griseus OX=10029 GN=CgPICR_017109 PE=3 SV=1	25	8	18	1	324	36.9	6.95	43.55	CgPICR_017109
A0A061HTB4	40S ribosomal protein S16-like protein OS=Cricetulus griseus OX=10029 GN=CgPICR_018623 PE=3 SV=1	40	7	45	7	146	16.4	10.21	122.6	CgPICR_018623
G3H6T8	Vacuolar protein sorting-associated protein 26A OS=Cricetulus griseus OX=10029 GN=I79_006057 PE=3 SV=1	31	7	19	7	327	38.1	6.57	44.25	I79_006057
G3HDJ2	Pumilio-like 2 OS=Cricetulus griseus OX=10029 GN=I79_008576 PE=4 SV=1	7	7	25	3	1064	113.9	7.01	53.55	I79_008576
P49584	Choline-phosphate cytidylyltransferase A OS=Cricetulus griseus OX=10029 GN=PCYT1A PE=1 SV=1	27	8	20	8	367	41.7	6.8	50.15	PCYT1A
G3GUN6	COP9 signalosome complex subunit 7a OS=Cricetulus griseus OX=10029 GN=CgPICR_018418 PE=3 SV=1	28	6	17	6	275	30.3	8.22	45.42	CgPICR_018418
A0A3L7IM97	Reticulon (Fragment) OS=Cricetulus griseus OX=10029 GN=CgPICR_004929 PE=4 SV=1	40	4	41	4	114	12.7	6.54	107.48	CgPICR_004929
G3H316	AP-3 complex subunit beta OS=Cricetulus griseus OX=10029 GN=I79_004622 PE=3 SV=1	10	9	13	9	1091	120.9	6.32	38.28	I79_004622
A0A3L7HLI7	YLPM1 OS=Cricetulus griseus OX=10029 GN=CgPICR_008376 PE=4 SV=1	9	11	17	2	1513	175	6.39	27.14	CgPICR_008376
G3GXM5	Pre-mRNA-processing factor 17 OS=Cricetulus griseus OX=10029 GN=H671_2g6534 PE=4 SV=1	15	8	20	8	579	65.4	7.06	42.99	H671_2g6534
A0A3L7HIX1	Enhancer of rudimentary homolog (Fragment) OS=Cricetulus griseus OX=10029 GN=CgPICR_008319 PE=3 SV=1	41	4	30	4	103	12.1	5.92	72.45	CgPICR_008319
A0A061IBY9	Golgi-associated plant pathogeneis-related protein 1 OS=Cricetulus griseus OX=10029 GN=H671_2g7362 PE=4 SV=1	35	5	18	5	181	20.3	9.51	47.43	H671_2g7362
A0A3L7H9H9	SRSF7 (Fragment) OS=Cricetulus griseus OX=10029 GN=CgPICR_015165 PE=4 SV=1	42	7	59	6	157	18.1	9.88	136.21	CgPICR_015165
G3ICI5	Survival of motor neuron-related-splicing factor 30 OS=Cricetulus griseus OX=10029 GN=I79_021383 PE=4 SV=1	27	4	6	4	238	26.7	7.24	28.22	I79_021383
A0A3L7IND6	NCAPG OS=Cricetulus griseus OX=10029 GN=CgPICR_004371 PE=3 SV=1	9	7	16	7	963	108.5	5.41	35.72	CgPICR_004371
A0A3L7I8E7	Procollagen-proline 3-dioxygenase OS=Cricetulus griseus OX=10029 GN=CgPICR_006993 PE=3 SV=1	15	11	22	11	732	82.6	5.38	42.39	CgPICR_006993
A0A3L7I720	ANKHD1 (Fragment) OS=Cricetulus griseus OX=10029 GN=CgPICR_011108 PE=3 SV=1	5	8	13	4	1971	212.7	7.55	33.39	CgPICR_011108
A0A3L7HLV9	RFC2 OS=Cricetulus griseus OX=10029 GN=CgPICR_017239 PE=4 SV=1	24	5	17	3	297	33.1	6.65	26.42	CgPICR_017239
A0A3L7I5V6	YWHAE OS=Cricetulus griseus OX=10029 GN=CgPICR_002994 PE=3 SV=1	20	5	56	2	205	22.7	4.63	145.86	CgPICR_002994
G3HTG9	Glyoxalase domain-containing protein 4 OS=Cricetulus griseus OX=10029 GN=I79_014194 PE=4 SV=1	21	6	28	5	298	33.2	5.47	60.52	I79_014194
A0A3L7HU95	Small acidic protein OS=Cricetulus griseus OX=10029 GN=CgPICR_010918 PE=3 SV=1	30	4	18	4	181	20	4.82	37.25	CgPICR_010918
G3IBN9	Keratin, type II cytoskeletal 71 OS=Cricetulus griseus OX=10029 GN=I79_021070 PE=3 SV=1	9	10	26	3	1202	133.3	6.55	57.99	I79_021070
A0A3L7H770	S-adenosylmethionine synthase OS=Cricetulus griseus OX=10029 GN=CgPICR_013822 PE=3 SV=1	23	9	27	1	375	41.5	6.8	69.52	CgPICR_013822
G3I4H5	Serine/threonine-protein phosphatase OS=Cricetulus griseus OX=10029 GN=CgPICR_017700 PE=3 SV=1	20	4	9	3	307	35.1	5.06	20.48	CgPICR_017700
G3HYL1	RNA polymerase-associated protein CTR9-like OS=Cricetulus griseus OX=10029 GN=I79_016150 PE=4 SV=1	9	11	31	11	1171	132.9	6.47	70.76	I79_016150
A0A3L7I8X0	Ribosome assembly factor mrt4 (Fragment) OS=Cricetulus griseus OX=10029 GN=CgPICR_007327 PE=3 SV=1	36	9	44	2	210	24.2	5.74	105.86	CgPICR_007327
G3HU22	Ribosome assembly factor mrt4 (Fragment) OS=Cricetulus griseus OX=10029 GN=I79_014425 PE=3 SV=1	37	9	39	2	206	23.8	8.75	85.9	I79_014425
A0A3L7IN25	MRPS9 OS=Cricetulus griseus OX=10029 GN=CgPICR_004261 PE=3 SV=1	24	8	17	8	380	43.8	9.32	44.27	CgPICR_004261
A0A3L7H935	60S ribosomal protein L27 OS=Cricetulus griseus OX=10029 GN=CgPICR_016929 PE=3 SV=1	46	7	42	2	136	15.8	10.56	88.85	CgPICR_016929
A0A3L7HJX1	TOR1AIP1 OS=Cricetulus griseus OX=10029 GN=CgPICR_000831 PE=3 SV=1	18	6	21	5	327	36.7	6.07	56.27	CgPICR_000831
A0A3L7HWL5	ECHS1 OS=Cricetulus griseus OX=10029 GN=CgPICR_009710 PE=3 SV=1	36	9	22	9	290	31.3	8.32	60.81	CgPICR_009710
A0A3L7I0J7	HSPA14 OS=Cricetulus griseus OX=10029 GN=CgPICR_005367 PE=3 SV=1	17	9	19	9	597	64.8	6.74	42.96	CgPICR_005367
A0A3L7I986	SDCBP OS=Cricetulus griseus OX=10029 GN=CgPICR_006129 PE=4 SV=1	14	2	16	2	287	31.1	8.38	51.63	CgPICR_006129
G3HV49	UPF0160 protein MYG1, mitochondrial OS=Cricetulus griseus OX=10029 GN=I79_014826 PE=3 SV=1	22	6	12	6	381	42.9	6.64	30.39	I79_014826
G3GVX2	Actin-depolymerizing factor OS=Cricetulus griseus OX=10029 GN=I79_001877 PE=3 SV=1	29	5	26	4	165	18.6	7.69	69.81	I79_001877
G3GTH2	Na(+)/H(+) exchange regulatory cofactor NHE-RF OS=Cricetulus griseus OX=10029 GN=I79_000956 PE=1 SV=1	25	8	19	8	354	38.6	5.9	38.51	I79_000956
G3H5P9	RNA helicase aquarius OS=Cricetulus griseus OX=10029 GN=I79_005635 PE=3 SV=1	8	11	19	11	1472	169	6.23	42.41	I79_005635
G3GZ72	Coatomer subunit gamma OS=Cricetulus griseus OX=10029 GN=I79_003155 PE=3 SV=1	13	11	19	9	808	90.4	5.57	42.42	I79_003155
G3H0X3	Calpain-3 OS=Cricetulus griseus OX=10029 GN=I79_003794 PE=3 SV=1	5	3	16	1	934	106.9	5.72	46.36	I79_003794
G3GR90	Isopentenyl-diphosphate Delta-isomerase OS=Cricetulus griseus OX=10029 GN=I79_000033 PE=3 SV=1	20	5	15	5	285	32.7	7.52	44.27	I79_000033
A0A3L7IK78	GRSF1 OS=Cricetulus griseus OX=10029 GN=CgPICR_020805 PE=4 SV=1	18	6	14	1	447	50.2	5.71	43.21	CgPICR_020805
A0A061IDW1	Nucleolar and coiled-body phosphoprotein 1-like isoform 1 OS=Cricetulus griseus OX=10029 GN=H671_3g10210 PE=4 SV=1	11	9	61	9	685	71.8	9.36	162.18	H671_3g10210
G3HCD5	Golgin subfamily A member 3 OS=Cricetulus griseus OX=10029 GN=I79_008143 PE=4 SV=1	8	12	18	12	1488	167.3	5.41	36.45	I79_008143
O54694	Serine palmitoyltransferase 2 OS=Cricetulus griseus OX=10029 GN=SPTLC2 PE=2 SV=1	19	10	16	10	560	62.8	8.28	43.87	SPTLC2
G3H2B3	Kinesin-like protein OS=Cricetulus griseus OX=10029 GN=I79_004322 PE=3 SV=1	14	8	15	7	646	73.2	5.82	29.4	I79_004322
G3IFV3	Exportin-1 OS=Cricetulus griseus OX=10029 GN=I79_022627 PE=3 SV=1	9	5	8	2	773	88.8	6.24	23.91	I79_022627
G3HAI3	Follistatin-related protein 1 OS=Cricetulus griseus OX=10029 GN=I79_007438 PE=4 SV=1	16	9	25	9	583	65.3	6.65	54.92	I79_007438
A0A3L7H993	Peptidylprolyl isomerase OS=Cricetulus griseus OX=10029 GN=CgPICR_016978 PE=4 SV=1	14	9	24	8	596	66.1	5.72	55.6	CgPICR_016978
A0A061INQ8	Protein MAK16 homolog OS=Cricetulus griseus OX=10029 GN=CgPICR_020739 PE=3 SV=1	20	4	9	4	296	35	5.55	28.04	CgPICR_020739
A0A3L7HZA0	Oxysterol-binding protein OS=Cricetulus griseus OX=10029 GN=CgPICR_006709 PE=3 SV=1	14	10	25	10	703	80.1	6.83	43.56	CgPICR_006709
A0A3L7H6Q2	U1 small nuclear ribonucleoprotein A OS=Cricetulus griseus OX=10029 GN=CgPICR_018584 PE=3 SV=1	36	8	42	6	281	31.2	9.83	94.13	CgPICR_018584
A0A3L7IPM0	UBR5 OS=Cricetulus griseus OX=10029 GN=CgPICR_010729 PE=4 SV=1	5	10	12	10	2691	297.5	6.11	22.45	CgPICR_010729
A0A3L7HC24	Heme oxygenase OS=Cricetulus griseus OX=10029 GN=CgPICR_017519 PE=3 SV=1	31	8	13	8	301	34.4	5.73	33.82	CgPICR_017519
A0A3L7GM46	ANKFY1 OS=Cricetulus griseus OX=10029 GN=CgPICR_003582 PE=4 SV=1	6	7	13	7	1152	126.8	5.96	30.41	CgPICR_003582
A0A3L7I4V7	TPM2 OS=Cricetulus griseus OX=10029 GN=CgPICR_003144 PE=3 SV=1	26	8	40	1	284	32.9	4.67	90.62	CgPICR_003144
G3GSF9	Tetraspanin (Fragment) OS=Cricetulus griseus OX=10029 GN=I79_000570 PE=3 SV=1	14	3	50	3	222	24.3	6.14	89.87	I79_000570
G3GUR8	Sarcolemmal membrane-associated protein OS=Cricetulus griseus OX=10029 GN=I79_001441 PE=4 SV=1	14	11	20	11	821	94.1	5.21	36.66	I79_001441
G3IEX3	Peptidyl-prolyl cis-trans isomerase OS=Cricetulus griseus OX=10029 GN=I79_022278 PE=3 SV=1	46	6	8	6	134	14.6	8.37	22.47	I79_022278
A0A3L7GQU0	Cathepsin B (Fragment) OS=Cricetulus griseus OX=10029 GN=CgPICR_007531 PE=3 SV=1	20	6	28	6	379	41.8	6.1	67.12	CgPICR_007531
A0A3L7HIE0	GNA11 OS=Cricetulus griseus OX=10029 GN=CgPICR_013000 PE=3 SV=1	11	8	19	4	746	86.5	6.77	42.48	CgPICR_013000
A0A3L7I566	TNRC6B OS=Cricetulus griseus OX=10029 GN=CgPICR_015053 PE=3 SV=1	5	8	12	8	1917	204.4	6.33	29.01	CgPICR_015053
G3H2W1	Regulation of nuclear pre-mRNA domain-containing protein 2 OS=Cricetulus griseus OX=10029 GN=I79_004564 PE=4 SV=1	11	12	19	12	1297	138.9	6.68	37.62	I79_004564
G3HHD8	Serine/threonine-protein kinase VRK1 OS=Cricetulus griseus OX=10029 GN=I79_010038 PE=3 SV=1	12	4	18	4	396	45	8.5	51.15	I79_010038
A0A3L7GYP9	PTBP1 OS=Cricetulus griseus OX=10029 GN=CgPICR_021887 PE=4 SV=1	13	5	35	1	471	51	9.28	90.3	CgPICR_021887
G3H4M8	Splicing factor, arginine/serine-rich 12 OS=Cricetulus griseus OX=10029 GN=I79_005233 PE=4 SV=1	11	5	20	5	611	69.4	10.21	46.78	I79_005233
A0A3L7GSN2	Protein FAM136A OS=Cricetulus griseus OX=10029 GN=CgPICR_019877 PE=3 SV=1	38	5	22	5	138	15.6	7.59	55.39	CgPICR_019877
G3I9G7	Proteasome subunit alpha type OS=Cricetulus griseus OX=10029 GN=I79_020214 PE=3 SV=1	26	7	30	7	269	29.4	6.8	84.41	I79_020214
A0A061HTI3	NEDD8-conjugating enzyme Ubc12-like protein (Fragment) OS=Cricetulus griseus OX=10029 GN=H671_21728 PE=3 SV=1	46	6	35	2	146	16.9	5.33	72.12	H671_21728
O08522	Golgi SNAP receptor complex member 1 OS=Cricetulus griseus OX=10029 GN=GOSR1 PE=1 SV=1	28	7	26	7	250	28.5	9.29	56.21	GOSR1
G3IK55	Importin subunit alpha OS=Cricetulus griseus OX=10029 GN=I79_024248 PE=3 SV=1	14	7	17	2	538	60.2	4.97	49.52	I79_024248
G3I620	Aspartyl aminopeptidase OS=Cricetulus griseus OX=10029 GN=I79_018931 PE=3 SV=1	15	6	19	6	471	51.9	7.12	47.57	I79_018931
A0A3L7HA45	NADPH:adrenodoxin oxidoreductase, mitochondrial OS=Cricetulus griseus OX=10029 GN=CgPICR_012074 PE=3 SV=1	16	6	19	6	469	51.1	6.8	42.5	CgPICR_012074
A0A3L7H277	ABCB7 OS=Cricetulus griseus OX=10029 GN=CgPICR_008088 PE=4 SV=1	14	6	10	1	572	62.9	8.95	31.84	CgPICR_008088
A0A3L7HSE5	ZPR1 OS=Cricetulus griseus OX=10029 GN=CgPICR_005984 PE=3 SV=1	24	9	19	9	459	50.7	4.77	36.96	CgPICR_005984
A0A061HWB7	Hyaluronan mediated motility receptor-like protein OS=Cricetulus griseus OX=10029 GN=H671_7g18571 PE=4 SV=1	13	9	12	3	723	84	5.57	36.2	H671_7g18571
A0A3L7H9X6	JMJD6 OS=Cricetulus griseus OX=10029 GN=CgPICR_012007 PE=4 SV=1	23	6	14	6	396	45.5	7.8	24.91	CgPICR_012007
G3IKE2	40S ribosomal protein S15a OS=Cricetulus griseus OX=10029 GN=CgPICR_010925 PE=3 SV=1	47	7	54	7	130	14.8	10.13	153.44	CgPICR_010925
A0A3L7HBT1	Nuclear proteasome inhibitor UBLCP1 OS=Cricetulus griseus OX=10029 GN=CgPICR_010662 PE=4 SV=1	21	6	15	6	310	35.9	6.01	41.45	CgPICR_010662
A0A3L7HIK7	Nicastrin OS=Cricetulus griseus OX=10029 GN=CgPICR_010216 PE=3 SV=1	9	5	19	5	697	77.5	6.29	44.99	CgPICR_010216
G3I1F9	Chromosome-associated kinesin KIF4 OS=Cricetulus griseus OX=10029 GN=I79_017214 PE=3 SV=1	8	11	17	3	1629	185	6.74	43.73	I79_017214
Q9Z313	60S ribosomal protein L13 OS=Cricetulus griseus OX=10029 GN=RPL13 PE=2 SV=3	28	7	54	7	211	24.4	11.63	126.09	RPL13
A0A3L7GUV0	SYNPO OS=Cricetulus griseus OX=10029 GN=CgPICR_014029 PE=4 SV=1	7	5	14	5	977	105	9.33	44.81	CgPICR_014029
G3HP89	GTP-binding nuclear protein Ran OS=Cricetulus griseus OX=10029 GN=CgPICR_014495 PE=3 SV=1	28	5	29	1	216	24.5	7.02	81.17	CgPICR_014495
G3GSP0	OMPdecase OS=Cricetulus griseus OX=10029 GN=CgPICR_002087 PE=3 SV=1	21	11	29	11	480	52.2	6.9	77.02	CgPICR_002087
G3H0E4	Chondroitin sulfate proteoglycan 4 OS=Cricetulus griseus OX=10029 GN=I79_003599 PE=4 SV=1	6	12	22	12	2323	251.9	5.68	38.72	I79_003599
A0A3L7I2S2	ZADH2 OS=Cricetulus griseus OX=10029 GN=CgPICR_014738 PE=3 SV=1	19	7	16	7	412	43.7	8.82	41.47	CgPICR_014738
A0A3L7HHD1	PPP4R3A OS=Cricetulus griseus OX=10029 GN=CgPICR_012959 PE=3 SV=1	10	8	23	2	820	93.7	4.89	50.21	CgPICR_012959
A0A3L7I0T0	CTCF OS=Cricetulus griseus OX=10029 GN=CgPICR_005627 PE=4 SV=1	13	9	28	9	733	83.4	6.96	55.61	CgPICR_005627
G3H8H1	Nucleoporin NUP53 OS=Cricetulus griseus OX=10029 GN=H671_6g15446 PE=3 SV=1	23	5	13	5	324	34.7	9.23	39.64	H671_6g15446
A0A061I6Y8	Homeobox protein cut-like OS=Cricetulus griseus OX=10029 GN=H671_4g13426 PE=3 SV=1	6	8	24	8	1185	131.6	6.55	50.41	H671_4g13426
G3HEQ3	Ran-specific GTPase-activating protein OS=Cricetulus griseus OX=10029 GN=I79_009045 PE=4 SV=1	20	3	15	3	220	25.2	5.16	38.82	I79_009045
A0A3L7HCD7	GAPVD1 OS=Cricetulus griseus OX=10029 GN=CgPICR_015424 PE=3 SV=1	7	9	18	9	1322	148.2	5.36	39.66	CgPICR_015424
G3GUM5	Condensin complex subunit 1 OS=Cricetulus griseus OX=10029 GN=I79_001389 PE=3 SV=1	7	8	15	8	1391	156	6.16	29.01	I79_001389
G3H8Y0	Terpene cyclase/mutase family member OS=Cricetulus griseus OX=10029 GN=CgPICR_015984 PE=3 SV=1	13	8	30	8	734	83.5	6.76	64.27	CgPICR_015984
A0A061IM09	Pre-mRNA-splicing factor SPF27 OS=Cricetulus griseus OX=10029 GN=CgPICR_014546 PE=3 SV=1	34	7	29	7	225	26	5.66	61.89	CgPICR_014546
G3GRK8	HECT-type E3 ubiquitin transferase OS=Cricetulus griseus OX=10029 GN=I79_000157 PE=4 SV=1	10	9	24	3	1032	115.8	6.23	59.82	I79_000157
A0A3L7HFU8	Nitric oxide synthase-interacting protein OS=Cricetulus griseus OX=10029 GN=CgPICR_019313 PE=3 SV=1	28	7	13	7	303	33.5	8.84	31.67	CgPICR_019313
G3HCM4	CAAX prenyl protease OS=Cricetulus griseus OX=10029 GN=I79_008235 PE=3 SV=1	12	6	13	6	475	54.7	6.47	28.4	I79_008235
A0A3L7IJ01	Serine/threonine-protein phosphatase OS=Cricetulus griseus OX=10029 GN=CgPICR_009023 PE=3 SV=1	37	9	14	1	309	35.6	5.43	32.92	CgPICR_009023
G3I5P7	Dedicator of cytokinesis protein 1 OS=Cricetulus griseus OX=10029 GN=I79_018801 PE=3 SV=1	12	6	10	6	635	73.2	7.18	32.47	I79_018801
A0A061IEK4	Protein-serine/threonine kinase OS=Cricetulus griseus OX=10029 GN=H671_3g9899 PE=3 SV=1	19	6	14	6	412	46.4	8.76	25.4	H671_3g9899
G3GUD7	Leucine-rich repeat transmembrane protein FLRT2 OS=Cricetulus griseus OX=10029 GN=I79_001293 PE=4 SV=1	15	9	14	9	660	73.9	7.91	36.3	I79_001293
A0A3L7INI2	EIF4A1 OS=Cricetulus griseus OX=10029 GN=CgPICR_004399 PE=4 SV=1	21	4	22	1	245	27.5	7.87	52.99	CgPICR_004399
G3HX52	Nuclear receptor corepressor 2 OS=Cricetulus griseus OX=10029 GN=I79_015569 PE=3 SV=1	5	13	22	11	2530	275.6	7.31	48.54	I79_015569
G3GVY7	Nardilysin OS=Cricetulus griseus OX=10029 GN=I79_001893 PE=3 SV=1	10	8	12	8	869	98.4	5.08	29.89	I79_001893
A0A3L7H9U8	ATL2 OS=Cricetulus griseus OX=10029 GN=CgPICR_015169 PE=3 SV=1	19	8	12	8	529	60.2	5.66	31.29	CgPICR_015169
A0A061I0F7	Melanoma inhibitory activity protein 3 OS=Cricetulus griseus OX=10029 GN=H671_5g14794 PE=4 SV=1	5	9	23	9	1776	198	4.72	48.2	H671_5g14794
A0A061I270	Thyroid receptor-interacting protein 6 OS=Cricetulus griseus OX=10029 GN=H671_4g12802 PE=4 SV=1	11	7	38	1	672	75.4	6.6	80.22	H671_4g12802
A0A3L7HRY2	APLP2 OS=Cricetulus griseus OX=10029 GN=CgPICR_005783 PE=3 SV=1	17	10	19	10	744	85	4.78	37.03	CgPICR_005783
G3GYP7	AKR1A1 OS=Cricetulus griseus OX=10029 GN=CgPICR_012762 PE=3 SV=1	23	6	22	6	324	36.5	7.12	45.27	CgPICR_012762
A0A3L7HTK3	Double-strand break repair protein MRE11 (Fragment) OS=Cricetulus griseus OX=10029 GN=CgPICR_019192 PE=3 SV=1	14	9	20	9	673	76.5	5.66	36.05	CgPICR_019192
A0A3L7I9A7	39S ribosomal protein L15, mitochondrial OS=Cricetulus griseus OX=10029 GN=CgPICR_006149 PE=3 SV=1	26	6	10	6	297	33.6	10.13	22.51	CgPICR_006149
G3HG25	Laminin subunit gamma-1 OS=Cricetulus griseus OX=10029 GN=I79_009544 PE=4 SV=1	7	8	11	8	1559	172	5.07	23.17	I79_009544
G3H6U2	RNA helicase OS=Cricetulus griseus OX=10029 GN=I79_006061 PE=3 SV=1	18	12	15	11	670	75.1	8.1	25.59	I79_006061
G3I366	Post-proline cleaving enzyme OS=Cricetulus griseus OX=10029 GN=I79_017867 PE=3 SV=1	17	9	28	9	555	62.4	6.18	66.41	I79_017867
A0A3L7HB32	RAB10 OS=Cricetulus griseus OX=10029 GN=CgPICR_006399 PE=4 SV=1	49	7	23	4	149	16.7	7.3	58.55	CgPICR_006399
A0A3L7H631	ECH1 OS=Cricetulus griseus OX=10029 GN=CgPICR_018646 PE=3 SV=1	17	6	17	6	333	36.4	8	37.86	CgPICR_018646
G3H1I3	Set1/Ash2 histone methyltransferase complex subunit ASH2 OS=Cricetulus griseus OX=10029 GN=I79_004008 PE=4 SV=1	16	10	16	10	623	68.1	5.62	37.35	I79_004008
A0A061IK12	Ankyrin repeat domain-containing protein 17 OS=Cricetulus griseus OX=10029 GN=H671_1g2576 PE=4 SV=1	6	8	15	4	1557	167.3	5.52	38.32	H671_1g2576
G3I6S3	Programmed cell death protein 4 OS=Cricetulus griseus OX=10029 GN=I79_019200 PE=3 SV=1	24	8	13	8	469	51.7	5.21	26.74	I79_019200
G3ILM5	Centromere/kinetochore protein zw10-like OS=Cricetulus griseus OX=10029 GN=I79_024795 PE=3 SV=1	13	8	10	8	779	88.4	6.19	21.67	I79_024795
A0A061IND2	Chromodomain-helicase-DNA-binding protein 8 OS=Cricetulus griseus OX=10029 GN=CHD8 PE=3 SV=1	3	7	17	3	2677	301.4	6.8	37.93	CHD8
G3H042	Condensin complex subunit 2 OS=Cricetulus griseus OX=10029 GN=I79_003490 PE=3 SV=1	9	7	24	7	722	81.3	4.88	63.19	I79_003490
A0A061IPD6	40S ribosomal protein S3a-like protein OS=Cricetulus griseus OX=10029 GN=H671_1g2169 PE=4 SV=1	30	6	77	1	192	21.8	9.57	189.54	H671_1g2169
G3HZV0	Ribosomal protein OS=Cricetulus griseus OX=10029 GN=H671_1g3430 PE=3 SV=1	40	5	25	1	133	15.1	9.99	76.06	H671_1g3430
A0A3L7GN11	Procollagen-proline 4-dioxygenase OS=Cricetulus griseus OX=10029 GN=CgPICR_003877 PE=3 SV=1	20	10	29	10	557	63.2	5.88	58.01	CgPICR_003877
A0A061I6X4	Endoplasmic reticulum metallopeptidase 1-like protein OS=Cricetulus griseus OX=10029 GN=H671_3g11312 PE=4 SV=1	8	7	14	1	927	104.5	6.67	38.49	H671_3g11312
G3H0C9	L-lactate dehydrogenase A chain OS=Cricetulus griseus OX=10029 GN=I79_003584 PE=3 SV=1	39	4	27	1	156	17.3	5.9	83.11	I79_003584
A0A3L7H4T8	ZC3H4 (Fragment) OS=Cricetulus griseus OX=10029 GN=CgPICR_021130 PE=4 SV=1	9	8	17	8	1270	137.5	6.39	33.7	CgPICR_021130
A0A3L7I1H0	ERMP1 OS=Cricetulus griseus OX=10029 GN=CgPICR_006598 PE=4 SV=1	8	7	14	1	958	105.8	8.59	37.34	CgPICR_006598
A0A3L7HRL1	SLC25A1 OS=Cricetulus griseus OX=10029 GN=CgPICR_002272 PE=3 SV=1	19	8	24	8	402	43.4	9	58.68	CgPICR_002272
A0A3L7HYA4	NXF1 OS=Cricetulus griseus OX=10029 GN=CgPICR_009400 PE=3 SV=1	11	6	16	6	630	72.2	8.43	35.36	CgPICR_009400
G3GUB3	Calcium-binding mitochondrial carrier protein Aralar1 OS=Cricetulus griseus OX=10029 GN=I79_001267 PE=3 SV=1	11	6	14	5	646	70.9	8.4	29.13	I79_001267
G3H7H9	Syntaxin-6 OS=Cricetulus griseus OX=10029 GN=I79_006311 PE=3 SV=1	26	5	19	5	262	30.2	4.98	49.93	I79_006311
G3HFG4	60S ribosomal protein L4 OS=Cricetulus griseus OX=10029 GN=CgPICR_006951 PE=3 SV=1	25	5	36	1	204	23.9	10.81	90.67	CgPICR_006951
G3I9Y6	Long-chain fatty acid transport protein 4 OS=Cricetulus griseus OX=10029 GN=I79_020398 PE=3 SV=1	14	7	12	7	643	72.1	8.65	25.27	I79_020398
A0A061IKB4	WD repeat-containing protein 3 OS=Cricetulus griseus OX=10029 GN=H671_1g2040 PE=4 SV=1	11	9	17	9	941	105.7	7.02	36.7	H671_1g2040
G3HXT3	Protein kinase C and casein kinase substrate in neurons protein 2 OS=Cricetulus griseus OX=10029 GN=I79_015847 PE=3 SV=1	31	7	33	1	260	29.5	4.59	70.63	I79_015847
G3H1D5	Carboxypeptidase OS=Cricetulus griseus OX=10029 GN=I79_003960 PE=3 SV=1	15	6	13	6	455	51.2	5.5	40.33	I79_003960
P50309	Glucose-6-phosphate isomerase OS=Cricetulus griseus OX=10029 GN=GPI PE=2 SV=1	15	7	23	7	558	63	7.56	68.73	GPI
A0A3L7HVV1	SLTM OS=Cricetulus griseus OX=10029 GN=CgPICR_005216 PE=4 SV=1	7	8	20	1	1083	121.5	8.97	34.96	CgPICR_005216
G3H675	Nucleoporin Nup37 OS=Cricetulus griseus OX=10029 GN=H671_1g2265 PE=4 SV=1	21	6	14	6	326	36.7	6.16	33.27	H671_1g2265
A0A3L7I6Y5	IK OS=Cricetulus griseus OX=10029 GN=CgPICR_011114 PE=3 SV=1	23	10	20	10	469	55.8	8.62	39.33	CgPICR_011114
G3GYY2	Caprin-1 OS=Cricetulus griseus OX=10029 GN=I79_003032 PE=3 SV=1	8	6	27	6	656	73.6	5.2	67.24	I79_003032
A0A061IFK5	Protein SCAF11-like protein OS=Cricetulus griseus OX=10029 GN=H671_2g5574 PE=4 SV=1	5	8	20	8	1725	194.6	7.87	38.16	H671_2g5574
A0A3L7IKR8	ITPR3 OS=Cricetulus griseus OX=10029 GN=CgPICR_020497 PE=3 SV=1	4	10	14	10	2704	306.7	6.64	29.45	CgPICR_020497
A0A3L7IEY3	STK24 (Fragment) OS=Cricetulus griseus OX=10029 GN=CgPICR_004736 PE=4 SV=1	25	7	11	5	327	36.5	6.27	30.17	CgPICR_004736
A0A3L7IAT2	SNRNP40 (Fragment) OS=Cricetulus griseus OX=10029 GN=CgPICR_007171 PE=4 SV=1	14	6	12	6	381	42.6	9.51	32.19	CgPICR_007171
A0A3L7HH23	ARFGAP1 OS=Cricetulus griseus OX=10029 GN=CgPICR_018024 PE=4 SV=1	27	7	17	7	415	45.7	5.67	41.6	CgPICR_018024
G3GWB3	Alpha-2-macroglobulin receptor-associated protein OS=Cricetulus griseus OX=10029 GN=I79_002033 PE=4 SV=1	26	10	31	10	351	41.1	7.09	81.7	I79_002033
A0A3L7I8K0	PPP1R8 OS=Cricetulus griseus OX=10029 GN=CgPICR_007202 PE=4 SV=1	28	6	14	6	347	38.5	8.94	29.96	CgPICR_007202
G3ILI6	26S proteasome non-ATPase regulatory subunit 3 OS=Cricetulus griseus OX=10029 GN=I79_024752 PE=4 SV=1	37	4	20	1	119	13.9	9.5	51.53	I79_024752
G3HB04	Protein disulfide-isomerase A6 OS=Cricetulus griseus OX=10029 GN=I79_007616 PE=4 SV=1	21	3	24	1	259	28.4	4.91	82.91	I79_007616
A0A3L7IKV5	OCIAD1 (Fragment) OS=Cricetulus griseus OX=10029 GN=CgPICR_008495 PE=4 SV=1	29	5	29	1	210	23.7	6.79	68.02	CgPICR_008495
G3HJA9	Eukaryotic translation initiation factor 3 subunit K (Fragment) OS=Cricetulus griseus OX=10029 GN=I79_010751 PE=3 SV=1	34	5	23	1	174	19.9	4.81	62.8	I79_010751
G3H8L2	Dihydrolipoyl dehydrogenase OS=Cricetulus griseus OX=10029 GN=H671_1g1921 PE=3 SV=1	24	4	14	1	180	19.3	9.33	39.01	H671_1g1921
A0A3L7HGX8	Deoxyuridine 5'-triphosphate nucleotidohydrolase OS=Cricetulus griseus OX=10029 GN=CgPICR_001493 PE=3 SV=1	36	5	15	5	162	17.4	6.57	41.01	CgPICR_001493
G3GWE6	Cell growth-regulating nucleolar protein OS=Cricetulus griseus OX=10029 GN=CgPICR_004404 PE=4 SV=1	14	7	33	7	382	43.1	9.39	70.63	CgPICR_004404
A0A3L7H764	40S ribosomal protein S9 OS=Cricetulus griseus OX=10029 GN=CgPICR_021097 PE=3 SV=1	42	9	75	9	194	22.6	10.65	185.76	CgPICR_021097
A0A3L7HZ22	NDUFC2 OS=Cricetulus griseus OX=10029 GN=CgPICR_008665 PE=3 SV=1	17	4	16	2	192	22.2	7.97	41.91	CgPICR_008665
G3GVZ1	Transcription factor BTF3 OS=Cricetulus griseus OX=10029 GN=I79_001897 PE=3 SV=1	23	4	17	2	158	17.3	6.35	25.83	I79_001897
G3I5V3	Short/branched chain specific acyl-CoA dehydrogenase, mitochondrial OS=Cricetulus griseus OX=10029 GN=I79_018861 PE=3 SV=1	10	3	8	3	389	42.5	6.19	26.56	I79_018861
A0A3L7IG06	ARFIP1 (Fragment) OS=Cricetulus griseus OX=10029 GN=CgPICR_013455 PE=4 SV=1	26	6	21	5	291	32.3	6.74	30.84	CgPICR_013455
A0A061IMQ1	Adenosylhomocysteinase OS=Cricetulus griseus OX=10029 GN=H671_1g1210 PE=3 SV=1	12	7	25	3	580	64.6	8.27	62.83	H671_1g1210
G3HID7	Pre-mRNA-splicing factor ISY1-like OS=Cricetulus griseus OX=10029 GN=I79_010398 PE=3 SV=1	28	7	16	7	285	32.8	5.22	35.25	I79_010398
A0A3L7I6M7	MRPL37 OS=Cricetulus griseus OX=10029 GN=CgPICR_012661 PE=4 SV=1	17	7	19	7	423	48.5	9.11	39.01	CgPICR_012661
A0A3L7I8K9	Ras-related GTP-binding protein OS=Cricetulus griseus OX=10029 GN=CgPICR_007062 PE=3 SV=1	18	6	28	6	398	44.1	5.1	52.93	CgPICR_007062
A0A3L7HD63	Pre-mRNA-splicing factor SLU7 OS=Cricetulus griseus OX=10029 GN=CgPICR_010654 PE=3 SV=1	20	9	17	9	527	61.5	6.52	38	CgPICR_010654
A0A061IP27	Profilin OS=Cricetulus griseus OX=10029 GN=H671_1g1898 PE=3 SV=1	32	4	12	4	140	15.1	6.1	28.73	H671_1g1898
G3GRP9	AFG3-like protein 1 OS=Cricetulus griseus OX=10029 GN=H671_3g8729 PE=3 SV=1	13	9	14	8	789	87.3	8.76	37.74	H671_3g8729
A0A061IEE5	RNA helicase OS=Cricetulus griseus OX=10029 GN=H671_3g8826 PE=3 SV=1	12	7	13	7	642	72	6.77	33.83	H671_3g8826
A0A3L7II21	UTP20 OS=Cricetulus griseus OX=10029 GN=CgPICR_002677 PE=4 SV=1	4	10	21	10	2716	309.6	7.8	46.45	CgPICR_002677
G3HXF9	Kinetochore protein Hec1 OS=Cricetulus griseus OX=10029 GN=H671_2g6631 PE=3 SV=1	15	10	17	10	645	74	6.09	22.53	H671_2g6631
G3HYE2	Protein diaphanous-like 1 OS=Cricetulus griseus OX=10029 GN=I79_016067 PE=4 SV=1	25	7	19	7	211	24.3	8.75	49.65	I79_016067
G3GVN0	Phosphomannomutase OS=Cricetulus griseus OX=10029 GN=H671_7g18769 PE=3 SV=1	31	7	19	7	242	27.7	6.68	39.36	H671_7g18769
G3HGW5	ADRM1 OS=Cricetulus griseus OX=10029 GN=CgPICR_018005 PE=3 SV=1	15	5	15	5	407	42.1	5.07	38.22	CgPICR_018005
G3I0C8	Acetyl-CoA acetyltransferase, mitochondrial OS=Cricetulus griseus OX=10029 GN=I79_016807 PE=3 SV=1	21	6	11	6	424	44.6	8.76	36.64	I79_016807
G3HCD3	Phosphoglycerate mutase family member 5 OS=Cricetulus griseus OX=10029 GN=I79_008141 PE=3 SV=1	14	6	24	6	471	53.6	9.79	62.68	I79_008141
A0A3L7IB04	Cytokeratin-1 OS=Cricetulus griseus OX=10029 GN=CgPICR_000226 PE=3 SV=1	3	7	65	3	1637	176.3	8.28	157.09	CgPICR_000226
A0A3L7H5T8	ARHGEF1 (Fragment) OS=Cricetulus griseus OX=10029 GN=CgPICR_018549 PE=4 SV=1	8	9	27	3	1292	142.4	8.12	50.56	CgPICR_018549
A0A3L7GMX0	NCOR1 (Fragment) OS=Cricetulus griseus OX=10029 GN=CgPICR_003763 PE=4 SV=1	7	11	22	9	1453	158	9.04	47.77	CgPICR_003763
A0A061IM88	La ribonucleoprotein domain family member 7 OS=Cricetulus griseus OX=10029 GN=CgPICR_004084 PE=3 SV=1	15	8	18	8	579	66.3	9.54	39.99	CgPICR_004084
G3IIA0	ATP synthase F(0) complex subunit B1, mitochondrial OS=Cricetulus griseus OX=10029 GN=I79_023568 PE=3 SV=1	23	5	40	2	235	27.1	8.95	97.14	I79_023568
A0A3L7HKU3	ALDH6A1 (Fragment) OS=Cricetulus griseus OX=10029 GN=CgPICR_008366 PE=4 SV=1	25	9	22	9	498	54	7.65	45.91	CgPICR_008366
A0A3L7H3H9	PA2G4 OS=Cricetulus griseus OX=10029 GN=CgPICR_008159 PE=3 SV=1	18	5	61	2	255	29.2	7.55	141.24	CgPICR_008159
A0A3L7H974	V-type proton ATPase subunit a OS=Cricetulus griseus OX=10029 GN=CgPICR_016958 PE=3 SV=1	9	6	17	3	757	86.5	7.11	34.6	CgPICR_016958
A0A3L7HNN7	HMG20A OS=Cricetulus griseus OX=10029 GN=CgPICR_013717 PE=4 SV=1	23	8	19	8	363	41.9	6.34	50.85	CgPICR_013717
A0A3L7HUR2	UBQLN1 OS=Cricetulus griseus OX=10029 GN=CgPICR_010318 PE=4 SV=1	16	6	16	2	515	54.7	4.97	37.83	CgPICR_010318
A0A061I7G3	Omega-amidase NIT2-like protein OS=Cricetulus griseus OX=10029 GN=H671_4g12380 PE=4 SV=1	23	5	12	5	276	30.5	7.36	34.88	H671_4g12380
G3IER2	Cleavage and polyadenylation specificity factor subunit 7 OS=Cricetulus griseus OX=10029 GN=I79_022214 PE=3 SV=1	22	8	45	2	361	40.6	7.37	89.64	I79_022214
A0A3L7HLP4	Eukaryotic translation initiation factor 4H OS=Cricetulus griseus OX=10029 GN=CgPICR_017240 PE=4 SV=1	17	3	47	3	218	24.2	9.17	117.43	CgPICR_017240
A0A061IR33	Transmembrane emp24 domain-containing protein 4 OS=Cricetulus griseus OX=10029 GN=H671_1g1695 PE=3 SV=1	33	6	16	4	216	25	7.96	45.12	H671_1g1695
A0A3L7HHK7	Mitochondrial import inner membrane translocase subunit OS=Cricetulus griseus OX=10029 GN=CgPICR_013036 PE=3 SV=1	53	4	16	2	95	10.5	8.18	56.89	CgPICR_013036
G3H1F4	Ribosomal protein L15 OS=Cricetulus griseus OX=10029 GN=CgPICR_006193 PE=3 SV=1	28	6	39	6	204	24.1	11.62	94.88	CgPICR_006193
A0A3L7GLK0	Notchless protein homolog 1 OS=Cricetulus griseus OX=10029 GN=CgPICR_003425 PE=4 SV=1	19	7	11	7	484	52.9	7.02	25.09	CgPICR_003425
A0A3L7II94	Inosine-5'-monophosphate dehydrogenase OS=Cricetulus griseus OX=10029 GN=IMPDH PE=3 SV=1	14	7	22	5	554	59.4	6.84	52.71	IMPDH
A0A3L7HXK2	Microsomal signal peptidase 25 kDa subunit (Fragment) OS=Cricetulus griseus OX=10029 GN=CgPICR_008693 PE=3 SV=1	44	6	20	5	159	18.3	7.37	52.53	CgPICR_008693
A0A3L7HRM6	FAM162A OS=Cricetulus griseus OX=10029 GN=CgPICR_002068 PE=3 SV=1	21	4	16	4	175	19.8	9.48	54.47	CgPICR_002068
A0A3L7I2K8	Mitochondrial import receptor subunit TOM22 homolog OS=Cricetulus griseus OX=10029 GN=CgPICR_015030 PE=3 SV=1	33	3	13	3	142	15.5	4.34	39.1	CgPICR_015030
A0A061HW44	CDK5 regulatory subunit-associated protein 3 OS=Cricetulus griseus OX=10029 GN=H671_7g18764 PE=3 SV=1	18	9	24	9	512	58.1	4.81	45.24	H671_7g18764
A0A061IPQ3	CNPY3 OS=Cricetulus griseus OX=10029 GN=CgPICR_020769 PE=4 SV=1	26	7	13	7	274	30.7	6.34	33.74	CgPICR_020769
G3INR3	Late endosomal/lysosomal adaptor and MAPK and MTOR activator 5 OS=Cricetulus griseus OX=10029 GN=CgPICR_003973 PE=3 SV=1	38	3	11	3	133	13.9	5.39	32.63	CgPICR_003973
A0A3L7IEF8	BYSL OS=Cricetulus griseus OX=10029 GN=CgPICR_016087 PE=3 SV=1	22	8	18	5	436	49.9	7.84	37.82	CgPICR_016087
A0A3L7HDD8	EDF1 OS=Cricetulus griseus OX=10029 GN=CgPICR_012379 PE=4 SV=1	45	9	21	9	148	16.4	9.99	49.28	CgPICR_012379
G3GW85	WD repeat-containing protein 43 OS=Cricetulus griseus OX=10029 GN=I79_002005 PE=4 SV=1	22	8	19	1	498	55.9	5.2	50.23	I79_002005
G3GX34	ER membrane protein complex subunit 3 OS=Cricetulus griseus OX=10029 GN=CgPICR_011326 PE=3 SV=1	27	5	13	5	261	30	6.81	30.6	CgPICR_011326
A0A3L7H4G0	O-GlcNAc transferase subunit p110 OS=Cricetulus griseus OX=10029 GN=CgPICR_018240 PE=3 SV=1	9	8	22	3	929	103.9	6.46	44.89	CgPICR_018240
G3IM94	60S ribosomal protein L30 OS=Cricetulus griseus OX=10029 GN=I79_025029 PE=4 SV=1	22	4	19	0	152	17.2	9.48	51.27	I79_025029
A0A3L7H4Q5	UBE2M OS=Cricetulus griseus OX=10029 GN=CgPICR_021446 PE=3 SV=1	38	7	38	3	151	17.3	9.25	72.29	CgPICR_021446
G3IEA7	Ribosomal RNA-processing protein 4 OS=Cricetulus griseus OX=10029 GN=I79_022052 PE=3 SV=1	33	7	14	7	291	32.5	7.49	36.74	I79_022052
A0A3L7HC70	Actin-related protein 2/3 complex subunit 5 OS=Cricetulus griseus OX=10029 GN=CgPICR_015356 PE=3 SV=1	26	6	25	3	240	26	9.94	56.43	CgPICR_015356
Q8R4W0	Acyl-CoA oxidase (Fragment) OS=Cricetulus griseus OX=10029 PE=2 SV=1	33	5	10	1	220	24.8	8.22	24.96
G3HJQ2	Histone acetyltransferase OS=Cricetulus griseus OX=10029 GN=I79_010901 PE=3 SV=1	17	8	11	8	584	67	8.51	21.8	I79_010901
A0A3L7HKR7	Transcription initiation factor IIF subunit alpha (Fragment) OS=Cricetulus griseus OX=10029 GN=CgPICR_019989 PE=3 SV=1	12	4	20	4	504	56.8	7.01	54.94	CgPICR_019989
A0A3L7H4X5	CNOT3 OS=Cricetulus griseus OX=10029 GN=CgPICR_021101 PE=3 SV=1	11	6	14	6	638	72.3	6.47	34.86	CgPICR_021101
A0A3L7H6U4	CYCS OS=Cricetulus griseus OX=10029 GN=CgPICR_014782 PE=3 SV=1	48	4	13	3	105	11.6	9.58	35.38	CgPICR_014782
G3IDN7	Protein FAM3C OS=Cricetulus griseus OX=10029 GN=I79_021820 PE=3 SV=1	39	8	15	8	227	24.7	8.29	36.45	I79_021820
A0A061I8X0	WD repeat-containing protein 61-like isoform 2 OS=Cricetulus griseus OX=10029 GN=H671_4g11830 PE=4 SV=1	21	6	13	6	344	37.9	5.59	33.52	H671_4g11830
A0A3L7HI90	SCAF1 OS=Cricetulus griseus OX=10029 GN=CgPICR_019318 PE=4 SV=1	7	7	20	6	1266	135.1	9.5	52.6	CgPICR_019318
A0A3L7HCP2	Tyrosine-protein phosphatase non-receptor type OS=Cricetulus griseus OX=10029 GN=CgPICR_012828 PE=3 SV=1	24	9	25	9	432	49.6	6.32	65.06	CgPICR_012828
A0A3L7I5T0	Secretory carrier-associated membrane protein OS=Cricetulus griseus OX=10029 GN=CgPICR_002938 PE=3 SV=1	21	5	9	5	310	34.7	8.32	27.21	CgPICR_002938
A0A3L7HLG9	Polynucleotide adenylyltransferase (Fragment) OS=Cricetulus griseus OX=10029 GN=CgPICR_018117 PE=3 SV=1	20	8	17	5	444	50.7	6.64	37.72	CgPICR_018117
A0A061HX16	NF-kappa-B essential modulator-like protein OS=Cricetulus griseus OX=10029 GN=H671_xg20765 PE=4 SV=1	17	7	12	7	430	50	5.85	34.37	H671_xg20765
A0A3L7HMJ9	MLEC OS=Cricetulus griseus OX=10029 GN=CgPICR_016626 PE=3 SV=1	23	7	29	7	289	32.1	5.41	74.69	CgPICR_016626
A0A3L7HHH3	Signal recognition particle 54 kDa protein OS=Cricetulus griseus OX=10029 GN=SRP54 PE=3 SV=1	17	7	20	2	464	51.2	9.03	57.34	SRP54
G3HC20	CHTOP OS=Cricetulus griseus OX=10029 GN=CgPICR_013588 PE=4 SV=1	17	3	10	3	249	26.6	12.23	29.74	CgPICR_013588
G3IJ98	Heterogeneous nuclear ribonucleoprotein A3 OS=Cricetulus griseus OX=10029 GN=I79_023931 PE=4 SV=1	26	5	56	2	175	20	6.01	128.73	I79_023931
G3H0E6	IMP3 OS=Cricetulus griseus OX=10029 GN=CgPICR_013712 PE=3 SV=1	45	7	17	7	184	21.6	9.32	43.52	CgPICR_013712
G3HIY3	40S ribosomal protein S23 OS=Cricetulus griseus OX=10029 GN=I79_010614 PE=3 SV=1	29	4	17	4	143	15.8	10.49	59.23	I79_010614
G3IBT8	NADH dehydrogenase [ubiquinone] 1 alpha subcomplex subunit 8 OS=Cricetulus griseus OX=10029 GN=CgPICR_015397 PE=3 SV=1	27	4	16	3	172	20	8.29	43.11	CgPICR_015397
G3IGT5	SSSCA1 OS=Cricetulus griseus OX=10029 GN=CgPICR_009491 PE=4 SV=1	28	3	8	3	199	21.4	5.24	26.82	CgPICR_009491
G3HG54	Kin of IRRE-like protein 1 OS=Cricetulus griseus OX=10029 GN=I79_009573 PE=4 SV=1	10	6	15	6	789	87	5.97	34.57	I79_009573
G3H515	Ras-related protein Rab-8B OS=Cricetulus griseus OX=10029 GN=H671_4g11608 PE=4 SV=1	31	6	23	3	207	23.6	9.07	66.67	H671_4g11608
A0A3L7I6L1	ISOC1 OS=Cricetulus griseus OX=10029 GN=CgPICR_011274 PE=3 SV=1	19	4	7	4	337	36.9	7.47	23.96	CgPICR_011274
G3HX92	Protein arginine methyltransferase NDUFAF7 OS=Cricetulus griseus OX=10029 GN=CgPICR_015177 PE=3 SV=1	16	7	17	7	436	48.7	6.84	38.72	CgPICR_015177
A0A061I9E0	Secretory carrier-associated membrane protein OS=Cricetulus griseus OX=10029 GN=H671_4g12564 PE=3 SV=1	10	2	11	2	329	36.6	6.32	41.54	H671_4g12564
A0A061HYF5	Complex I-ESSS OS=Cricetulus griseus OX=10029 GN=H671_xg19991 PE=3 SV=1	36	2	17	2	101	12	4.5	51.25	H671_xg19991
A0A3L7HKT7	SAFB2 OS=Cricetulus griseus OX=10029 GN=CgPICR_020011 PE=4 SV=1	8	6	21	1	837	95.5	5.69	40.6	CgPICR_020011
G3GXG0	CUL1 OS=Cricetulus griseus OX=10029 GN=CgPICR_006838 PE=3 SV=1	11	10	19	10	776	89.7	8	40.18	CgPICR_006838
A0A3L7IFW7	PMPCB OS=Cricetulus griseus OX=10029 GN=CgPICR_013871 PE=3 SV=1	17	6	9	1	404	45.4	5.59	22.78	CgPICR_013871
G3GZ21	Peroxisomal 3,2-trans-enoyl-CoA isomerase OS=Cricetulus griseus OX=10029 GN=I79_003072 PE=4 SV=1	16	4	8	4	358	39.3	8.24	21.82	I79_003072
G3H0T9	Huntingtin-interacting protein K OS=Cricetulus griseus OX=10029 GN=I79_003758 PE=4 SV=1	42	5	23	5	121	13.6	4.82	63.57	I79_003758
G3GYL0	CUG-BP-and ETR-3-like factor 1 OS=Cricetulus griseus OX=10029 GN=I79_002890 PE=3 SV=1	15	7	13	6	514	55.2	8.38	34.89	I79_002890
G3GZ39	Myosin-1 OS=Cricetulus griseus OX=10029 GN=I79_003090 PE=3 SV=1	9	10	27	1	1167	135.3	5.36	51.33	I79_003090
G3I4H1	Mitogen-activated protein kinase OS=Cricetulus griseus OX=10029 GN=H671_3g9054 PE=3 SV=1	14	5	10	3	408	46.4	7.34	34.45	H671_3g9054
A0A3L7H9K3	RPL7 OS=Cricetulus griseus OX=10029 GN=CgPICR_015121 PE=3 SV=1	18	3	20	0	229	26.3	10.13	60.52	CgPICR_015121
G3HHE4	Leucyl-tRNA synthetase, cytoplasmic OS=Cricetulus griseus OX=10029 GN=I79_010044 PE=4 SV=1	19	9	33	1	438	49.8	7.15	76.13	I79_010044
G3HK86	Uncharacterized protein OS=Cricetulus griseus OX=10029 GN=I79_011104 PE=3 SV=1	19	8	27	4	422	45.7	6.57	61.82	I79_011104
A0A3L7HZL9	Uncharacterized protein OS=Cricetulus griseus OX=10029 GN=CgPICR_020618 PE=4 SV=1	32	4	22	4	173	18.4	9.67	37.01	CgPICR_020618
Q3HR08	GNA13 OS=Cricetulus griseus OX=10029 GN=GNA13 PE=2 SV=1	24	9	19	7	377	44	8.21	38.19	GNA13
A0A061I1N4	Uncharacterized protein OS=Cricetulus griseus OX=10029 GN=H671_4g13415 PE=3 SV=1	27	3	23	1	154	17.2	5.64	60.23	H671_4g13415
G3H8W6	Autoimmune regulator OS=Cricetulus griseus OX=10029 GN=I79_006854 PE=4 SV=1	9	4	23	4	606	63.6	8.54	54.72	I79_006854
A0A061ILK9	THO complex subunit 7 homolog OS=Cricetulus griseus OX=10029 GN=H671_1g1936 PE=3 SV=1	27	7	31	7	263	29.9	6.46	79.8	H671_1g1936
A0A061I2P9	TATA-binding protein-associated factor 2N-like protein OS=Cricetulus griseus OX=10029 GN=H671_7g18643 PE=3 SV=1	20	6	30	4	605	63.4	8.46	73.88	H671_7g18643
A0A3L7IGQ4	Small nuclear ribonucleoprotein Sm D3 OS=Cricetulus griseus OX=10029 GN=SNRPD3 PE=3 SV=1	32	4	22	4	186	20.6	10.33	58.4	SNRPD3
G3HH32	Cell cycle control protein OS=Cricetulus griseus OX=10029 GN=I79_009928 PE=3 SV=1	16	4	16	4	363	41.1	8.13	34.81	I79_009928
G3I598	ZMAT2 OS=Cricetulus griseus OX=10029 GN=CgPICR_011118 PE=4 SV=1	23	4	15	4	199	23.6	9.01	31.01	CgPICR_011118
G3IHZ2	COP9 signalosome complex subunit 8 OS=Cricetulus griseus OX=10029 GN=CgPICR_000585 PE=3 SV=1	35	5	10	5	209	23.1	5.2	34.22	CgPICR_000585
A0A061I1C9	Pre-mRNA branch site protein like protein OS=Cricetulus griseus OX=10029 GN=CgPICR_006416 PE=4 SV=1	46	5	14	5	123	14.4	9.38	35.66	CgPICR_006416
G3IEB4	OCIA domain-containing protein 1 OS=Cricetulus griseus OX=10029 GN=I79_022059 PE=4 SV=1	23	5	27	1	247	27.8	7.03	61.6	I79_022059
A0A3L7I2T9	RBX1 OS=Cricetulus griseus OX=10029 GN=CgPICR_015064 PE=3 SV=1	27	5	21	2	186	20.8	7.59	69.9	CgPICR_015064
G3HBJ9	Methionine aminopeptidase 2 OS=Cricetulus griseus OX=10029 GN=METAP2 PE=3 SV=1	17	6	14	6	478	52.9	5.82	26.44	METAP2
G3GUK6	NmrA domain-containing protein OS=Cricetulus griseus OX=10029 GN=I79_001369 PE=4 SV=1	16	6	15	6	377	42.7	9.77	44.43	I79_001369
G3H8A8	Mesencephalic astrocyte-derived neurotrophic factor OS=Cricetulus griseus OX=10029 GN=I79_006608 PE=3 SV=1	26	5	18	5	217	24.6	8.47	55.56	I79_006608
G3IDS2	F-actin-capping protein subunit alpha OS=Cricetulus griseus OX=10029 GN=I79_021855 PE=3 SV=1	19	3	11	1	233	26.8	6.7	36.78	I79_021855
A0A3L7HNR6	CYP19A1 OS=Cricetulus griseus OX=10029 GN=CgPICR_013747 PE=3 SV=1	7	5	42	1	667	76.5	8.84	82.32	CgPICR_013747
A0A3L7HC31	PPP1R9B OS=Cricetulus griseus OX=10029 GN=CgPICR_018801 PE=4 SV=1	7	5	17	2	1045	111.9	9.14	49.48	CgPICR_018801
A0A061I525	DNA-directed RNA polymerase II subunit E OS=Cricetulus griseus OX=10029 GN=H671_5g15059 PE=3 SV=1	53	8	24	8	200	23	5.92	49.52	H671_5g15059
A0A061HXL4	Putative ESF1 like protein OS=Cricetulus griseus OX=10029 GN=H671_6g15956 PE=3 SV=1	10	9	18	5	826	95.5	5.17	42.11	H671_6g15956
Q6VVX2	Ceramide transfer protein OS=Cricetulus griseus OX=10029 GN=CERT1 PE=1 SV=1	15	9	13	9	598	68.1	5.53	19.66	CERT1
A0A061HZC1	Ubiquitin-conjugating enzyme, E2 containing protein OS=Cricetulus griseus OX=10029 GN=H671_6g15480 PE=4 SV=1	43	6	28	6	149	16.7	7.96	59.12	H671_6g15480
A0A3L7IDL8	ZRANB2 OS=Cricetulus griseus OX=10029 GN=CgPICR_017088 PE=4 SV=1	27	9	18	9	342	38.4	7.31	41.14	CgPICR_017088
A0A3L7HQC0	ATP2A2 OS=Cricetulus griseus OX=10029 GN=CgPICR_012229 PE=4 SV=1	32	4	18	2	165	18.8	4.68	54.01	CgPICR_012229
A0A3L7II72	ATP synthase F(0) complex subunit B1, mitochondrial OS=Cricetulus griseus OX=10029 GN=CgPICR_014578 PE=3 SV=1	17	4	46	1	224	24.9	9.14	113.26	CgPICR_014578
A0A3L7I2H0	TRIOBP OS=Cricetulus griseus OX=10029 GN=CgPICR_015007 PE=4 SV=1	14	8	21	8	627	71.6	6.81	50.51	CgPICR_015007
A0A3L7HF32	ZMYND8 OS=Cricetulus griseus OX=10029 GN=CgPICR_012851 PE=4 SV=1	6	8	14	8	1277	140.9	6.86	36.55	CgPICR_012851
G3GSN1	Oxysterol-binding protein OS=Cricetulus griseus OX=10029 GN=I79_000648 PE=3 SV=1	10	9	21	3	989	111.9	6.54	41.52	I79_000648
G3I881	Peptidylprolyl isomerase OS=Cricetulus griseus OX=10029 GN=I79_019744 PE=4 SV=1	34	4	25	4	140	15.4	9.29	68.49	I79_019744
G3HLH5	Spermatid perinuclear RNA-binding protein OS=Cricetulus griseus OX=10029 GN=I79_011564 PE=4 SV=1	11	7	14	5	672	73.6	8.72	39.38	I79_011564
A0A3L7IHC1	TBL1XR1 (Fragment) OS=Cricetulus griseus OX=10029 GN=CgPICR_002429 PE=4 SV=1	10	4	16	2	536	58.2	6.07	34.6	CgPICR_002429
G3HP15	Cytochrome b-c1 complex subunit 9 OS=Cricetulus griseus OX=10029 GN=I79_012518 PE=3 SV=1	38	2	23	2	63	7.3	9.25	77.16	I79_012518
C0SSX9	Integrin-linked protein kinase OS=Cricetulus griseus OX=10029 GN=ilk PE=2 SV=1	15	6	11	6	452	51.4	8.07	26.19	ilk
G3GYM0	Nuclear pore complex protein Nup160 OS=Cricetulus griseus OX=10029 GN=I79_002900 PE=4 SV=1	7	6	10	4	1215	136.9	5.69	20.83	I79_002900
A0A3L7H897	SMARCD3 OS=Cricetulus griseus OX=10029 GN=CgPICR_019785 PE=3 SV=1	25	9	17	5	427	49.1	8.32	37.65	CgPICR_019785
G3GSZ0	Plastin-1 OS=Cricetulus griseus OX=10029 GN=I79_000762 PE=4 SV=1	8	8	11	4	1002	113.8	6.21	24.13	I79_000762
A0A061IHF8	Ribosomal protein S6 kinase OS=Cricetulus griseus OX=10029 GN=H671_2g6166 PE=3 SV=1	8	6	16	1	754	84.9	8.75	49.48	H671_2g6166
G3I8P7	N-acetylglucosamine-6-sulfatase OS=Cricetulus griseus OX=10029 GN=I79_019923 PE=3 SV=1	12	5	10	5	474	53.7	6.87	32.84	I79_019923
G3H5D5	Acyl-CoA-binding protein OS=Cricetulus griseus OX=10029 GN=I79_005522 PE=4 SV=1	15	1	11	1	119	13.5	9.31	37.56	I79_005522
G3I3C3	Tetratricopeptide repeat protein 15 OS=Cricetulus griseus OX=10029 GN=I79_017927 PE=4 SV=1	11	8	13	8	797	87.2	4.79	24.75	I79_017927
G3HPK0	Hydroxysteroid dehydrogenase-like protein 2 OS=Cricetulus griseus OX=10029 GN=I79_012714 PE=4 SV=1	10	4	9	4	515	56.3	5.77	27.08	I79_012714
A0A3L7H592	EPN1 OS=Cricetulus griseus OX=10029 GN=CgPICR_020635 PE=3 SV=1	7	3	7	3	576	60.2	4.78	21.37	CgPICR_020635
G3HHE2	RNA-binding protein 27 OS=Cricetulus griseus OX=10029 GN=I79_010042 PE=4 SV=1	10	7	21	7	789	88.8	9.42	52.75	I79_010042
G3HW06	Adenylosuccinate lyase OS=Cricetulus griseus OX=10029 GN=I79_015153 PE=3 SV=1	18	6	8	6	484	54.9	6.87	27.73	I79_015153
G3HKD0	Peptidyl-prolyl cis-trans isomerase OS=Cricetulus griseus OX=10029 GN=I79_011150 PE=3 SV=1	34	5	14	5	166	18.2	7.99	21.41	I79_011150
G3HT77	Cytoplasmic FMR1-interacting protein OS=Cricetulus griseus OX=10029 GN=I79_014098 PE=3 SV=1	9	10	16	10	1253	145.2	6.9	36.42	I79_014098
G3IJG2	Fatty acyl-CoA reductase OS=Cricetulus griseus OX=10029 GN=I79_023997 PE=3 SV=1	11	5	11	5	515	59.4	9.17	36.98	I79_023997
A0A3L7HFC7	SIRPA OS=Cricetulus griseus OX=10029 GN=CgPICR_001441 PE=4 SV=1	13	4	10	4	512	56.2	8.31	24.48	CgPICR_001441
G3HH47	Peptidyl-prolyl cis-trans isomerase OS=Cricetulus griseus OX=10029 GN=I79_009944 PE=3 SV=1	33	4	104	1	104	11.4	8.65	186.87	I79_009944
G3HZR3	Uncharacterized protein OS=Cricetulus griseus OX=10029 GN=I79_016573 PE=3 SV=1	65	4	37	1	75	8.6	4.17	101.75	I79_016573
G3HCA0	Nuclear factor 1 OS=Cricetulus griseus OX=10029 GN=I79_008105 PE=3 SV=1	13	7	19	7	561	62.7	8.78	38.7	I79_008105
G3HXK8	Prenylcysteine oxidase OS=Cricetulus griseus OX=10029 GN=I79_015733 PE=3 SV=1	21	8	16	8	505	56.5	5.9	42.51	I79_015733
A0A3L7HWJ0	H-RAS (Fragment) OS=Cricetulus griseus OX=10029 GN=CgPICR_009674 PE=4 SV=1	20	5	14	1	338	36.6	7.25	39.15	CgPICR_009674
A0A3L7HH94	GORASP2 OS=Cricetulus griseus OX=10029 GN=CgPICR_004630 PE=3 SV=1	15	5	12	5	453	47.3	4.73	24	CgPICR_004630
A0A3L7IIY1	SRI (Fragment) OS=Cricetulus griseus OX=10029 GN=CgPICR_009222 PE=4 SV=1	44	5	18	5	125	14.1	6.09	37.73	CgPICR_009222
A0A061HWI3	ER membrane protein complex subunit 2 OS=Cricetulus griseus OX=10029 GN=H671_21713 PE=3 SV=1	21	6	22	6	297	34.9	6.81	61.25	H671_21713
A0A3L7H4B6	KIF4 OS=Cricetulus griseus OX=10029 GN=CgPICR_018261 PE=4 SV=1	13	10	16	2	809	93	6.38	37.92	CgPICR_018261
A0A061IIT2	Methionine aminopeptidase OS=Cricetulus griseus OX=10029 GN=H671_1g3007 PE=3 SV=1	22	6	14	6	363	40.9	6.93	33.07	H671_1g3007
A0A3L7IKU4	40S ribosomal protein S18 OS=Cricetulus griseus OX=10029 GN=CgPICR_020481 PE=3 SV=1	32	5	33	5	152	17.7	10.99	78.96	CgPICR_020481
G3HLM2	Glycylpeptide N-tetradecanoyltransferase OS=Cricetulus griseus OX=10029 GN=I79_011612 PE=3 SV=1	27	6	18	5	237	26.8	5.3	47.24	I79_011612
A0A3L7GNK6	MPRIP OS=Cricetulus griseus OX=10029 GN=CgPICR_003808 PE=4 SV=1	7	7	13	3	1046	118.3	6.98	25.1	CgPICR_003808
A0A3L7IGV0	Peptide-O-fucosyltransferase OS=Cricetulus griseus OX=10029 GN=CgPICR_015993 PE=4 SV=1	12	5	19	5	470	53.7	6.54	40.79	CgPICR_015993
G3I7W5	Myosin-XVIIIa OS=Cricetulus griseus OX=10029 GN=I79_019614 PE=3 SV=1	4	7	14	7	2050	232.6	6.43	32.13	I79_019614
G3HTU4	SAP30-binding protein OS=Cricetulus griseus OX=10029 GN=I79_014324 PE=4 SV=1	23	6	10	6	308	33.7	4.84	29.04	I79_014324
A0A3L7HAQ5	TCEB2 OS=Cricetulus griseus OX=10029 GN=CgPICR_010475 PE=4 SV=1	40	6	47	6	113	12.5	5.12	109.17	CgPICR_010475
I1SNZ3	Platelet-derived growth factor receptor alpha OS=Cricetulus griseus OX=10029 GN=PDGFRa PE=2 SV=1	7	7	18	7	1089	122.6	5.19	37.35	PDGFRa
A0A061IBL5	Oxysterol-binding protein (Fragment) OS=Cricetulus griseus OX=10029 GN=H671_4g11640 PE=3 SV=1	10	8	19	2	939	106.5	7.3	41.45	H671_4g11640
A0A061I498	Putative disks large isoform 1 OS=Cricetulus griseus OX=10029 GN=H671_4g11857 PE=3 SV=1	11	8	19	8	926	102.8	5.96	42.99	H671_4g11857
A0A3L7ILT2	E1 ubiquitin-activating enzyme OS=Cricetulus griseus OX=10029 GN=CgPICR_008545 PE=3 SV=1	10	8	12	8	950	106.5	6.09	30.01	CgPICR_008545
A0A061I6T5	Mortality factor 4-like protein 1 OS=Cricetulus griseus OX=10029 GN=H671_4g12294 PE=4 SV=1	33	8	18	8	310	35.5	9.04	32.99	H671_4g12294
G3H0M3	Integrator complex subunit 6 OS=Cricetulus griseus OX=10029 GN=I79_003686 PE=4 SV=1	10	7	12	7	811	91.4	8.75	20.78	I79_003686
G3H1Q6	Beta-centractin OS=Cricetulus griseus OX=10029 GN=I79_004088 PE=3 SV=1	18	6	16	3	416	46.7	7.25	38.76	I79_004088
G3I958	Protein DDI1-like 2 OS=Cricetulus griseus OX=10029 GN=I79_020092 PE=3 SV=1	10	6	19	6	797	86.3	4.91	45.46	I79_020092
G3IF79	Thyroid receptor-interacting protein 11 OS=Cricetulus griseus OX=10029 GN=I79_022396 PE=4 SV=1	5	10	15	10	1977	227	5.26	31.59	I79_022396
G3HL97	Ras-related protein Rap-2 OS=Cricetulus griseus OX=10029 GN=CgPICR_009984 PE=3 SV=1	28	5	19	3	183	20.5	4.81	56.79	CgPICR_009984
G3HFN7	Pyridoxal-dependent decarboxylase domain-containing protein 1 OS=Cricetulus griseus OX=10029 GN=H671_1g2072 PE=4 SV=1	9	6	18	6	787	86.9	5.47	42.94	H671_1g2072
G3GV26	rRNA adenine N(6)-methyltransferase OS=Cricetulus griseus OX=10029 GN=H671_2g6280 PE=3 SV=1	27	8	16	8	313	35.2	10.02	38.6	H671_2g6280
G3I6X2	WD repeat-containing protein 33 OS=Cricetulus griseus OX=10029 GN=I79_019252 PE=4 SV=1	11	7	15	3	960	102.4	8.51	26.45	I79_019252
A0A3L7GV98	NT5DC2 OS=Cricetulus griseus OX=10029 GN=CgPICR_006283 PE=3 SV=1	20	10	34	10	492	57.7	6.67	72.22	CgPICR_006283
A0A3L7I743	SLC12A2 OS=Cricetulus griseus OX=10029 GN=CgPICR_011271 PE=3 SV=1	8	8	12	8	1250	135.8	6.84	19.52	CgPICR_011271
G3I595	Histidine--tRNA ligase OS=Cricetulus griseus OX=10029 GN=I79_018639 PE=3 SV=1	14	6	11	2	364	40.7	5.08	32.36	I79_018639
G3HR54	28S ribosomal protein S10, mitochondrial OS=Cricetulus griseus OX=10029 GN=H671_1g2713 PE=3 SV=1	22	4	12	4	201	23	9.13	31.05	H671_1g2713
A0A3L7HII7	LSM14B OS=Cricetulus griseus OX=10029 GN=CgPICR_017999 PE=3 SV=1	27	5	10	2	260	28.7	9.01	30.05	CgPICR_017999
G3I132	Acetoacetyl-CoA synthetase OS=Cricetulus griseus OX=10029 GN=I79_017077 PE=3 SV=1	12	7	19	7	634	70.7	6.46	37.63	I79_017077
A0A061IJ41	Serine/arginine-rich splicing factor 11-like protein OS=Cricetulus griseus OX=10029 GN=H671_1g2557 PE=4 SV=1	16	6	16	6	483	53.8	10.51	42.48	H671_1g2557
A0A061HUT9	Sterol-4-alpha-carboxylate 3-dehydrogenase, decarboxylating-like protein OS=Cricetulus griseus OX=10029 GN=H671_xg20195 PE=3 SV=1	24	4	11	4	240	27.2	8.76	35.56	H671_xg20195
A0A3L7HPN2	Endoplasmic reticulum resident protein 29 OS=Cricetulus griseus OX=10029 GN=CgPICR_012253 PE=4 SV=1	22	5	14	5	291	31.8	8.63	45.05	CgPICR_012253
A0A3L7HBZ3	60S ribosomal protein L12 (Fragment) OS=Cricetulus griseus OX=10029 GN=CgPICR_017491 PE=3 SV=1	7	5	35	1	722	80.2	9.39	99.02	CgPICR_017491
G3HGF9	Protein transport protein SEC23 OS=Cricetulus griseus OX=10029 GN=I79_009685 PE=3 SV=1	13	7	11	7	765	86.1	7.08	19.87	I79_009685
G3IFQ8	15 kDa selenoprotein OS=Cricetulus griseus OX=10029 GN=I79_022581 PE=3 SV=1	23	2	7	2	126	14.4	7.09	19.06	I79_022581
O55076	Cyclin-dependent kinase 2 OS=Cricetulus griseus OX=10029 GN=CDK2 PE=1 SV=1	31	8	19	6	298	33.9	8.68	46.1	CDK2
G3IAA6	Thioredoxin-like protein OS=Cricetulus griseus OX=10029 GN=CgPICR_008498 PE=3 SV=1	38	5	11	2	142	16.8	6.19	31.88	CgPICR_008498
G3HLP3	Replication factor C subunit 2 OS=Cricetulus griseus OX=10029 GN=I79_011633 PE=4 SV=1	21	5	16	3	293	32.8	7.65	21.82	I79_011633
A0A3L7HZA7	CPSF7 OS=Cricetulus griseus OX=10029 GN=CgPICR_006755 PE=3 SV=1	18	7	30	1	428	46	6.47	63.67	CgPICR_006755
G3IMU0	ADP-ribosylation factor 6 OS=Cricetulus griseus OX=10029 GN=CgPICR_008218 PE=3 SV=1	37	4	8	4	175	20.1	8.95	20.07	CgPICR_008218
A0A3L7HIJ7	DAZAP1 OS=Cricetulus griseus OX=10029 GN=CgPICR_013069 PE=4 SV=1	12	3	7	3	482	51.2	8.68	26.7	CgPICR_013069
O54695	Serine palmitoyltransferase 1 OS=Cricetulus griseus OX=10029 GN=SPTLC1 PE=1 SV=1	18	7	12	7	473	52.5	6.3	34.1	SPTLC1
G3GXR9	Transmembrane protein 214 OS=Cricetulus griseus OX=10029 GN=I79_002561 PE=3 SV=1	17	4	9	2	302	33.3	9.73	26.39	I79_002561
A0A3L7HQN6	TFG OS=Cricetulus griseus OX=10029 GN=CgPICR_001957 PE=4 SV=1	18	6	29	6	398	43.2	5.1	72.45	CgPICR_001957
G3GWP7	Calcium/calmodulin-dependent protein kinase OS=Cricetulus griseus OX=10029 GN=I79_002177 PE=3 SV=1	16	6	11	5	507	57.1	7.58	29.23	I79_002177
A0A3L7H8K3	Ribosome biogenesis regulatory protein OS=Cricetulus griseus OX=10029 GN=CgPICR_018441 PE=3 SV=1	18	5	20	4	347	39.5	10.56	53.26	CgPICR_018441
G3I0Q1	40S ribosomal protein S26 OS=Cricetulus griseus OX=10029 GN=CgPICR_002467 PE=3 SV=1	40	4	27	4	115	13	11	76.55	CgPICR_002467
A0A061I3N6	PFDN2 OS=Cricetulus griseus OX=10029 GN=CgPICR_010236 PE=3 SV=1	36	5	22	5	154	16.7	6.6	57.02	CgPICR_010236
G3HFY4	Peptidyl-prolyl cis-trans isomerase-like 2 OS=Cricetulus griseus OX=10029 GN=I79_009502 PE=3 SV=1	16	7	17	7	521	58.9	8.43	40.99	I79_009502
G3GTE4	Adapter protein GRB2 OS=Cricetulus griseus OX=10029 GN=CgPICR_012052 PE=3 SV=1	32	6	19	6	217	25.2	6.32	34.77	CgPICR_012052
A0A061I927	Heat-and acid-stable phosphoprotein OS=Cricetulus griseus OX=10029 GN=H671_4g11474 PE=4 SV=1	24	5	20	5	201	22.9	6.21	46.49	H671_4g11474
G3ICB9	Nucleolysin TIAR OS=Cricetulus griseus OX=10029 GN=I79_021312 PE=4 SV=1	14	5	16	3	353	39	8.35	39.57	I79_021312
A0A3L7HW69	Coronin OS=Cricetulus griseus OX=10029 GN=CgPICR_009564 PE=3 SV=1	13	7	21	6	497	55.3	5.97	46.06	CgPICR_009564
G3HZM3	V-type proton ATPase subunit OS=Cricetulus griseus OX=10029 GN=I79_016530 PE=3 SV=1	17	5	15	5	351	40.3	5	37.44	I79_016530
A0A3L7HMJ0	TBL2 OS=Cricetulus griseus OX=10029 GN=CgPICR_017253 PE=4 SV=1	17	8	15	8	443	49.7	9.26	40.59	CgPICR_017253
G3HY75	Serine/threonine-protein phosphatase 2A 55 kDa regulatory subunit B OS=Cricetulus griseus OX=10029 GN=I79_015996 PE=3 SV=1	14	6	18	3	457	52.9	6.49	43.88	I79_015996
G3GTI2	CDC42EP4 OS=Cricetulus griseus OX=10029 GN=CgPICR_012096 PE=3 SV=1	17	3	6	3	358	38.6	5.38	11.41	CgPICR_012096
A0A061ILV1	39S ribosomal protein L2 OS=Cricetulus griseus OX=10029 GN=H671_1g1515 PE=4 SV=1	17	5	11	5	310	33.9	10.98	26.04	H671_1g1515
G3II12	Calcium-binding protein 39 OS=Cricetulus griseus OX=10029 GN=I79_023473 PE=3 SV=1	30	10	15	10	296	34.5	6.44	31.12	I79_023473
A0A3L7HHL3	RRAS OS=Cricetulus griseus OX=10029 GN=CgPICR_019317 PE=4 SV=1	28	6	25	4	218	23.7	7.34	69.68	CgPICR_019317
A0A3L7HJ43	Cleavage and polyadenylation specificity factor subunit 2 OS=Cricetulus griseus OX=10029 GN=CgPICR_012972 PE=3 SV=1	12	8	15	8	839	94.9	5.1	29.43	CgPICR_012972
G3GRR9	Paraplegin OS=Cricetulus griseus OX=10029 GN=I79_000214 PE=3 SV=1	9	6	9	6	781	86.4	9.1	26.3	I79_000214
G3HMG4	ABPP OS=Cricetulus griseus OX=10029 GN=I79_011926 PE=3 SV=1	17	6	19	3	433	49.1	6.05	39.01	I79_011926
G3I3X9	Complex I-23kD OS=Cricetulus griseus OX=10029 GN=I79_018150 PE=3 SV=1	20	3	17	3	203	23.1	6.54	52.13	I79_018150
A0A3L7HGC3	Histone acetyltransferase type B catalytic subunit OS=Cricetulus griseus OX=10029 GN=CgPICR_004624 PE=3 SV=1	20	6	12	6	413	48.8	6.09	30.72	CgPICR_004624
G3HTE0	Chromobox protein-like 8 OS=Cricetulus griseus OX=10029 GN=I79_014165 PE=4 SV=1	32	7	13	7	333	36.5	9.73	24.68	I79_014165
G3IAG0	Xaa-Pro aminopeptidase 1 OS=Cricetulus griseus OX=10029 GN=I79_020582 PE=3 SV=1	13	7	8	7	623	69.8	5.54	20.95	I79_020582
G3HMB1	RNA helicase OS=Cricetulus griseus OX=10029 GN=CgPICR_005025 PE=4 SV=1	14	8	23	8	545	61.2	9	43.3	CgPICR_005025
A0A3L7HR63	PPP1R2 OS=Cricetulus griseus OX=10029 GN=CgPICR_002132 PE=3 SV=1	25	4	27	3	194	21.9	4.82	66.86	CgPICR_002132
G3HLS6	Non-specific serine/threonine protein kinase OS=Cricetulus griseus OX=10029 GN=I79_011670 PE=3 SV=1	11	5	12	4	487	55.6	5.15	27.14	I79_011670
A0A061I5B5	Collagen alpha-1(XII) chain OS=Cricetulus griseus OX=10029 GN=H671_4g11986 PE=4 SV=1	4	9	11	9	2934	319	5.58	22.86	H671_4g11986
A0A3L7ICA5	Procollagen-lysine 5-dioxygenase OS=Cricetulus griseus OX=10029 GN=CgPICR_017858 PE=4 SV=1	10	6	18	6	700	80.6	6.76	32.07	CgPICR_017858
G3H9L2	Ubiquitin carboxyl-terminal hydrolase OS=Cricetulus griseus OX=10029 GN=I79_007088 PE=3 SV=1	11	9	14	9	870	100	5.02	25.9	I79_007088
G3HKB0	Peptidyl-prolyl cis-trans isomerase OS=Cricetulus griseus OX=10029 GN=I79_011130 PE=3 SV=1	28	4	15	4	163	18	8.1	32.3	I79_011130
A0A061I0F3	Putative nuclear protein localization protein 4 like protein OS=Cricetulus griseus OX=10029 GN=H671_7g18341 PE=3 SV=1	15	8	24	8	615	68.8	6.52	50.62	H671_7g18341
A0A3L7HJ48	Spectrin beta chain OS=Cricetulus griseus OX=10029 GN=CgPICR_008288 PE=3 SV=1	3	6	19	1	2180	250.7	5.45	54.18	CgPICR_008288
G3HG98	Mitogen-activated protein-binding protein-interacting protein OS=Cricetulus griseus OX=10029 GN=I79_009619 PE=3 SV=1	39	4	14	4	125	13.5	5.4	37.97	I79_009619
G3HTC0	Tuftelin-interacting protein 11 OS=Cricetulus griseus OX=10029 GN=I79_014142 PE=3 SV=1	8	6	23	6	837	96.1	5.88	57.86	I79_014142
A0A3L7HPK5	CDV3 OS=Cricetulus griseus OX=10029 GN=CgPICR_013201 PE=3 SV=1	30	6	38	4	188	19.2	5.87	91.47	CgPICR_013201
G3H3C9	GTPase KRas OS=Cricetulus griseus OX=10029 GN=I79_004744 PE=4 SV=1	43	5	11	2	155	17.4	5.22	30.04	I79_004744
A0A3L7GPM0	PRPSAP2 (Fragment) OS=Cricetulus griseus OX=10029 GN=CgPICR_003769 PE=3 SV=1	33	3	10	2	174	19	5.14	30.85	CgPICR_003769
A0A061I8W3	ATP-dependent RNA helicase DDX54 OS=Cricetulus griseus OX=10029 GN=H671_4g12795 PE=3 SV=1	9	7	15	7	867	96.6	9.86	30.68	H671_4g12795
A0A3L7IES3	General transcription factor TFIIB OS=Cricetulus griseus OX=10029 GN=CgPICR_004195 PE=3 SV=1	24	5	10	5	316	34.8	8.35	21.51	CgPICR_004195
A0A3L7HM57	Tyrosine-protein kinase receptor OS=Cricetulus griseus OX=10029 GN=CgPICR_016484 PE=3 SV=1	8	8	11	6	1145	129.6	6.21	20.97	CgPICR_016484
A0A061IA09	Putative cytochrome c oxidase assembly protein COX15 isoform 2 OS=Cricetulus griseus OX=10029 GN=H671_3g9535 PE=3 SV=1	19	6	17	6	375	41.7	9.6	37.73	H671_3g9535
A0A061IH18	G-rich sequence factor 1-like protein OS=Cricetulus griseus OX=10029 GN=H671_1g3373 PE=4 SV=1	18	6	12	1	389	44.7	5.88	36.28	H671_1g3373
A0A3L7HVS1	Non-specific serine/threonine protein kinase OS=Cricetulus griseus OX=10029 GN=CgPICR_009423 PE=3 SV=1	10	6	12	6	720	80.7	9.72	15.56	CgPICR_009423
G3HV50	Prefoldin subunit 5 OS=Cricetulus griseus OX=10029 GN=I79_014827 PE=3 SV=1	34	5	10	5	154	17.3	6.33	23.94	I79_014827
A0A3L7I9N5	TPD52 (Fragment) OS=Cricetulus griseus OX=10029 GN=CgPICR_006062 PE=3 SV=1	28	3	8	1	138	15.1	5.15	24.32	CgPICR_006062
G3IEL3	MAD2L1 OS=Cricetulus griseus OX=10029 GN=CgPICR_017206 PE=4 SV=1	33	6	12	6	205	23.5	5.19	20.75	CgPICR_017206
G3HSH0	Mitochondrial ribonuclease P protein 1 OS=Cricetulus griseus OX=10029 GN=I79_013801 PE=4 SV=1	10	5	16	2	525	59.9	9.48	48.21	I79_013801
A0A3L7HKB7	Rab3 GTPase-activating protein catalytic subunit OS=Cricetulus griseus OX=10029 GN=CgPICR_001013 PE=3 SV=1	8	7	16	7	964	108.8	5.48	37.95	CgPICR_001013
G3ID11	Armadillo repeat-containing X-linked protein 3 OS=Cricetulus griseus OX=10029 GN=I79_021572 PE=3 SV=1	22	6	13	6	379	42.4	8.69	35.47	I79_021572
G3H1V2	Endoplasmic reticulum junction formation protein lunapark OS=Cricetulus griseus OX=10029 GN=I79_004137 PE=3 SV=1	21	6	22	6	350	38.5	5.27	55.23	I79_004137
A0A3L7IAR4	NDFIP1 OS=Cricetulus griseus OX=10029 GN=CgPICR_017800 PE=4 SV=1	19	3	9	3	244	27.8	6.35	18.11	CgPICR_017800
G3HJN4	Vacuolar-sorting protein SNF8 OS=Cricetulus griseus OX=10029 GN=I79_010882 PE=3 SV=1	27	6	15	6	258	28.9	6.65	37.41	I79_010882
G3I9D3	Proteasome subunit beta OS=Cricetulus griseus OX=10029 GN=I79_020170 PE=3 SV=1	15	5	53	5	277	29.9	7.97	139.14	I79_020170
G3HL99	Mesoderm induction early response protein 1 OS=Cricetulus griseus OX=10029 GN=I79_011485 PE=4 SV=1	16	6	14	6	454	51.6	4.35	26.74	I79_011485
A0A3L7HSX1	MCAM OS=Cricetulus griseus OX=10029 GN=CgPICR_005927 PE=4 SV=1	7	5	15	5	826	90.9	7.78	31.4	CgPICR_005927
A0A3L7IHP2	CDK4 OS=Cricetulus griseus OX=10029 GN=CgPICR_002527 PE=3 SV=1	17	5	12	4	366	40.2	6.74	34.98	CgPICR_002527
G3IFX0	Programmed cell death protein 6 OS=Cricetulus griseus OX=10029 GN=I79_022645 PE=4 SV=1	20	5	17	1	224	25.4	5.91	49.14	I79_022645
G3H9W7	Thyroid hormone receptor-associated protein 3 OS=Cricetulus griseus OX=10029 GN=I79_007198 PE=3 SV=1	14	5	49	1	307	35.9	9.72	117.08	I79_007198
A0A061IEI5	Phosphatidylinositol-binding clathrin assembly protein OS=Cricetulus griseus OX=10029 GN=H671_3g9101 PE=3 SV=1	10	6	21	6	608	66	8.69	53.68	H671_3g9101
A0A061IE29	Nucleolar complex protein 2 homolog OS=Cricetulus griseus OX=10029 GN=H671_2g6098 PE=3 SV=1	10	8	23	8	721	83.2	5.96	58.71	H671_2g6098
A0A061IJG8	15-oxoprostaglandin 13-reductase OS=Cricetulus griseus OX=10029 GN=H671_2g5770 PE=3 SV=1	16	5	17	5	396	43.3	6.9	43.21	H671_2g5770
G3H5N5	UDP-glucuronate decarboxylase 1 OS=Cricetulus griseus OX=10029 GN=I79_005629 PE=3 SV=1	14	4	7	4	386	43.8	7.68	17.77	I79_005629
A0A3L7H4M8	Serine/threonine-protein phosphatase OS=Cricetulus griseus OX=10029 GN=CgPICR_021529 PE=3 SV=1	17	7	24	7	473	53.8	6.67	50.49	CgPICR_021529
A0A061I159	Serine/threonine-protein phosphatase 4 regulatory subunit 3A OS=Cricetulus griseus OX=10029 GN=H671_5g13795 PE=3 SV=1	10	7	18	1	804	91.9	4.93	40.48	H671_5g13795
G3H9C3	Nucleolar complex protein 3 homolog OS=Cricetulus griseus OX=10029 GN=I79_006990 PE=3 SV=1	10	9	13	9	901	103.4	8.57	25.33	I79_006990
A0A3L7IK33	MTPN OS=Cricetulus griseus OX=10029 GN=CgPICR_009176 PE=4 SV=1	22	2	19	2	117	12.7	6.37	56.81	CgPICR_009176
G3I8S9	RNA binding protein fox-1 homolog OS=Cricetulus griseus OX=10029 GN=I79_019957 PE=4 SV=1	11	5	13	5	377	40.1	8.56	37.69	I79_019957
G3GXQ2	Protein FAM59B OS=Cricetulus griseus OX=10029 GN=I79_002544 PE=3 SV=1	8	7	22	2	826	88.8	6.96	54.66	I79_002544
G3ILA5	Cyclin-T1 OS=Cricetulus griseus OX=10029 GN=CgPICR_000139 PE=3 SV=1	12	8	14	8	729	81.3	8.66	23.74	CgPICR_000139
G3IH72	Ribosome maturation protein SBDS OS=Cricetulus griseus OX=10029 GN=I79_023156 PE=3 SV=1	37	6	11	6	181	21.1	9.17	30.62	I79_023156
A0A061IAG1	RNA 3'-terminal phosphate cyclase-like protein OS=Cricetulus griseus OX=10029 GN=H671_3g9369 PE=3 SV=1	19	6	16	6	351	38.4	8.85	40.66	H671_3g9369
G3HI80	Corrinoid adenosyltransferase OS=Cricetulus griseus OX=10029 GN=I79_010347 PE=3 SV=1	15	3	11	3	237	26.5	9.25	20.73	I79_010347
A0A3L7I7X6	SNIP1 OS=Cricetulus griseus OX=10029 GN=CgPICR_007076 PE=4 SV=1	16	4	11	4	387	44.8	10.07	27.45	CgPICR_007076
G3HM62	Bromodomain-containing protein 4 OS=Cricetulus griseus OX=10029 GN=I79_011810 PE=4 SV=1	10	6	23	4	723	80.7	8.62	51.66	I79_011810
G3I4K9	RBM4 OS=Cricetulus griseus OX=10029 GN=CgPICR_009543 PE=4 SV=1	20	7	25	7	360	39.9	7.06	62.22	CgPICR_009543
A0A3L7HIG3	SGTA (Fragment) OS=Cricetulus griseus OX=10029 GN=CgPICR_013029 PE=3 SV=1	16	5	19	5	305	33	4.94	57.28	CgPICR_013029
G3I952	EF-hand domain-containing protein D2 OS=Cricetulus griseus OX=10029 GN=I79_020086 PE=4 SV=1	45	6	24	1	139	15.9	5.29	52.49	I79_020086
G3HIT8	28S ribosomal protein S27, mitochondrial OS=Cricetulus griseus OX=10029 GN=I79_010565 PE=4 SV=1	15	6	15	6	415	47.8	5.94	40.31	I79_010565
G3H110	Calcium-binding protein p22 OS=Cricetulus griseus OX=10029 GN=I79_003830 PE=4 SV=1	36	6	24	6	195	22.4	5.1	49.81	I79_003830
G3IG78	Protein GPR107 OS=Cricetulus griseus OX=10029 GN=I79_022759 PE=4 SV=1	8	4	13	4	555	62	6.54	39.65	I79_022759
G3H3H9	Aminopeptidase B OS=Cricetulus griseus OX=10029 GN=I79_004826 PE=3 SV=1	11	6	15	6	650	72.9	5.83	34.43	I79_004826
G3HMQ1	5'-nucleotidase OS=Cricetulus griseus OX=10029 GN=I79_012023 PE=3 SV=1	17	4	12	4	308	35.3	6.47	20.34	I79_012023
A0A061IBF1	ATP synthase subunit O, mitochondrial (Fragment) OS=Cricetulus griseus OX=10029 GN=H671_4g11691 PE=3 SV=1	20	3	14	3	216	23.5	9.77	44.42	H671_4g11691
A0A061IPE1	Tyrosine-protein phosphatase non-receptor type 12 OS=Cricetulus griseus OX=10029 GN=H671_1g2150 PE=3 SV=1	12	9	24	9	762	85.1	6.04	48.42	H671_1g2150
G3I8F5	KRT13 OS=Cricetulus griseus OX=10029 GN=CgPICR_016988 PE=3 SV=1	11	6	24	1	442	48.1	4.94	49.55	CgPICR_016988
A0A3L7HCS5	TMEM214 OS=Cricetulus griseus OX=10029 GN=CgPICR_006383 PE=3 SV=1	8	5	12	3	667	75	9.07	30.82	CgPICR_006383
G3HIC4	Protein transport protein Sec61 subunit alpha isoform 1 (Fragment) OS=Cricetulus griseus OX=10029 GN=I79_010384 PE=3 SV=1	12	6	27	1	436	48	8.46	59.74	I79_010384
G3HRH7	Palmitoyltransferase OS=Cricetulus griseus OX=10029 GN=I79_013448 PE=3 SV=1	12	7	9	7	715	77.5	8.9	17.28	I79_013448
A0A3L7IHA0	RPL22L1 OS=Cricetulus griseus OX=10029 GN=CgPICR_002409 PE=3 SV=1	45	4	18	4	122	14.5	9.45	64.32	CgPICR_002409
A0A3L7HJJ4	CTAGE5 OS=Cricetulus griseus OX=10029 GN=CgPICR_016267 PE=4 SV=1	8	6	17	6	743	83.8	5.19	27.7	CgPICR_016267
A0A3L7IAB1	SPRY4 OS=Cricetulus griseus OX=10029 GN=CgPICR_017799 PE=4 SV=1	14	3	7	3	300	32.6	7.97	21.66	CgPICR_017799
A0A3L7HCI2	PRRC2B OS=Cricetulus griseus OX=10029 GN=CgPICR_015464 PE=4 SV=1	4	9	14	7	2252	245.6	8.03	28.8	CgPICR_015464
A0A3L7IB24	SMARCD1 OS=Cricetulus griseus OX=10029 GN=CgPICR_000179 PE=3 SV=1	23	9	14	6	476	54.9	9.1	28.89	CgPICR_000179
A0A3L7GN60	RUFY1 OS=Cricetulus griseus OX=10029 GN=CgPICR_003926 PE=4 SV=1	13	9	13	3	672	75.8	5.69	29.35	CgPICR_003926
G3H478	Armadillo repeat-containing protein 6 OS=Cricetulus griseus OX=10029 GN=I79_005078 PE=4 SV=1	12	5	15	5	468	50.4	5.52	38.5	I79_005078
A0A3L7HGA2	Zinc finger CCCH domain-containing protein 15 OS=Cricetulus griseus OX=10029 GN=CgPICR_004528 PE=3 SV=1	19	10	23	10	426	48.4	5.35	58.05	CgPICR_004528
G3IGL7	Dedicator of cytokinesis protein 1 OS=Cricetulus griseus OX=10029 GN=I79_022935 PE=3 SV=1	11	8	22	7	782	90	7.4	46.25	I79_022935
A0A3L7IGN0	BAG2 OS=Cricetulus griseus OX=10029 GN=CgPICR_004342 PE=4 SV=1	26	6	28	6	199	22	5.24	62.87	CgPICR_004342
A0A061IAH3	PDZ and LIM domain protein 1 OS=Cricetulus griseus OX=10029 GN=H671_3g8924 PE=4 SV=1	25	7	22	7	328	35.8	7.2	50.96	H671_3g8924
A0A3L7HRB3	TRA2B (Fragment) OS=Cricetulus griseus OX=10029 GN=CgPICR_002182 PE=4 SV=1	32	3	39	2	101	11.5	7.97	95.56	CgPICR_002182
A0A3L7GR92	Esterase D OS=Cricetulus griseus OX=10029 GN=CgPICR_007427 PE=3 SV=1	23	3	7	3	243	27	6.33	27.49	CgPICR_007427
G3HPK4	SOSS complex subunit C OS=Cricetulus griseus OX=10029 GN=H671_2g6509 PE=3 SV=1	23	3	12	3	104	11.4	9.25	35.4	H671_2g6509
G3H2A5	Vacuolar protein sorting-associated protein 29 OS=Cricetulus griseus OX=10029 GN=CgPICR_012234 PE=3 SV=1	37	7	26	7	183	20.6	7.01	70.19	CgPICR_012234
G3HXD9	U3 small nucleolar ribonucleoprotein protein IMP4 OS=Cricetulus griseus OX=10029 GN=I79_015660 PE=4 SV=1	18	5	18	5	291	33.7	9.32	45.42	I79_015660
G3I5F0	COP9 signalosome complex subunit 6 OS=Cricetulus griseus OX=10029 GN=I79_018695 PE=3 SV=1	22	6	10	6	343	37.8	6.01	25.4	I79_018695
A0A3L7I327	ERP44 (Fragment) OS=Cricetulus griseus OX=10029 GN=CgPICR_003082 PE=4 SV=1	32	6	15	5	243	28.4	6.24	43.55	CgPICR_003082
G3ICH9	Ataxin-10 OS=Cricetulus griseus OX=10029 GN=I79_021377 PE=3 SV=1	17	4	12	4	302	34.2	4.89	32.56	I79_021377
G3HC27	Protein S100 OS=Cricetulus griseus OX=10029 GN=CgPICR_013592 PE=3 SV=1	33	3	22	3	107	12.3	7.99	50.83	CgPICR_013592
G3ICH6	Calcium-binding mitochondrial carrier protein SCaMC-1 OS=Cricetulus griseus OX=10029 GN=I79_021374 PE=3 SV=1	17	7	14	7	475	52.7	7.75	36.9	I79_021374
G3GZ80	GCC1 OS=Cricetulus griseus OX=10029 GN=CgPICR_009103 PE=4 SV=1	10	8	14	8	778	87.7	5.49	27.65	CgPICR_009103
A0A061ID29	10 kDa heat shock protein, mitochondrial OS=Cricetulus griseus OX=10029 GN=H671_2g6480 PE=3 SV=1	40	5	54	5	119	12.8	9.2	145.07	H671_2g6480
G3GWV2	2-phospho-D-glycerate hydro-lyase OS=Cricetulus griseus OX=10029 GN=I79_002236 PE=3 SV=1	14	4	43	2	191	21	7.03	116.77	I79_002236
A0A3L7HIA2	AHCTF1 OS=Cricetulus griseus OX=10029 GN=CgPICR_010152 PE=4 SV=1	4	8	11	8	2184	242.7	6.95	30.82	CgPICR_010152
A0A3L7HGX7	STX16 OS=Cricetulus griseus OX=10029 GN=CgPICR_017972 PE=3 SV=1	15	4	7	4	305	34.7	6.07	18.59	CgPICR_017972
A0A061I7R7	Exosome complex component RRP42-like protein OS=Cricetulus griseus OX=10029 GN=H671_4g13215 PE=4 SV=1	24	6	15	6	297	32.4	5.45	40.23	H671_4g13215
A0A3L7IMJ4	YKT6 OS=Cricetulus griseus OX=10029 GN=CgPICR_005029 PE=3 SV=1	37	8	25	8	208	23.5	6.37	64.73	CgPICR_005029
G3HLH3	Rab GTPase-activating protein 1 OS=Cricetulus griseus OX=10029 GN=I79_011562 PE=4 SV=1	8	8	12	6	995	112.9	5.21	22.29	I79_011562
A0A061I1U1	Nck-associated protein 1 OS=Cricetulus griseus OX=10029 GN=H671_6g15449 PE=4 SV=1	9	10	13	10	1102	125.8	6.39	29.47	H671_6g15449
A0A3L7ICX8	EIF4E OS=Cricetulus griseus OX=10029 GN=CgPICR_004153 PE=3 SV=1	21	4	26	4	217	24.6	6.3	54.7	CgPICR_004153
P68180	cAMP-dependent protein kinase catalytic subunit beta OS=Cricetulus griseus OX=10029 GN=PRKACB PE=2 SV=2	19	8	16	4	351	40.7	8.56	35.13	PRKACB
A0A3L7I995	40S ribosomal protein S20 OS=Cricetulus griseus OX=10029 GN=CgPICR_006139 PE=3 SV=1	33	5	55	5	119	13.4	9.94	161.8	CgPICR_006139
A0A3L7HG07	SNRPB2 OS=Cricetulus griseus OX=10029 GN=CgPICR_001364 PE=4 SV=1	31	7	30	5	225	25.3	9.72	85.74	CgPICR_001364
G3HBP7	Complex I-PDSW OS=Cricetulus griseus OX=10029 GN=CgPICR_010524 PE=3 SV=1	35	6	25	6	176	21	8.29	60.76	CgPICR_010524
G3H4D2	Glycosyltransferase 25 family member 1 OS=Cricetulus griseus OX=10029 GN=I79_005133 PE=3 SV=1	5	5	23	5	948	108.2	7.42	54.76	I79_005133
Q8WBA9	Cytochrome c oxidase subunit 2 OS=Cricetulus griseus OX=10029 GN=COX2 PE=2 SV=1	15	3	16	3	227	25.9	4.73	44.24	COX2
Q9WVM7	Aminoacyl tRNA synthase complex-interacting multifunctional protein 2 OS=Cricetulus griseus OX=10029 GN=AIMP2 PE=2 SV=1	16	5	14	5	320	35.4	7.81	32.38	AIMP2
G3H940	BSD domain-containing protein 1 OS=Cricetulus griseus OX=10029 GN=I79_006902 PE=4 SV=1	14	5	10	5	427	47	4.44	23.16	I79_006902
G3HZ74	Glutaredoxin-related protein 5 OS=Cricetulus griseus OX=10029 GN=I79_016370 PE=4 SV=1	22	2	11	2	148	16.4	6.54	30.67	I79_016370
G3IBV7	Cytochrome b5 OS=Cricetulus griseus OX=10029 GN=I79_021140 PE=3 SV=1	30	3	20	3	145	16.3	5.52	53.18	I79_021140
A0A3L7H959	TUBG1 OS=Cricetulus griseus OX=10029 GN=CgPICR_016951 PE=3 SV=1	16	6	15	6	446	50.9	6.09	42.46	CgPICR_016951
A0A061I2X1	Phosphatidylinositol-5-phosphate 4-kinase type-2 beta OS=Cricetulus griseus OX=10029 GN=H671_7g18543 PE=4 SV=1	17	5	12	3	391	44.7	6.95	25.69	H671_7g18543
G3HB11	Rho-associated protein kinase 2 OS=Cricetulus griseus OX=10029 GN=I79_007624 PE=3 SV=1	9	9	11	8	1071	123.8	5.76	26.96	I79_007624
A0A3L7GN77	S-phase kinase-associated protein 1 OS=Cricetulus griseus OX=10029 GN=CgPICR_003902 PE=3 SV=1	34	6	16	6	144	16.7	4.63	41.17	CgPICR_003902
A0A3L7HL02	60S ribosomal protein L36 OS=Cricetulus griseus OX=10029 GN=CgPICR_020008 PE=3 SV=1	30	4	27	4	105	12.2	11.59	69.15	CgPICR_020008
G3HEK4	Protein SET OS=Cricetulus griseus OX=10029 GN=I79_008990 PE=3 SV=1	22	5	26	1	223	25.8	4.41	74.14	I79_008990
A0A3L7HCE2	LUC7L OS=Cricetulus griseus OX=10029 GN=CgPICR_010593 PE=3 SV=1	24	7	16	1	313	37.3	10.08	41.47	CgPICR_010593
G3H0V2	Tumor suppressor p53-binding protein 1 OS=Cricetulus griseus OX=10029 GN=I79_003771 PE=4 SV=1	4	7	12	7	1952	210.6	4.61	19.74	I79_003771
G3HGL0	Single-stranded DNA-binding protein, mitochondrial OS=Cricetulus griseus OX=10029 GN=I79_009748 PE=3 SV=1	29	4	11	4	148	17.2	9.64	30.78	I79_009748
A0A061IDF3	UV excision repair protein RAD23 OS=Cricetulus griseus OX=10029 GN=H671_3g9524 PE=3 SV=1	24	8	23	8	390	42.6	4.63	55.7	H671_3g9524
A0A3L7IRY8	FAM49B OS=Cricetulus griseus OX=10029 GN=CgPICR_011575 PE=3 SV=1	17	4	7	4	329	37.1	5.47	13.53	CgPICR_011575
A0A3L7IE08	Complex I-B16.6 OS=Cricetulus griseus OX=10029 GN=CgPICR_016145 PE=3 SV=1	28	4	21	4	144	17	8.97	51.19	CgPICR_016145
A0A3L7HDW4	Serine/threonine-protein phosphatase 2A activator OS=Cricetulus griseus OX=10029 GN=CgPICR_012506 PE=3 SV=1	20	5	21	5	302	34.2	6.18	41.87	CgPICR_012506
G3H892	N-acyl-L-amino-acid amidohydrolase OS=Cricetulus griseus OX=10029 GN=I79_006592 PE=3 SV=1	17	6	17	6	392	43.7	6.16	41.47	I79_006592
A0A3L7I489	ARL8B OS=Cricetulus griseus OX=10029 GN=CgPICR_012688 PE=3 SV=1	17	3	9	1	190	22.1	8.43	24.39	CgPICR_012688
G3HLY6	ESCRT-II complex subunit VPS25 OS=Cricetulus griseus OX=10029 GN=I79_011730 PE=3 SV=1	27	6	10	6	176	20.7	6.34	28.65	I79_011730
G3GVX8	FAS-associated factor 1 OS=Cricetulus griseus OX=10029 GN=I79_001884 PE=4 SV=1	12	7	16	7	645	73.4	4.87	35.03	I79_001884
G3HT41	Abl interactor 1 OS=Cricetulus griseus OX=10029 GN=I79_014053 PE=3 SV=1	24	6	13	6	280	31.5	5.03	29.72	I79_014053
G3HB70	ABCB8 OS=Cricetulus griseus OX=10029 GN=CgPICR_019797 PE=4 SV=1	14	8	11	8	714	77.6	9	24.27	CgPICR_019797
A0A3L7HA09	PRPSAP1 OS=Cricetulus griseus OX=10029 GN=CgPICR_012019 PE=3 SV=1	23	5	11	2	280	31.2	6.32	27.85	CgPICR_012019
G3HGA1	Ubiquilin-4 OS=Cricetulus griseus OX=10029 GN=I79_009622 PE=4 SV=1	15	2	6	1	247	26.5	4.72	22.93	I79_009622
G3H653	Enhanced at puberty protein 1 OS=Cricetulus griseus OX=10029 GN=I79_005804 PE=3 SV=1	8	5	12	4	772	80.1	8.34	28.28	I79_005804
G3IH36	Small ubiquitin-related modifier OS=Cricetulus griseus OX=10029 GN=CgPICR_012325 PE=3 SV=1	23	2	44	1	95	10.8	5.5	122.21	CgPICR_012325
G3GUG1	Nuclear pore complex protein Nup153 OS=Cricetulus griseus OX=10029 GN=I79_001320 PE=4 SV=1	6	7	8	2	1326	137.2	9.2	22.49	I79_001320
A0A061IEM7	Kinesin-like protein OS=Cricetulus griseus OX=10029 GN=H671_3g9033 PE=3 SV=1	10	5	10	5	656	72.6	9.22	25.35	H671_3g9033
A0A3L7GN44	Carboxypeptidase D OS=Cricetulus griseus OX=10029 GN=CgPICR_003510 PE=3 SV=1	25	4	21	2	208	23.1	5.6	47.01	CgPICR_003510
G3IN86	DPP7 OS=Cricetulus griseus OX=10029 GN=CgPICR_012365 PE=3 SV=1	8	3	8	3	506	56.4	6.54	23.07	CgPICR_012365
A0A3L7IJ32	CDKN2AIP OS=Cricetulus griseus OX=10029 GN=CgPICR_008932 PE=3 SV=1	12	6	8	6	569	60.2	9.26	14.05	CgPICR_008932
A0A3L7I0V5	Tripeptidyl aminopeptidase (Fragment) OS=Cricetulus griseus OX=10029 GN=CgPICR_020310 PE=4 SV=1	9	3	7	3	592	64.7	6.74	19.55	CgPICR_020310
A0A3L7HBH7	UBE2I (Fragment) OS=Cricetulus griseus OX=10029 GN=CgPICR_010552 PE=3 SV=1	30	4	18	4	161	18.3	8.66	44.93	CgPICR_010552
A0A3L7HMX4	CRTAP OS=Cricetulus griseus OX=10029 GN=CgPICR_014590 PE=4 SV=1	15	6	15	6	398	46	5.81	35.64	CgPICR_014590
A0A061IPB9	PCI domain-containing protein 2 OS=Cricetulus griseus OX=10029 GN=H671_1g1760 PE=4 SV=1	14	5	9	4	409	47.3	8.53	24.39	H671_1g1760
G3GXS8	Prolactin regulatory element-binding protein OS=Cricetulus griseus OX=10029 GN=I79_002571 PE=4 SV=1	15	5	13	5	417	45.5	8.54	33.65	I79_002571
A0A3L7IF42	DIS3 OS=Cricetulus griseus OX=10029 GN=CgPICR_004795 PE=3 SV=1	11	9	9	9	971	109.8	7.68	21.03	CgPICR_004795
A0A3L7H187	ACSL4 (Fragment) OS=Cricetulus griseus OX=10029 GN=CgPICR_016733 PE=4 SV=1	15	8	12	8	720	80.3	8.76	21.16	CgPICR_016733
G3GX32	Protein disulfide-isomerase OS=Cricetulus griseus OX=10029 GN=I79_002344 PE=3 SV=1	12	5	18	5	420	45.7	5.06	47.74	I79_002344
A0A3L7HXL5	39S ribosomal protein L49, mitochondrial OS=Cricetulus griseus OX=10029 GN=CgPICR_009479 PE=3 SV=1	31	6	16	6	166	19.2	9	34.04	CgPICR_009479
G3HLX1	V-type proton ATPase subunit a OS=Cricetulus griseus OX=10029 GN=I79_011715 PE=3 SV=1	23	3	10	1	169	19.8	4.69	27.68	I79_011715
G3I732	DNA polymerase OS=Cricetulus griseus OX=10029 GN=I79_019313 PE=3 SV=1	9	8	11	8	1056	118	7.75	17.91	I79_019313
A0A3L7I436	EPS15 OS=Cricetulus griseus OX=10029 GN=CgPICR_012705 PE=4 SV=1	11	6	10	6	558	62.1	4.41	21.52	CgPICR_012705
G3HZA0	Acyl-CoA desaturase OS=Cricetulus griseus OX=10029 GN=I79_016396 PE=3 SV=1	6	2	11	1	350	40.5	9.25	28.83	I79_016396
G3H6F2	Peptidyl-prolyl cis-trans isomerase OS=Cricetulus griseus OX=10029 GN=I79_005909 PE=4 SV=1	26	6	8	3	242	26.8	9.09	19.73	I79_005909
G3IKV5	General transcription factor 3C polypeptide 3 OS=Cricetulus griseus OX=10029 GN=I79_024509 PE=4 SV=1	6	5	8	5	883	100.7	5.1	22.49	I79_024509
A0A3L7HYD5	UBTD1 OS=Cricetulus griseus OX=10029 GN=CgPICR_007846 PE=4 SV=1	24	5	11	5	213	24.5	6.24	30.07	CgPICR_007846
A0A3L7GUK3	CSNK1A1 OS=Cricetulus griseus OX=10029 GN=CgPICR_014015 PE=3 SV=1	12	3	8	3	336	38.8	9.61	24.01	CgPICR_014015
G3HYV1	Armadillo repeat-containing protein 10 OS=Cricetulus griseus OX=10029 GN=I79_016243 PE=4 SV=1	15	3	10	3	272	29.9	6	35.75	I79_016243
G3I4P0	Craniofacial development protein 1 OS=Cricetulus griseus OX=10029 GN=I79_018423 PE=4 SV=1	20	6	29	6	339	37.8	4.83	55.27	I79_018423
G3HPR6	Tubulin-folding cofactor B OS=Cricetulus griseus OX=10029 GN=I79_012784 PE=4 SV=1	24	5	27	5	193	21.7	4.88	69.18	I79_012784
G3GTX7	2-phospho-D-glycerate hydro-lyase OS=Cricetulus griseus OX=10029 GN=I79_001117 PE=3 SV=1	9	3	52	1	314	34	9.45	136.18	I79_001117
G3I449	Tubulin-specific chaperone D OS=Cricetulus griseus OX=10029 GN=I79_018226 PE=3 SV=1	5	7	19	7	1134	126.4	6.84	40.66	I79_018226
A0A3L7HCS7	Carboxypeptidase OS=Cricetulus griseus OX=10029 GN=CgPICR_012868 PE=3 SV=1	11	6	14	6	527	60.1	5.83	21.55	CgPICR_012868
G3IH98	Keratin, type II cytoskeletal 8 OS=Cricetulus griseus OX=10029 GN=I79_023186 PE=3 SV=1	13	7	64	3	488	54.3	5.82	150.18	I79_023186
G3I905	E3 ubiquitin-protein ligase UBR4 OS=Cricetulus griseus OX=10029 GN=I79_020038 PE=3 SV=1	2	8	17	8	3687	408	6.3	34.25	I79_020038
G3HUE5	PBDC1 OS=Cricetulus griseus OX=10029 GN=CgPICR_008096 PE=4 SV=1	32	5	9	5	196	22.2	4.55	24.4	CgPICR_008096
G3I1H5	Asparaginyl endopeptidase OS=Cricetulus griseus OX=10029 GN=CgPICR_012975 PE=1 SV=1	9	3	8	3	438	49.6	6.55	20.78	CgPICR_012975
A0A3L7IIS3	SPCS3 (Fragment) OS=Cricetulus griseus OX=10029 GN=CgPICR_008919 PE=3 SV=1	14	3	12	3	221	24.8	10.62	29.85	CgPICR_008919
G3HL12	Mps one binder kinase activator-like 3 OS=Cricetulus griseus OX=10029 GN=I79_011397 PE=4 SV=1	29	5	11	5	209	23.8	6.92	21.52	I79_011397
G3H6X4	Splicing factor 3B subunit 5 OS=Cricetulus griseus OX=10029 GN=CgPICR_011855 PE=3 SV=1	56	4	22	4	86	10.1	6.35	57.81	CgPICR_011855
A0A3L7H208	Polyglutamine tract-binding protein 1 (Fragment) OS=Cricetulus griseus OX=10029 GN=CgPICR_014127 PE=4 SV=1	24	6	21	6	233	27.2	5.64	47.37	CgPICR_014127
G3HQI8	Myosin-Vb OS=Cricetulus griseus OX=10029 GN=I79_013090 PE=3 SV=1	4	6	11	6	2009	229.1	7.9	23.92	I79_013090
G3ILF4	NADH dehydrogenase [ubiquinone] iron-sulfur protein 6, mitochondrial OS=Cricetulus griseus OX=10029 GN=I79_024719 PE=3 SV=1	29	3	14	3	116	12.9	8.63	40.96	I79_024719
[truncated: 3,302 more rows]
