# Supplementary material for: Comparative Proteomic Profiling: Cellular Metabolisms Are Mainly Affected in Senecavirus A-Inoculated Cells at an Early Stage of Infection
Source: Viruses. 2021 May 31;13(6):1036. doi: 10.3390/v13061036 (PMC8226903; doi:10.3390/v13061036)
Supplement: Supplementary file 1 [file viruses-13-01036-s001.zip › viruses-1201879-supplementary/Supplementary S2.xlsx]

## Sheet: Upregulated DEPs
Accession	Description	Coverage [%]	# Peptides	# PSMs	# Unique Peptides	# AAs	MW [kDa]	calc. pI	Score	Gene Symbol	# Protein Groups	Modifications	Abundance C1	Abundance C2	Abundance C3	Abundance S1	Abundance S2	Abundance S3	FC	P.value
A0A3L7HHJ0	EEF2 (Fragment) OS=Cricetulus griseus OX=10029 GN=CgPICR_013023 PE=3 SV=1	48	36	222	35	857	95.1	6.83	611.52	CgPICR_013023	1		8.60794e+08	8.76186e+08	9.05015e+08	9.89656e+08	1.12264e+09	1.21148e+09	1.25806	0.0258973
G3HWE9	Tubulin alpha chain OS=Cricetulus griseus OX=10029 GN=I79_015306 PE=3 SV=1	57	18	172	6	433	48.3	5.01	519.16	I79_015306	1		4.95426e+07	4.82577e+07	5.11668e+07	5.7265e+07	6.08532e+07	6.27791e+07	1.21434	0.00428007
P68365	Tubulin alpha-1C chain OS=Cricetulus griseus OX=10029 GN=TUBA1C PE=2 SV=1	56	19	190	5	449	49.9	5.1	582.23	TUBA1C	1		1.6333e+09	1.622e+09	1.6689e+09	1.99832e+09	2.21261e+09	2.19897e+09	1.30171	0.00218593
A0A061IB69	Fructose-bisphosphate aldolase OS=Cricetulus griseus OX=10029 GN=CgPICR_017699 PE=3 SV=1	53	19	185	15	418	45.3	8.24	542.12	CgPICR_017699	1		6.73439e+08	6.86204e+08	6.95891e+08	7.92211e+08	8.86831e+08	9.24123e+08	1.26642	0.0101289
A0A3L7HAZ3	ATP-citrate synthase OS=Cricetulus griseus OX=10029 GN=CgPICR_016973 PE=3 SV=1	39	35	124	16	1086	119.2	7.65	343.14	CgPICR_016973	1		3.38321e+08	3.48779e+08	3.54972e+08	3.79537e+08	4.3605e+08	4.72136e+08	1.23573	0.0403199
A0A3L7GMZ2	Annexin (Fragment) OS=Cricetulus griseus OX=10029 GN=CgPICR_003865 PE=3 SV=1	44	26	158	26	667	75.2	5.45	415.58	CgPICR_003865	1		4.81536e+08	4.82395e+08	5.02578e+08	5.59002e+08	6.06572e+08	5.98861e+08	1.20315	0.00364168
G3HCL2	Tubulin beta chain OS=Cricetulus griseus OX=10029 GN=CgPICR_019983 PE=3 SV=1	50	15	331	0	444	49.6	4.88	806.47	CgPICR_019983	1		5.91387e+07	5.9429e+07	5.9845e+07	6.94105e+07	7.61901e+07	7.79226e+07	1.25284	0.00447391
G3IAQ0	2-phospho-D-glycerate hydro-lyase OS=Cricetulus griseus OX=10029 GN=I79_020676 PE=3 SV=1	45	13	137	4	429	46.7	6.16	425.51	I79_020676	1		5.62092e+08	5.59207e+08	5.85752e+08	7.0935e+08	7.88535e+08	7.43446e+08	1.31298	0.00188071
G3HAN8	Adenosylhomocysteinase OS=Cricetulus griseus OX=10029 GN=CgPICR_001216 PE=3 SV=1	59	22	158	17	432	47.6	6.54	443.42	CgPICR_001216	1		8.21177e+08	8.20511e+08	8.71344e+08	9.55161e+08	1.05056e+09	1.06955e+09	1.22373	0.00876241
A0A098KXC0	Pyruvate kinase OS=Cricetulus griseus OX=10029 GN=H671_4g13041 PE=3 SV=1	32	22	154	11	745	81.4	8.29	453.35	H671_4g13041	1		1.04083e+09	1.05514e+09	1.11124e+09	1.23631e+09	1.39782e+09	1.4257e+09	1.26584	0.0106263
G3HES3	Chromosome segregation 1-like protein OS=Cricetulus griseus OX=10029 GN=I79_009067 PE=3 SV=1	31	26	106	26	971	110.3	5.77	275.29	I79_009067	1		2.04125e+08	2.02613e+08	2.10072e+08	2.29519e+08	2.53905e+08	2.57911e+08	1.20189	0.0105631
G3IBG3	Ubiquitin-activating enzyme E1 OS=Cricetulus griseus OX=10029 GN=Uba1 PE=2 SV=1	31	27	87	27	1058	117.6	5.66	192.68	Uba1	1		2.0967e+08	2.09554e+08	2.0869e+08	2.31637e+08	2.57769e+08	2.72356e+08	1.21316	0.0200433
A0A3L7H9N8	3-hydroxyacyl-[acyl-carrier-protein] dehydratase OS=Cricetulus griseus OX=10029 GN=CgPICR_011919 PE=4 SV=1	15	33	95	26	2480	269.3	6.42	216.52	CgPICR_011919	1		2.2811e+08	2.36919e+08	2.44671e+08	2.76022e+08	3.16323e+08	3.64959e+08	1.34888	0.0343202
G3I027	Heat shock protein 75 kDa, mitochondrial OS=Cricetulus griseus OX=10029 GN=I79_016693 PE=3 SV=1	33	20	98	3	706	80.2	7.11	252.75	I79_016693	1		1.69441e+07	1.62591e+07	1.89829e+07	2.04149e+07	2.21308e+07	2.22856e+07	1.24231	0.0141876
A0A3L7GP57	RNA helicase OS=Cricetulus griseus OX=10029 GN=CgPICR_003679 PE=3 SV=1	47	17	99	6	390	44.5	5.57	264.33	CgPICR_003679	1		4.76878e+08	4.66376e+08	4.90202e+08	5.50456e+08	6.02936e+08	5.76404e+08	1.20673	0.00404162
G3HWC3	EZR OS=Cricetulus griseus OX=10029 GN=CgPICR_011481 PE=4 SV=1	38	25	138	17	586	69.3	6.37	329.49	CgPICR_011481	1		3.10275e+08	2.91903e+08	3.14562e+08	3.56855e+08	3.86952e+08	3.63084e+08	1.20742	0.00530051
G3HNK4	Dihydropyrimidinase-related protein 2 OS=Cricetulus griseus OX=10029 GN=I79_012342 PE=3 SV=1	42	17	64	16	572	62.2	6.38	175.01	I79_012342	1		1.2936e+08	1.28424e+08	1.34583e+08	1.5218e+08	1.65977e+08	1.6029e+08	1.21939	0.00294778
P12269	Inosine-5'-monophosphate dehydrogenase 2 OS=Cricetulus griseus OX=10029 GN=IMPDH2 PE=1 SV=1	38	19	75	17	514	55.9	7.27	208.95	IMPDH2	1		2.50813e+08	2.58993e+08	2.64855e+08	3.15774e+08	3.50135e+08	3.63625e+08	1.32901	0.00458041
G3H7Z2	Transgelin OS=Cricetulus griseus OX=10029 GN=CgPICR_010203 PE=3 SV=1	57	9	80	9	199	22.4	8.57	218.94	CgPICR_010203	1		2.82933e+08	2.59582e+08	2.6272e+08	3.17357e+08	3.52717e+08	3.32883e+08	1.24555	0.00634365
P50310	Phosphoglycerate kinase 1 OS=Cricetulus griseus OX=10029 GN=PGK1 PE=2 SV=2	48	15	56	7	417	44.5	7.9	161.14	PGK1	1		1.71686e+08	1.72695e+08	1.77264e+08	2.02491e+08	2.25138e+08	2.22696e+08	1.24668	0.00435913
A0A3L7HI96	Calcium-activated neutral proteinase 2 OS=Cricetulus griseus OX=10029 GN=CgPICR_010116 PE=3 SV=1	23	17	68	5	836	94.8	5.57	177.82	CgPICR_010116	1		1.59546e+08	1.63534e+08	1.61934e+08	1.80372e+08	2.07416e+08	2.12271e+08	1.2372	0.0184855
G3IAS8	Heterogeneous nuclear ribonucleoprotein K OS=Cricetulus griseus OX=10029 GN=I79_020709 PE=3 SV=1	11	20	213	1	1648	185.6	6.51	499.08	I79_020709	1		1.21704e+06	1.16275e+06	1.48976e+06	1.53794e+06	1.7021e+06	1.90698e+06	1.33013	0.0443292
G3IDM2	Cofilin, non-muscle isoform OS=Cricetulus griseus OX=10029 GN=I79_021805 PE=3 SV=1	67	13	111	10	166	18.5	8.09	320.39	I79_021805	1		5.47463e+08	5.30121e+08	5.31168e+08	6.80589e+08	7.57397e+08	7.62293e+08	1.36769	0.00188156
A0A3L7HQA2	HMGB1 OS=Cricetulus griseus OX=10029 GN=CgPICR_011773 PE=3 SV=1	32	7	74	7	215	24.9	5.74	217.56	CgPICR_011773	1		5.52335e+08	4.90714e+08	5.28722e+08	6.44119e+08	6.71279e+08	5.87938e+08	1.21095	0.0220597
G3IG23	Alanine--tRNA ligase OS=Cricetulus griseus OX=10029 GN=AARS PE=3 SV=1	24	20	79	20	968	106.8	5.62	193.88	AARS	1		1.39453e+08	1.4024e+08	1.44219e+08	1.57148e+08	1.74209e+08	1.84871e+08	1.21777	0.0199591
G3I1V4	5-aminoimidazole-4-carboxamide ribonucleotide formyltransferase OS=Cricetulus griseus OX=10029 GN=I79_017373 PE=3 SV=1	36	15	38	15	592	64.6	6.98	108.99	I79_017373	1		6.61338e+07	6.70818e+07	6.77658e+07	7.56739e+07	8.2665e+07	8.47089e+07	1.2093	0.00722537
A0A061HZ06	Actin-depolymerizing factor OS=Cricetulus griseus OX=10029 GN=H671_6g15713 PE=3 SV=1	26	16	68	16	731	80.7	5.77	204.05	H671_6g15713	1		1.597e+08	1.59304e+08	1.6463e+08	1.85265e+08	2.02636e+08	1.99008e+08	1.21354	0.00346046
A0A3L7I9W9	6-phosphogluconate dehydrogenase, decarboxylating OS=Cricetulus griseus OX=10029 GN=CgPICR_017890 PE=3 SV=1	27	10	67	10	502	55.4	8.13	194.49	CgPICR_017890	1		1.67314e+08	1.71081e+08	1.70773e+08	2.03677e+08	2.28273e+08	2.27749e+08	1.29564	0.00361586
A0A061IC58	Elongation factor 1-gamma OS=Cricetulus griseus OX=10029 GN=H671_3g9663 PE=4 SV=1	37	17	59	17	450	51.7	7.44	157.62	H671_3g9663	1		4.07377e+08	3.93071e+08	4.31606e+08	4.94454e+08	5.37973e+08	5.38393e+08	1.27496	0.00358151
G3HBF7	Zinc finger CCCH domain-containing protein 14 OS=Cricetulus griseus OX=10029 GN=I79_007785 PE=3 SV=1	31	16	34	16	702	78.8	7.39	80.95	I79_007785	1		5.12764e+07	5.13819e+07	5.10523e+07	6.71917e+07	6.3697e+07	6.68025e+07	1.28613	0.000189897
P13704	Hydroxymethylglutaryl-CoA synthase, cytoplasmic OS=Cricetulus griseus OX=10029 GN=HMGCS1 PE=1 SV=1	33	13	62	13	520	57.3	5.66	165.25	HMGCS1	1		1.23893e+08	1.26572e+08	1.29858e+08	1.47349e+08	1.61046e+08	1.68387e+08	1.25362	0.00737181
G3H229	Glutamine amidotransferase OS=Cricetulus griseus OX=10029 GN=I79_004230 PE=4 SV=1	16	16	40	16	1159	129.9	6.16	99.84	I79_004230	1		5.95807e+07	6.06123e+07	6.3269e+07	6.81341e+07	7.32548e+07	7.99338e+07	1.20637	0.0245192
P17244	Glyceraldehyde-3-phosphate dehydrogenase OS=Cricetulus griseus OX=10029 GN=GAPDH PE=2 SV=2	33	10	82	7	333	35.7	8.34	222.77	GAPDH	1		8.17276e+08	8.08911e+08	8.38219e+08	1.02507e+09	1.13074e+09	1.06086e+09	1.30526	0.0014717
G3GR73	Rab GDP dissociation inhibitor OS=Cricetulus griseus OX=10029 GN=H671_3g8659 PE=3 SV=1	39	15	53	11	445	50.5	6.25	143.74	H671_3g8659	1		1.14341e+08	1.1692e+08	1.17595e+08	1.31165e+08	1.44772e+08	1.44408e+08	1.20492	0.00652567
G3HBD3	Nucleoside diphosphate kinase OS=Cricetulus griseus OX=10029 GN=H671_7g18194 PE=3 SV=1	63	8	45	6	152	17.3	7.99	134.74	H671_7g18194	1		1.46032e+08	1.433e+08	1.4744e+08	1.74392e+08	1.94332e+08	1.8419e+08	1.26591	0.00276132
G3H4Z5	C-1-tetrahydrofolate synthase, cytoplasmic OS=Cricetulus griseus OX=10029 GN=H671_5g14786 PE=3 SV=1	19	16	40	15	936	101.2	7.78	92.49	H671_5g14786	1		5.01891e+07	5.07514e+07	5.32135e+07	5.72693e+07	6.25472e+07	6.73464e+07	1.21413	0.0227183
G3HIQ1	Peptidyl-prolyl cis-trans isomerase OS=Cricetulus griseus OX=10029 GN=CgPICR_002732 PE=3 SV=1	61	10	117	2	164	17.9	8.28	247.28	CgPICR_002732	1		1.06288e+09	9.92369e+08	1.02885e+09	1.33373e+09	1.55029e+09	1.35771e+09	1.37535	0.00570343
A0A3L7HAT5	Triosephosphate isomerase OS=Cricetulus griseus OX=10029 GN=CgPICR_018409 PE=3 SV=1	39	8	43	7	295	31.7	5.39	127.01	CgPICR_018409	1		1.07465e+08	1.04464e+08	1.11354e+08	1.23705e+08	1.31541e+08	1.3494e+08	1.20694	0.0045371
G3H638	AHSA1 OS=Cricetulus griseus OX=10029 GN=CgPICR_008404 PE=3 SV=1	39	11	57	11	338	38.1	5.53	162.56	CgPICR_008404	1		9.16125e+07	8.95373e+07	9.32344e+07	1.01806e+08	1.14107e+08	1.14504e+08	1.20422	0.0122488
A0A3L7H3M7	Aspartate--tRNA ligase, cytoplasmic (Fragment) OS=Cricetulus griseus OX=10029 GN=CgPICR_014060 PE=3 SV=1	24	13	48	1	504	56.8	6.24	132.32	CgPICR_014060	1		1.74649e+06	1.87521e+06	1.97533e+06	2.07828e+06	2.32952e+06	2.44017e+06	1.2235	0.0295961
A0A061I368	Calcium-activated neutral proteinase 2 OS=Cricetulus griseus OX=10029 GN=H671_5g15004 PE=3 SV=1	22	13	40	1	660	75.2	4.89	94.9	H671_5g15004	1		385908	389279	355670	443720	452469	501226	1.23571	0.0130127
G3HXU0	Tubulin--tyrosine ligase-like protein 12 OS=Cricetulus griseus OX=10029 GN=I79_015854 PE=4 SV=1	24	13	46	13	655	75.6	5.92	109.31	I79_015854	1		1.19152e+08	1.23707e+08	1.20731e+08	1.37051e+08	1.51823e+08	1.5812e+08	1.22939	0.0121195
G3GTS6	26S proteasome non-ATPase regulatory subunit 11 OS=Cricetulus griseus OX=10029 GN=I79_001065 PE=4 SV=1	59	13	30	1	263	29.6	6.7	90.37	I79_001065	1		9.16882e+06	9.01742e+06	9.00917e+06	1.01387e+07	1.12141e+07	1.23334e+07	1.23867	0.0271928
G3GYC7	2-phospho-D-glycerate hydro-lyase OS=Cricetulus griseus OX=10029 GN=I79_002802 PE=4 SV=1	30	6	48	1	270	29.6	6.25	126.73	I79_002802	1		1.19356e+07	1.20056e+07	1.32036e+07	1.44217e+07	1.54642e+07	1.49667e+07	1.2075	0.00728589
V5QSN9	Adenylosuccinate synthetase isozyme 2 OS=Cricetulus griseus OX=10029 GN=ADSS PE=2 SV=1	25	9	24	9	456	50	6.38	75.9	ADSS	1		3.74381e+07	3.60008e+07	3.80645e+07	4.31883e+07	4.53486e+07	4.53854e+07	1.20106	0.0014061
G3I1Z7	Developmentally-regulated GTP-binding protein 1 OS=Cricetulus griseus OX=10029 GN=I79_017418 PE=4 SV=1	40	11	22	11	334	36.7	8.94	62.68	I79_017418	1		3.24121e+07	3.28741e+07	3.42198e+07	3.89429e+07	4.08998e+07	4.05378e+07	1.20978	0.00100668
A0A3L7H749	Diadenosine tetraphosphate synthetase OS=Cricetulus griseus OX=10029 GN=CgPICR_014818 PE=3 SV=1	18	13	36	4	749	83.8	6.93	99.09	CgPICR_014818	1		9.21029e+07	9.46847e+07	9.40432e+07	1.07559e+08	1.18321e+08	1.23946e+08	1.24568	0.0091519
G3HB62	ATP-binding cassette sub-family F member 2 OS=Cricetulus griseus OX=10029 GN=I79_007683 PE=4 SV=1	24	14	43	1	595	68.2	6.89	100.16	I79_007683	1		1.52303e+07	1.29729e+07	1.49872e+07	1.70089e+07	1.80826e+07	1.80073e+07	1.22941	0.0141899
G3HN88	Adenylyl cyclase-associated protein OS=Cricetulus griseus OX=10029 GN=I79_012224 PE=3 SV=1	25	9	39	9	474	51.5	7.28	90.9	I79_012224	1		8.11581e+07	7.95669e+07	8.4312e+07	9.41284e+07	1.04015e+08	1.04729e+08	1.23602	0.00643213
G3HIQ0	Threonyl-tRNA synthetase OS=Cricetulus griseus OX=10029 GN=I79_010525 PE=3 SV=1	29	20	43	19	722	83.4	7.02	103.39	I79_010525	1		9.78785e+07	9.73144e+07	1.00319e+08	1.11351e+08	1.20736e+08	1.25563e+08	1.21027	0.00835662
G3HBD4	Nucleoside diphosphate kinase OS=Cricetulus griseus OX=10029 GN=CgPICR_020542 PE=3 SV=1	71	9	43	7	152	17.2	6.33	120.29	CgPICR_020542	1		3.07943e+08	2.99647e+08	3.00847e+08	3.5865e+08	4.01052e+08	3.70744e+08	1.24439	0.00454061
G3I3B5	Rho-related GTP-binding protein RhoG OS=Cricetulus griseus OX=10029 GN=I79_017919 PE=4 SV=1	49	7	31	6	191	21.3	8.12	95.4	I79_017919	1		3.82994e+07	3.78419e+07	3.92015e+07	4.65465e+07	4.52198e+07	4.73223e+07	1.20587	0.000415721
G3HES6	Putative ATP-dependent RNA helicase DDX27 OS=Cricetulus griseus OX=10029 GN=I79_009070 PE=3 SV=1	30	14	42	1	486	55.9	9.94	101.45	I79_009070	1		4.06293e+06	4.13821e+06	4.33541e+06	5.68003e+06	4.58309e+06	5.1781e+06	1.2317	0.0416214
A0A061II77	Ubiquitinyl hydrolase 1 OS=Cricetulus griseus OX=10029 GN=H671_1g3232 PE=3 SV=1	3	12	32	9	4590	523.3	6	77.21	H671_1g3232	1		3.90087e+07	3.90365e+07	4.02992e+07	4.2634e+07	4.76992e+07	5.22077e+07	1.20446	0.0448873
G3I3Y6	GST class-pi OS=Cricetulus griseus OX=10029 GN=I79_018157 PE=3 SV=1	35	7	50	7	221	25	8.12	145.8	I79_018157	1		4.63156e+08	4.45689e+08	4.66685e+08	5.88882e+08	6.74877e+08	6.50553e+08	1.39169	0.00244056
G3I0I7	S-methyl-5'-thioadenosine phosphorylase OS=Cricetulus griseus OX=10029 GN=MTAP PE=3 SV=1	47	11	27	1	324	35.6	7.91	83.33	MTAP	1		5.63098e+07	5.61924e+07	5.80724e+07	6.50761e+07	7.02933e+07	7.34203e+07	1.22404	0.00709161
G3HNY5	Phosphoglycerate kinase OS=Cricetulus griseus OX=10029 GN=I79_012486 PE=3 SV=1	43	8	15	1	242	25.5	5.78	55.41	I79_012486	1		2.80374e+06	2.7484e+06	2.7162e+06	3.31561e+06	3.32566e+06	3.44139e+06	1.21943	0.000224123
G3IKH9	Phosphohydroxythreonine aminotransferase OS=Cricetulus griseus OX=10029 GN=I79_024382 PE=3 SV=1	31	9	39	9	309	33.9	7.97	111.61	I79_024382	1		1.6613e+08	1.62007e+08	1.63867e+08	2.10674e+08	2.28035e+08	2.21885e+08	1.34266	0.000422131
G3I3B7	Ribonucleoside-diphosphate reductase OS=Cricetulus griseus OX=10029 GN=I79_017921 PE=3 SV=1	13	9	20	9	792	90.2	6.83	64.14	I79_017921	1		2.12343e+07	2.18505e+07	2.25918e+07	2.52526e+07	2.64237e+07	2.76044e+07	1.20714	0.00444262
A0A061I5B9	Bromodomain adjacent to zinc finger domain protein 1A OS=Cricetulus griseus OX=10029 GN=H671_5g14938 PE=3 SV=1	5	9	34	6	2011	228.4	6.09	101.38	H671_5g14938	1		4.37482e+07	4.26722e+07	4.52956e+07	5.07643e+07	5.38014e+07	5.44333e+07	1.20714	0.0026338
A0A3L7GVZ2	NARS OS=Cricetulus griseus OX=10029 GN=CgPICR_013988 PE=4 SV=1	16	7	27	6	536	61.1	5.21	75.93	CgPICR_013988	1		5.41371e+07	5.57356e+07	5.73879e+07	6.16531e+07	6.85775e+07	7.35259e+07	1.2182	0.0270563
A0A3L7IH50	Annexin OS=Cricetulus griseus OX=10029 GN=CgPICR_002359 PE=3 SV=1	32	12	57	11	358	39.9	5.16	153.84	CgPICR_002359	1		2.77129e+08	2.54742e+08	2.58236e+08	3.46384e+08	3.62893e+08	3.4261e+08	1.33132	0.000729235
M1RNR0	AIR carboxylase OS=Cricetulus griseus OX=10029 GN=PAICS PE=2 SV=1	24	9	38	4	425	47.1	7.23	102.15	PAICS	1		5.798e+07	5.94757e+07	5.99068e+07	6.60725e+07	7.54734e+07	7.8938e+07	1.24313	0.020883
G3HH30	Aldose reductase OS=Cricetulus griseus OX=10029 GN=I79_009926 PE=3 SV=1	30	10	43	9	316	35.8	7.4	117.32	I79_009926	1		2.26535e+08	2.32663e+08	2.34901e+08	2.88231e+08	3.1608e+08	3.10338e+08	1.31775	0.00114707
G3HP24	Isoleucyl-tRNA synthetase OS=Cricetulus griseus OX=10029 GN=I79_012527 PE=3 SV=1	11	12	24	12	1262	144	6.47	53.07	I79_012527	1		3.81236e+07	3.80358e+07	3.93568e+07	4.3533e+07	4.79233e+07	5.25481e+07	1.24662	0.022748
G3GXH4	Cell division protein kinase 6 OS=Cricetulus griseus OX=10029 GN=I79_002464 PE=4 SV=1	35	8	20	7	273	31	6.54	59.41	I79_002464	1		2.2954e+07	2.19876e+07	2.24509e+07	2.57919e+07	2.83976e+07	2.82676e+07	1.22353	0.00490773
Q9JKY1	Peroxiredoxin-1 OS=Cricetulus griseus OX=10029 GN=PRDX1 PE=1 SV=1	37	7	54	5	199	22.2	8.05	134.37	PRDX1	1		2.5116e+08	2.43206e+08	2.50906e+08	2.87992e+08	3.24716e+08	3.04794e+08	1.2311	0.0062869
A0A061IFQ4	Ubiquitin carboxyl-terminal hydrolase OS=Cricetulus griseus OX=10029 GN=H671_3g8749 PE=3 SV=1	15	9	24	9	802	88.3	5.45	46.29	H671_3g8749	1		2.57616e+07	2.5553e+07	2.62485e+07	3.22522e+07	3.18148e+07	3.35668e+07	1.25877	0.000291911
G3HSY5	Transcription elongation factor A protein 1 OS=Cricetulus griseus OX=10029 GN=I79_013985 PE=3 SV=1	27	6	29	1	278	31.2	8.66	61.23	I79_013985	1		2.58153e+06	2.54343e+06	2.74996e+06	3.59859e+06	3.79128e+06	3.84743e+06	1.42697	0.000340366
G3IGL3	Hexokinase OS=Cricetulus griseus OX=10029 GN=I79_022931 PE=3 SV=1	16	9	15	9	704	78.4	5.81	33.24	I79_022931	1		3.17966e+07	3.22857e+07	3.53583e+07	3.87276e+07	4.00021e+07	4.17496e+07	1.21157	0.00777917
A0A3L7HJJ8	Calcyclin-binding protein OS=Cricetulus griseus OX=10029 GN=CgPICR_000805 PE=4 SV=1	34	8	36	1	256	29.5	8.66	80.45	CgPICR_000805	1		1.66284e+08	1.62108e+08	1.70525e+08	1.9343e+08	2.10932e+08	1.99551e+08	1.21045	0.0035083
G3I8H9	Cysteine and histidine-rich domain-containing protein 1 OS=Cricetulus griseus OX=10029 GN=I79_019852 PE=4 SV=1	26	7	13	7	332	37.4	7.75	43.68	I79_019852	1		1.486e+07	1.45367e+07	1.51102e+07	1.7323e+07	1.79474e+07	1.87128e+07	1.21292	0.00190708
G3HSB4	60S ribosomal protein L27 OS=Cricetulus griseus OX=10029 GN=I79_013744 PE=3 SV=1	48	6	39	1	120	13.7	10.48	82.06	I79_013744	1		3.56514e+06	3.49422e+06	3.79668e+06	4.60592e+06	4.87802e+06	4.85814e+06	1.32112	0.000780718
G3IE21	Aldose reductase-related protein 2 OS=Cricetulus griseus OX=10029 GN=I79_021963 PE=3 SV=1	25	7	13	3	316	36.3	6.68	36.32	I79_021963	1		3.34818e+07	3.3347e+07	3.33562e+07	4.13171e+07	4.43362e+07	4.46212e+07	1.30034	0.000690764
A0A3L7H5P6	BLVRB OS=Cricetulus griseus OX=10029 GN=CgPICR_018598 PE=4 SV=1	52	7	39	3	184	20	6.73	89.72	CgPICR_018598	1		1.16871e+08	1.13775e+08	1.15938e+08	1.443e+08	1.62124e+08	1.5198e+08	1.32264	0.00206806
G3HV49	UPF0160 protein MYG1, mitochondrial OS=Cricetulus griseus OX=10029 GN=I79_014826 PE=3 SV=1	22	6	12	6	381	42.9	6.64	30.39	I79_014826	1		2.55514e+07	2.5669e+07	2.592e+07	3.11275e+07	3.30797e+07	3.20375e+07	1.24766	0.000376461
G3H2B3	Kinesin-like protein OS=Cricetulus griseus OX=10029 GN=I79_004322 PE=3 SV=1	14	8	15	7	646	73.2	5.82	29.4	I79_004322	1		3.63667e+07	3.41405e+07	3.85788e+07	4.34547e+07	4.59494e+07	4.64405e+07	1.2453	0.00484711
A0A3L7GM46	ANKFY1 OS=Cricetulus griseus OX=10029 GN=CgPICR_003582 PE=4 SV=1	6	7	13	7	1152	126.8	5.96	30.41	CgPICR_003582	1		1.32634e+07	1.34443e+07	1.4603e+07	1.55568e+07	1.67382e+07	1.75872e+07	1.20749	0.0167928
A0A061HTI3	NEDD8-conjugating enzyme Ubc12-like protein (Fragment) OS=Cricetulus griseus OX=10029 GN=H671_21728 PE=3 SV=1	46	6	35	2	146	16.9	5.33	72.12	H671_21728	1		1.17021e+07	1.08802e+07	1.15022e+07	1.33383e+07	1.47459e+07	1.41329e+07	1.2386	0.00472259
G3GSP0	OMPdecase OS=Cricetulus griseus OX=10029 GN=CgPICR_002087 PE=3 SV=1	21	11	29	11	480	52.2	6.9	77.02	CgPICR_002087	1		6.14175e+07	5.85029e+07	6.53551e+07	7.16396e+07	7.63004e+07	7.58199e+07	1.20772	0.006605
G3HEQ3	Ran-specific GTPase-activating protein OS=Cricetulus griseus OX=10029 GN=I79_009045 PE=4 SV=1	20	3	15	3	220	25.2	5.16	38.82	I79_009045	1		3.67372e+07	3.43567e+07	3.59752e+07	4.26007e+07	4.69819e+07	4.37622e+07	1.24541	0.0041499
G3I5P7	Dedicator of cytokinesis protein 1 OS=Cricetulus griseus OX=10029 GN=I79_018801 PE=3 SV=1	12	6	10	6	635	73.2	7.18	32.47	I79_018801	1		9.18782e+06	9.40354e+06	9.90286e+06	1.0408e+07	1.21177e+07	1.27679e+07	1.23862	0.0367903
A0A3L7INI2	EIF4A1 OS=Cricetulus griseus OX=10029 GN=CgPICR_004399 PE=4 SV=1	21	4	22	1	245	27.5	7.87	52.99	CgPICR_004399	1		4.61558e+06	4.4912e+06	4.74691e+06	4.97614e+06	5.71353e+06	6.07021e+06	1.20978	0.0427625
G3GVY7	Nardilysin OS=Cricetulus griseus OX=10029 GN=I79_001893 PE=3 SV=1	10	8	12	8	869	98.4	5.08	29.89	I79_001893	1		1.67607e+07	1.71805e+07	1.75939e+07	1.97462e+07	2.26574e+07	2.37876e+07	1.28439	0.0164062
G3I366	Post-proline cleaving enzyme OS=Cricetulus griseus OX=10029 GN=I79_017867 PE=3 SV=1	17	9	28	9	555	62.4	6.18	66.41	I79_017867	1		2.90487e+07	2.92832e+07	3.01958e+07	3.39268e+07	3.64736e+07	3.78464e+07	1.22274	0.00541439
G3H0C9	L-lactate dehydrogenase A chain OS=Cricetulus griseus OX=10029 GN=I79_003584 PE=3 SV=1	39	4	27	1	156	17.3	5.9	83.11	I79_003584	1		771875	712665	692280	811695	966042	852958	1.2085	0.0435688
A0A3L7HC31	PPP1R9B OS=Cricetulus griseus OX=10029 GN=CgPICR_018801 PE=4 SV=1	7	5	17	2	1045	111.9	9.14	49.48	CgPICR_018801	1		1.63746e+07	1.63155e+07	1.86341e+07	2.05899e+07	2.45755e+07	2.68254e+07	1.40267	0.0252259
A0A061HZC1	Ubiquitin-conjugating enzyme, E2 containing protein OS=Cricetulus griseus OX=10029 GN=H671_6g15480 PE=4 SV=1	43	6	28	6	149	16.7	7.96	59.12	H671_6g15480	1		8.04693e+07	7.68457e+07	8.12424e+07	1.01544e+08	1.10088e+08	1.10015e+08	1.3483	0.000915101
C0SSX9	Integrin-linked protein kinase OS=Cricetulus griseus OX=10029 GN=ilk PE=2 SV=1	15	6	11	6	452	51.4	8.07	26.19	ilk	1		2.75823e+07	2.79887e+07	2.96715e+07	3.27564e+07	3.52146e+07	3.80338e+07	1.24357	0.0138521
G3H5D5	Acyl-CoA-binding protein OS=Cricetulus griseus OX=10029 GN=I79_005522 PE=4 SV=1	15	1	11	1	119	13.5	9.31	37.56	I79_005522	1		3.62359e+07	3.42354e+07	3.4838e+07	4.1274e+07	4.57762e+07	4.27127e+07	1.23221	0.00497028
G3HW06	Adenylosuccinate lyase OS=Cricetulus griseus OX=10029 GN=I79_015153 PE=3 SV=1	18	6	8	6	484	54.9	6.87	27.73	I79_015153	1		4.04852e+07	4.02367e+07	4.13735e+07	4.89923e+07	5.66802e+07	5.64194e+07	1.32758	0.00633571
G3HH47	Peptidyl-prolyl cis-trans isomerase OS=Cricetulus griseus OX=10029 GN=I79_009944 PE=3 SV=1	33	4	104	1	104	11.4	8.65	186.87	I79_009944	1		4.62147e+07	4.59421e+07	4.80731e+07	5.99441e+07	6.05356e+07	5.61654e+07	1.25968	0.00134559
G3HZR3	Uncharacterized protein OS=Cricetulus griseus OX=10029 GN=I79_016573 PE=3 SV=1	65	4	37	1	75	8.6	4.17	101.75	I79_016573	1		3.93277e+07	3.64715e+07	3.80841e+07	4.40504e+07	4.85095e+07	5.01095e+07	1.25277	0.00854939
G3I958	Protein DDI1-like 2 OS=Cricetulus griseus OX=10029 GN=I79_020092 PE=3 SV=1	10	6	19	6	797	86.3	4.91	45.46	I79_020092	1		1.83748e+07	1.82272e+07	1.92163e+07	2.32066e+07	2.45399e+07	2.43173e+07	1.29104	0.00046166
G3I595	Histidine--tRNA ligase OS=Cricetulus griseus OX=10029 GN=I79_018639 PE=3 SV=1	14	6	11	2	364	40.7	5.08	32.36	I79_018639	1		342467	373295	379662	439297	450304	507934	1.27579	0.0140991
G3HLS6	Non-specific serine/threonine protein kinase OS=Cricetulus griseus OX=10029 GN=I79_011670 PE=3 SV=1	11	5	12	4	487	55.6	5.15	27.14	I79_011670	1		1.64193e+07	1.65059e+07	1.65154e+07	2.24475e+07	2.23068e+07	2.25897e+07	1.36212	2.73138e-07
A0A3L7ICA5	Procollagen-lysine 5-dioxygenase OS=Cricetulus griseus OX=10029 GN=CgPICR_017858 PE=4 SV=1	10	6	18	6	700	80.6	6.76	32.07	CgPICR_017858	1		2.95422e+07	3.0075e+07	3.13524e+07	3.652e+07	3.78055e+07	3.89084e+07	1.24474	0.00105707
G3HMQ1	5'-nucleotidase OS=Cricetulus griseus OX=10029 GN=I79_012023 PE=3 SV=1	17	4	12	4	308	35.3	6.47	20.34	I79_012023	1		1.17165e+07	1.18344e+07	1.24034e+07	1.40967e+07	1.46856e+07	1.48859e+07	1.21455	0.00127011
G3IGL7	Dedicator of cytokinesis protein 1 OS=Cricetulus griseus OX=10029 GN=I79_022935 PE=3 SV=1	11	8	22	7	782	90	7.4	46.25	I79_022935	1		3.80996e+07	3.50759e+07	3.77205e+07	4.25865e+07	4.51095e+07	4.69293e+07	1.21398	0.00742362
A0A3L7GR92	Esterase D OS=Cricetulus griseus OX=10029 GN=CgPICR_007427 PE=3 SV=1	23	3	7	3	243	27	6.33	27.49	CgPICR_007427	1		9.08862e+06	8.83019e+06	9.7427e+06	1.07616e+07	1.11977e+07	1.17064e+07	1.21706	0.00652691
G3GWV2	2-phospho-D-glycerate hydro-lyase OS=Cricetulus griseus OX=10029 GN=I79_002236 PE=3 SV=1	14	4	43	2	191	21	7.03	116.77	I79_002236	1		9.27096e+07	8.82131e+07	9.27173e+07	1.17692e+08	1.29339e+08	1.27396e+08	1.36832	0.00100066
A0A061I1U1	Nck-associated protein 1 OS=Cricetulus griseus OX=10029 GN=H671_6g15449 PE=4 SV=1	9	10	13	10	1102	125.8	6.39	29.47	H671_6g15449	1		1.3965e+07	1.46919e+07	1.53279e+07	1.64971e+07	1.81343e+07	1.9297e+07	1.22607	0.0213451
A0A3L7H959	TUBG1 OS=Cricetulus griseus OX=10029 GN=CgPICR_016951 PE=3 SV=1	16	6	15	6	446	50.9	6.09	42.46	CgPICR_016951	1		2.27293e+07	2.22675e+07	2.26366e+07	2.58392e+07	2.74877e+07	2.80402e+07	1.20306	0.0024808
A0A3L7HDW4	Serine/threonine-protein phosphatase 2A activator OS=Cricetulus griseus OX=10029 GN=CgPICR_012506 PE=3 SV=1	20	5	21	5	302	34.2	6.18	41.87	CgPICR_012506	1		1.20499e+07	1.17841e+07	1.26133e+07	1.51514e+07	1.60638e+07	1.51813e+07	1.27298	0.00101231
G3HLY6	ESCRT-II complex subunit VPS25 OS=Cricetulus griseus OX=10029 GN=I79_011730 PE=3 SV=1	27	6	10	6	176	20.7	6.34	28.65	I79_011730	1		3.09876e+07	3.00224e+07	3.33298e+07	4.37607e+07	3.82547e+07	3.86082e+07	1.27861	0.0125361
A0A061IPB9	PCI domain-containing protein 2 OS=Cricetulus griseus OX=10029 GN=H671_1g1760 PE=4 SV=1	14	5	9	4	409	47.3	8.53	24.39	H671_1g1760	1		2.01946e+07	2.05222e+07	2.11355e+07	2.38939e+07	2.57688e+07	2.78647e+07	1.25343	0.0114246
G3HPR6	Tubulin-folding cofactor B OS=Cricetulus griseus OX=10029 GN=I79_012784 PE=4 SV=1	24	5	27	5	193	21.7	4.88	69.18	I79_012784	1		1.34121e+08	1.35243e+08	1.35837e+08	1.54937e+08	1.71375e+08	1.7565e+08	1.2388	0.00702004
G3GTX7	2-phospho-D-glycerate hydro-lyase OS=Cricetulus griseus OX=10029 GN=I79_001117 PE=3 SV=1	9	3	52	1	314	34	9.45	136.18	I79_001117	1		3.58326e+07	3.49858e+07	3.77429e+07	4.67533e+07	5.46585e+07	5.23497e+07	1.41636	0.00373377
G3IH98	Keratin, type II cytoskeletal 8 OS=Cricetulus griseus OX=10029 GN=I79_023186 PE=3 SV=1	13	7	64	3	488	54.3	5.82	150.18	I79_023186	1		9.892e+06	7.4499e+06	8.35287e+06	1.22567e+07	1.09359e+07	1.18681e+07	1.36451	0.0184962
G3HFY9	Ubiquitin-conjugating enzyme E2 L3 OS=Cricetulus griseus OX=10029 GN=I79_009507 PE=3 SV=1	38	5	17	5	154	17.8	8.22	51.48	I79_009507	1		5.10221e+07	4.83599e+07	5.19517e+07	6.05432e+07	7.10062e+07	6.80792e+07	1.31913	0.00814628
G3HAR2	CPNE1 OS=Cricetulus griseus OX=10029 GN=CgPICR_001195 PE=3 SV=1	14	7	18	7	537	58.9	5.73	44.98	CgPICR_001195	1		5.32562e+07	5.43156e+07	5.67529e+07	6.18832e+07	6.70466e+07	7.00209e+07	1.21072	0.0112347
G3GR86	ATP-dependent 6-phosphofructokinase OS=Cricetulus griseus OX=10029 GN=I79_000029 PE=3 SV=1	7	5	6	3	793	86.2	7.09	14.85	I79_000029	1		1.69758e+07	1.49179e+07	1.9871e+07	2.39637e+07	2.41428e+07	2.47465e+07	1.40739	0.00847424
A0A3L7HPD3	LRRFIP2 OS=Cricetulus griseus OX=10029 GN=CgPICR_013364 PE=3 SV=1	13	5	11	4	459	51.5	5.12	29.21	CgPICR_013364	1		8.48281e+06	7.58657e+06	8.50059e+06	1.00709e+07	1.02563e+07	1.00027e+07	1.23443	0.00350133
G3IEZ1	Calcium/calmodulin-dependent protein kinase type II delta chain OS=Cricetulus griseus OX=10029 GN=I79_022301 PE=4 SV=1	23	4	11	3	225	25	6.23	23.04	I79_022301	1		1.70647e+07	1.67704e+07	1.80425e+07	1.993e+07	2.14707e+07	2.342e+07	1.24949	0.0162256
A0A3L7IHJ4	TBC1D15 OS=Cricetulus griseus OX=10029 GN=CgPICR_002600 PE=4 SV=1	8	5	10	5	639	73.3	5.17	17.66	CgPICR_002600	1		6.53165e+06	6.24853e+06	6.72302e+06	7.29709e+06	8.08108e+06	8.25135e+06	1.21157	0.0132869
A0A061HWR2	Mps one binder kinase activator-like 1B-like protein OS=Cricetulus griseus OX=10029 GN=H671_8g19566 PE=4 SV=1	21	4	9	4	229	26.4	7.2	15.91	H671_8g19566	1		1.83328e+07	1.81425e+07	1.93543e+07	2.16126e+07	2.27859e+07	2.29209e+07	1.2058	0.00239932
G3HJ13	LIM and senescent cell antigen-like-containing domain protein OS=Cricetulus griseus OX=10029 GN=I79_010647 PE=4 SV=1	17	5	12	5	325	37.2	8.05	23.96	I79_010647	1		3.02092e+07	3.01424e+07	3.1637e+07	3.66889e+07	3.63019e+07	3.8159e+07	1.2083	0.00102558
A0A061HYZ1	Peroxiredoxin-6-like protein OS=Cricetulus griseus OX=10029 GN=H671_5g14835 PE=3 SV=1	26	7	16	7	231	25.9	6.9	34.38	H671_5g14835	1		7.80612e+07	7.80594e+07	7.97516e+07	9.168e+07	9.86779e+07	9.61032e+07	1.21448	0.0013527
A0A3L7I0H5	SNAP23 OS=Cricetulus griseus OX=10029 GN=CgPICR_005295 PE=4 SV=1	44	2	4	1	86	9.6	4.63	16.76	CgPICR_005295	1		1.32567e+06	1.29131e+06	1.37415e+06	1.61948e+06	1.7867e+06	1.76643e+06	1.29603	0.00244165
A0A3L7HVA1	Coactivator-associated arginine methyltransferase 1 OS=Cricetulus griseus OX=10029 GN=CgPICR_019677 PE=4 SV=1	12	5	8	5	520	57.3	7.03	16.93	CgPICR_019677	1		2.77239e+07	2.79914e+07	3.1224e+07	3.45562e+07	3.73948e+07	3.79852e+07	1.26452	0.00768768
G3IEU2	Maillard deglycase OS=Cricetulus griseus OX=10029 GN=I79_022246 PE=3 SV=1	16	4	14	4	189	19.9	6.79	37.21	I79_022246	1		3.57722e+07	3.50423e+07	3.58895e+07	4.08329e+07	4.59468e+07	4.43902e+07	1.22929	0.00605518
A0A3L7IC23	PTMA OS=Cricetulus griseus OX=10029 GN=CgPICR_000547 PE=3 SV=1	13	2	46	2	110	12.1	3.79	103.8	CgPICR_000547	1		1.20418e+08	1.0191e+08	1.11741e+08	1.45674e+08	1.63173e+08	1.36048e+08	1.33175	0.0181546
G3HQZ8	Citrate hydro-lyase OS=Cricetulus griseus OX=10029 GN=I79_013257 PE=3 SV=1	8	7	10	7	808	88.9	6.84	21	I79_013257	1		1.41311e+07	1.47774e+07	1.53811e+07	1.68149e+07	1.90719e+07	1.96403e+07	1.25373	0.0160598
G3HU24	Aflatoxin B1 aldehyde reductase member 2 OS=Cricetulus griseus OX=10029 GN=H671_2g6290 PE=4 SV=1	11	3	4	3	338	37.5	6.89	11.96	H671_2g6290	1		5.74344e+06	5.53872e+06	5.78518e+06	6.95586e+06	7.15554e+06	7.55028e+06	1.26919	0.00130037
G3I597	Histidine--tRNA ligase OS=Cricetulus griseus OX=10029 GN=I79_018641 PE=3 SV=1	13	4	7	1	365	41.1	7.17	18.01	I79_018641	1		2.89228e+06	2.96536e+06	2.99266e+06	1.2362e+07	1.2378e+07	1.39856e+07	4.37563	5.0648e-05
A0A3L7GMB3	TAX1BP3 OS=Cricetulus griseus OX=10029 GN=CgPICR_003573 PE=4 SV=1	15	1	4	1	111	12.2	9.47	18.68	CgPICR_003573	1		6.51334e+06	6.34995e+06	6.47495e+06	7.69908e+06	8.43106e+06	7.73476e+06	1.23408	0.00343938
G3GYD2	Rab GTPase-binding effector protein 1 OS=Cricetulus griseus OX=10029 GN=I79_002807 PE=3 SV=1	9	8	11	1	771	88.8	5.05	19.55	I79_002807	1		1.91609e+06	1.93839e+06	2.04399e+06	2.15802e+06	2.44872e+06	2.49927e+06	1.20472	0.0238184
A0A061I9B2	RANBP6 OS=Cricetulus griseus OX=10029 GN=CgPICR_006595 PE=4 SV=1	2	3	14	2	1105	124.5	5.08	31.5	CgPICR_006595	1		1.17877e+07	1.18632e+07	1.26333e+07	1.36943e+07	1.53328e+07	1.58488e+07	1.23679	0.015207
P47952	Adenine phosphoribosyltransferase OS=Cricetulus griseus OX=10029 GN=APRT PE=3 SV=2	18	3	8	3	180	19.4	6.01	21.34	APRT	1		1.9654e+07	2.08043e+07	2.07453e+07	2.21253e+07	2.5923e+07	2.70737e+07	1.22741	0.0395344
A0A3L7H5W8	SAE1 OS=Cricetulus griseus OX=10029 GN=CgPICR_021131 PE=4 SV=1	14	4	12	4	259	29	8.29	33.21	CgPICR_021131	1		3.93117e+07	4.05796e+07	4.04222e+07	4.51211e+07	4.92792e+07	5.02999e+07	1.20269	0.00761356
A0A3L7GLY3	PITPNA (Fragment) OS=Cricetulus griseus OX=10029 GN=CgPICR_003527 PE=4 SV=1	23	5	10	4	233	27.6	8.15	23.25	CgPICR_003527	1		3.3649e+07	3.23045e+07	3.43181e+07	3.75817e+07	4.2221e+07	4.30831e+07	1.22553	0.0140405
G3HLQ8	Peptidyl-prolyl cis-trans isomerase OS=Cricetulus griseus OX=10029 GN=I79_011650 PE=3 SV=1	18	3	32	1	119	13.2	6.62	73.49	I79_011650	1		1.17354e+08	1.08093e+08	1.07737e+08	1.33902e+08	1.62894e+08	1.38065e+08	1.30517	0.0240764
A0A061I208	Leukotriene-B(4) omega-hydroxylase 1-like isoform 1 OS=Cricetulus griseus OX=10029 GN=H671_5g15146 PE=3 SV=1	3	3	6	1	1725	197.7	8	16.35	H671_5g15146	1		76455.8	71499.5	70622.3	93540.4	85997.9	87052.8	1.21966	0.00577922
G3HMZ7	Histidine triad nucleotide-binding protein 2 OS=Cricetulus griseus OX=10029 GN=I79_012127 PE=4 SV=1	20	2	4	2	163	17.3	9.33	15.98	I79_012127	1		4.86474e+06	4.65729e+06	5.15699e+06	6.2219e+06	6.3882e+06	6.29352e+06	1.2878	0.000768962
A0A061IJZ5	Exocyst complex component 1-like protein OS=Cricetulus griseus OX=10029 GN=H671_1g3558 PE=3 SV=1	6	5	9	5	896	101.8	6.68	14.98	H671_1g3558	1		8.09325e+06	7.86128e+06	8.37615e+06	1.01212e+07	9.93809e+06	1.04665e+07	1.25462	0.000655126
A0A061HZ94	Peptidyl-prolyl cis-trans isomerase OS=Cricetulus griseus OX=10029 GN=H671_xg20712 PE=3 SV=1	18	2	5	2	131	13.8	9.77	16.08	H671_xg20712	1		5.23882e+06	4.80497e+06	5.34754e+06	5.83713e+06	6.49343e+06	6.14357e+06	1.20029	0.0150905
A0A3L7I7C1	ACTB OS=Cricetulus griseus OX=10029 GN=CgPICR_009035 PE=4 SV=1	24	1	8	1	87	9.3	5	29.91	CgPICR_009035	1		3.0955e+07	3.12001e+07	3.23961e+07	3.92015e+07	3.97607e+07	4.30148e+07	1.29006	0.00197102
A0A3L7HDH6	UAP1L1 OS=Cricetulus griseus OX=10029 GN=CgPICR_012366 PE=4 SV=1	10	4	11	4	507	56.4	5.85	25.42	CgPICR_012366	1		1.19657e+07	1.23978e+07	1.30501e+07	1.45046e+07	1.57555e+07	1.71794e+07	1.26797	0.0160665
G3H5Y1	MIEN1 OS=Cricetulus griseus OX=10029 GN=CgPICR_018709 PE=4 SV=1	32	4	18	4	115	12.3	4.46	41.51	CgPICR_018709	1		2.10181e+07	1.95811e+07	2.06985e+07	2.38634e+07	2.54741e+07	2.43379e+07	1.20193	0.00309537
A0A061I0G4	5'-AMP-activated protein kinase subunit beta-1-like protein OS=Cricetulus griseus OX=10029 GN=H671_4g13394 PE=3 SV=1	19	3	6	3	270	30.3	6.23	28.91	H671_4g13394	1		7.74136e+06	7.30266e+06	8.45432e+06	9.64354e+06	1.03756e+07	9.59528e+06	1.26028	0.00831038
A0A061HZM5	Cytochrome P450 4F6-like protein OS=Cricetulus griseus OX=10029 GN=H671_5g15145 PE=3 SV=1	7	3	6	1	524	60.3	7.53	13.63	H671_5g15145	1		1.11367e+06	1.19803e+06	1.20406e+06	1.71112e+06	1.79386e+06	1.50271e+06	1.42436	0.00553944
A0A3L7GMS5	Serine hydroxymethyltransferase OS=Cricetulus griseus OX=10029 GN=CgPICR_003787 PE=3 SV=1	6	3	4	2	480	52.7	7.34	13.24	CgPICR_003787	1		3.31441e+06	3.39335e+06	3.4595e+06	4.03406e+06	4.60028e+06	4.27174e+06	1.26938	0.00573623
A0A3L7I5Z2	ACAT2 OS=Cricetulus griseus OX=10029 GN=CgPICR_011489 PE=3 SV=1	17	5	9	2	413	43	8.28	23.93	CgPICR_011489	1		3.60327e+07	3.55561e+07	3.64424e+07	4.12946e+07	4.58456e+07	4.35681e+07	1.20991	0.00484209
A0A3L7HHJ9	Deoxyhypusine hydroxylase OS=Cricetulus griseus OX=10029 GN=DOHH PE=3 SV=1	18	3	4	3	302	33	5.33	18.81	DOHH	1		7.0102e+06	7.16573e+06	7.13408e+06	7.96945e+06	8.81474e+06	8.87149e+06	1.20393	0.00803396
G3I8Z5	Sulfiredoxin OS=Cricetulus griseus OX=10029 GN=I79_020028 PE=3 SV=1	32	4	5	4	155	16.2	7.39	12.1	I79_020028	1		8.76651e+06	9.06653e+06	9.73384e+06	1.3201e+07	1.3209e+07	1.35876e+07	1.45093	0.000188251
G3HAC2	Interferon-inducible double stranded RNA-dependent protein kinase activator A OS=Cricetulus griseus OX=10029 GN=I79_007370 PE=4 SV=1	18	3	4	3	212	23.4	9.41	8.08	I79_007370	1		1.31719e+07	1.25772e+07	1.44887e+07	1.88862e+07	1.94955e+07	2.07387e+07	1.46928	0.00131206
G3HTP6	2-phospho-D-glycerate hydro-lyase OS=Cricetulus griseus OX=10029 GN=I79_014274 PE=4 SV=1	16	2	11	1	123	13.9	4.94	30.82	I79_014274	1		1.23003e+07	1.18465e+07	1.31931e+07	1.71583e+07	1.9423e+07	1.89096e+07	1.4861	0.0015732
G3HDD1	Geranylgeranyl transferase type-2 subunit alpha OS=Cricetulus griseus OX=10029 GN=I79_008535 PE=3 SV=1	9	6	6	6	567	65	5.74	13.97	I79_008535	1		4.05952e+06	4.21984e+06	4.61905e+06	4.98583e+06	5.33995e+06	5.80472e+06	1.25058	0.0204832
A0A3L7I532	CSNK1E OS=Cricetulus griseus OX=10029 GN=CgPICR_015023 PE=3 SV=1	13	5	7	2	415	47.3	9.63	9.52	CgPICR_015023	1		9.20933e+06	9.09762e+06	1.01054e+07	2.03768e+07	1.37456e+07	1.49377e+07	1.72671	0.0290565
G3HDX2	Tetratricopeptide repeat protein 1 OS=Cricetulus griseus OX=10029 GN=I79_008740 PE=3 SV=1	9	5	9	5	393	44.8	5.52	24.67	I79_008740	1		2.8117e+07	2.71971e+07	2.79337e+07	3.59814e+07	3.53349e+07	3.48582e+07	1.27541	5.89235e-05
A0A061IHC6	CWF19-like protein 1 OS=Cricetulus griseus OX=10029 GN=H671_3g8864 PE=3 SV=1	9	3	4	3	537	60.4	7.61	11.9	H671_3g8864	1		2.08912e+06	2.09266e+06	2.28398e+06	2.51165e+06	2.63112e+06	2.73999e+06	1.21915	0.00685949
A0A3L7I548	CDK1 OS=Cricetulus griseus OX=10029 GN=CgPICR_011864 PE=4 SV=1	13	2	5	2	187	21.1	5.81	16.76	CgPICR_011864	1		3.81811e+07	3.53417e+07	3.86518e+07	4.56608e+07	4.77292e+07	4.41567e+07	1.22618	0.00445166
A0A3L7INA3	Annexin (Fragment) OS=Cricetulus griseus OX=10029 GN=CgPICR_018338 PE=3 SV=1	18	5	17	1	240	26.8	6.01	29.91	CgPICR_018338	1		9.55596e+06	9.5958e+06	1.05395e+07	1.22008e+07	1.43089e+07	1.38968e+07	1.36088	0.0077298
G3IE98	Arf-GAP domain and FG repeats-containing protein 1 OS=Cricetulus griseus OX=10029 GN=I79_022042 PE=4 SV=1	8	4	13	4	492	50.4	7.02	35.49	I79_022042	1		2.69324e+07	2.61267e+07	2.73961e+07	3.17173e+07	3.56913e+07	3.82003e+07	1.31264	0.0120704
A0A3L7HT34	Malic enzyme OS=Cricetulus griseus OX=10029 GN=CgPICR_005124 PE=3 SV=1	6	4	10	3	572	63.9	6.55	19.88	CgPICR_005124	1		4.92689e+06	4.72859e+06	4.90896e+06	5.50293e+06	5.89061e+06	6.16028e+06	1.20525	0.00772126
A0A3L7HM82	PITPNB OS=Cricetulus griseus OX=10029 GN=CgPICR_016567 PE=4 SV=1	22	2	6	1	166	19.1	5.39	22.81	CgPICR_016567	1		1.75812e+06	1.75142e+06	1.7395e+06	2.16737e+06	2.32539e+06	2.09236e+06	1.25454	0.00294951
G3H8F2	Acyl-peptide hydrolase OS=Cricetulus griseus OX=10029 GN=I79_006652 PE=4 SV=1	6	4	6	4	732	81.5	5.34	8.95	I79_006652	1		8.68611e+06	8.77692e+06	9.42015e+06	1.03624e+07	1.09876e+07	1.12001e+07	1.2108	0.00521603
A0A3L7IIH3	AKR1B7 OS=Cricetulus griseus OX=10029 GN=CgPICR_009159 PE=3 SV=1	10	5	14	1	318	36.4	7.27	32.22	CgPICR_009159	1		3.99675e+07	3.76663e+07	4.09401e+07	5.2677e+07	5.65974e+07	5.81456e+07	1.41195	0.00100794
A0A3L7H5K7	EXOSC5 OS=Cricetulus griseus OX=10029 GN=CgPICR_018558 PE=4 SV=1	17	2	4	2	229	24.6	7.56	6.14	CgPICR_018558	1		4.85859e+06	4.8655e+06	5.22428e+06	6.58642e+06	6.20039e+06	6.59121e+06	1.29633	0.00112997
G3GRX4	Coactosin-like protein OS=Cricetulus griseus OX=10029 GN=I79_000269 PE=4 SV=1	44	5	11	5	142	15.9	5.4	27.04	I79_000269	1		2.00723e+07	1.97135e+07	1.96658e+07	2.34161e+07	2.68167e+07	2.53665e+07	1.27161	0.00562542
G3HB42	Heme-binding protein 1 OS=Cricetulus griseus OX=10029 GN=I79_007657 PE=3 SV=1	19	3	7	3	190	21.2	5.26	19.72	I79_007657	1		1.01584e+07	9.45335e+06	1.06215e+07	1.20475e+07	1.30083e+07	1.24541e+07	1.24068	0.00524854
A0A061IMS9	Tubulin-folding cofactor C OS=Cricetulus griseus OX=10029 GN=H671_1g1503 PE=3 SV=1	16	4	10	4	283	31.4	5.49	21.04	H671_1g1503	1		9.78417e+06	9.65148e+06	9.84157e+06	1.17354e+07	1.20331e+07	1.25931e+07	1.24197	0.000786526
G3HXK9	Nucleolysin TIA-1 OS=Cricetulus griseus OX=10029 GN=I79_015735 PE=4 SV=1	10	4	7	2	387	42.9	7.74	12.03	I79_015735	1		2.54249e+06	2.35994e+06	2.48266e+06	4.42305e+06	4.17422e+06	3.24629e+06	1.60371	0.0147971
A0A3L7H7E1	THUMPD3 OS=Cricetulus griseus OX=10029 GN=CgPICR_011308 PE=4 SV=1	10	5	8	5	473	52.8	7.27	18.34	CgPICR_011308	1		7.60377e+06	7.84339e+06	8.3793e+06	8.94826e+06	9.6371e+06	1.03421e+07	1.21409	0.021362
G3I6F2	2-phospho-D-glycerate hydro-lyase OS=Cricetulus griseus OX=10029 GN=I79_019072 PE=4 SV=1	17	2	10	1	160	17.5	9.19	30.26	I79_019072	1		1.34668e+06	1.2524e+06	1.2936e+06	1.47281e+06	1.62315e+06	1.58406e+06	1.20226	0.00757543
A0A3L7HEE8	TBC1D13 OS=Cricetulus griseus OX=10029 GN=CgPICR_012493 PE=4 SV=1	13	4	7	4	368	42.5	5.14	8.98	CgPICR_012493	1		6.6585e+06	7.43752e+06	7.28542e+06	8.10878e+06	8.7666e+06	9.00309e+06	1.21032	0.0138836
A0A3L7I973	Inositol-1-monophosphatase (Fragment) OS=Cricetulus griseus OX=10029 GN=CgPICR_006055 PE=3 SV=1	15	3	4	3	278	30.5	5.73	7.27	CgPICR_006055	1		3.11121e+06	3.10164e+06	3.23582e+06	3.58547e+06	3.65897e+06	4.1159e+06	1.20232	0.0205373
A0A3L7IJ87	Glutathione reductase OS=Cricetulus griseus OX=10029 GN=CgPICR_009020 PE=3 SV=1	10	4	4	4	498	53.7	7.52	7.57	CgPICR_009020	1		8.06396e+06	8.11319e+06	8.26843e+06	1.72425e+07	1.56815e+07	1.74378e+07	2.06016	0.000102422
A0A3L7INV1	Galectin (Fragment) OS=Cricetulus griseus OX=10029 GN=CgPICR_017354 PE=4 SV=1	15	4	10	4	234	24.2	9.41	18.97	CgPICR_017354	1		4.4308e+07	4.23351e+07	4.40571e+07	6.1492e+07	5.92038e+07	5.99664e+07	1.38226	5.35613e-05
G3H1M5	V-type proton ATPase subunit D OS=Cricetulus griseus OX=10029 GN=I79_004074 PE=3 SV=1	10	2	2	2	248	28.7	9.89	6.46	I79_004074	1		3.11131e+06	3.10234e+06	3.00886e+06	4.24739e+06	4.30029e+06	4.28457e+06	1.39141	4.94965e-06
A0A061HVI6	Peroxiredoxin-1 (Fragment) OS=Cricetulus griseus OX=10029 GN=H671_21468 PE=4 SV=1	14	3	31	2	183	20.3	7.36	80.04	H671_21468	1		1.10399e+08	1.08869e+08	1.11714e+08	1.29351e+08	1.37751e+08	1.33194e+08	1.20942	0.000838767
A0A3L7HPG6	EIF2B1 OS=Cricetulus griseus OX=10029 GN=CgPICR_012176 PE=3 SV=1	23	2	2	2	142	15.6	5.95	8.11	CgPICR_012176	1		1.49257e+06	1.53343e+06	1.58116e+06	1.71589e+06	1.82966e+06	2.04588e+06	1.21364	0.0305749
A0A3L7IJV1	TBK1 OS=Cricetulus griseus OX=10029 GN=CgPICR_002554 PE=4 SV=1	8	4	6	4	644	73.6	6.42	9.68	CgPICR_002554	1		5.60571e+06	5.64562e+06	5.97138e+06	6.79903e+06	7.16933e+06	7.31875e+06	1.23599	0.00217227
G3H084	Transmembrane protease, serine 7 OS=Cricetulus griseus OX=10029 GN=I79_003519 PE=3 SV=1	1	1	3	1	948	105.7	8.02	10.59	I79_003519	1		2.61355e+06	2.36954e+06	2.90094e+06	4.09586e+06	4.30765e+06	3.78809e+06	1.54637	0.00262493
G3GV48	Protein-serine/threonine phosphatase OS=Cricetulus griseus OX=10029 GN=CgPICR_001093 PE=3 SV=1	5	2	4	1	479	52.5	5.12	15.37	CgPICR_001093	1		2.06004e+06	1.78581e+06	2.05655e+06	2.46046e+06	2.39252e+06	2.26749e+06	1.20637	0.0191809
G3IKF2	Adenylyl-sulfate kinase OS=Cricetulus griseus OX=10029 GN=I79_024353 PE=3 SV=1	10	1	3	1	206	22.9	6.39	12.01	I79_024353	1		6.00958e+06	5.98713e+06	6.03957e+06	6.88141e+06	7.63495e+06	7.71656e+06	1.23268	0.00628121
A0A3L7IBB6	SPEN OS=Cricetulus griseus OX=10029 GN=CgPICR_007359 PE=3 SV=1	1	4	4	4	3351	365.7	7.91	7.05	CgPICR_007359	1		4.18835e+06	4.09903e+06	4.06217e+06	5.61464e+06	5.30273e+06	5.77695e+06	1.35182	0.000551226
G3ILW1	Calcium-activated neutral proteinase 1 OS=Cricetulus griseus OX=10029 GN=I79_024883 PE=3 SV=1	6	6	6	5	740	84.3	5.95	11.76	I79_024883	1		6.03412e+06	6.08058e+06	6.61562e+06	7.2486e+06	7.72914e+06	8.12737e+06	1.23357	0.00983329
G3HLK9	Coiled-coil domain-containing protein 43 OS=Cricetulus griseus OX=10029 GN=I79_011599 PE=3 SV=1	11	4	20	3	328	37.1	5.22	36.92	I79_011599	1		8.96891e+06	8.63388e+06	9.15515e+06	1.0849e+07	1.13326e+07	1.08903e+07	1.23597	0.000635856
A0A3L7GQJ2	CHMP7 OS=Cricetulus griseus OX=10029 GN=CgPICR_007466 PE=3 SV=1	8	4	7	4	498	55.3	5.31	12.43	CgPICR_007466	1		7.30638e+06	7.33052e+06	7.79575e+06	9.87425e+06	9.38524e+06	9.72397e+06	1.29202	0.000530359
G3HYB2	Sepiapterin reductase OS=Cricetulus griseus OX=10029 GN=CgPICR_021286 PE=3 SV=1	13	3	5	3	262	28.1	6.06	14.14	CgPICR_021286	1		4.79688e+06	4.91838e+06	5.14062e+06	5.71929e+06	6.42585e+06	6.50504e+06	1.25541	0.00933026
A0A3L7I7A4	60S ribosomal protein L38 OS=Cricetulus griseus OX=10029 GN=CgPICR_009031 PE=3 SV=1	14	2	3	2	85	9.9	10.15	7.25	CgPICR_009031	1		6.92512e+06	6.63514e+06	7.42797e+06	7.9808e+06	8.73575e+06	9.3088e+06	1.24	0.0201175
A0A061I5M7	RAC-PK-alpha OS=Cricetulus griseus OX=10029 GN=H671_5g14818 PE=3 SV=1	6	3	8	3	468	53.9	5.53	13.77	H671_5g14818	1		5.82554e+06	5.68626e+06	6.12914e+06	6.70252e+06	7.44667e+06	7.39672e+06	1.22136	0.00890356
A0A061IL36	Ubiquitin carboxyl-terminal hydrolase OS=Cricetulus griseus OX=10029 GN=H671_1g3085 PE=3 SV=1	9	2	4	2	252	28.7	5.15	9.82	H671_1g3085	1		6.32022e+06	6.05261e+06	6.60776e+06	7.45806e+06	7.56526e+06	7.78595e+06	1.20172	0.00241573
A0A3L7HX04	FANCI OS=Cricetulus griseus OX=10029 GN=CgPICR_009323 PE=4 SV=1	3	3	3	3	1239	138.9	5.81	2.74	CgPICR_009323	1		3.20405e+06	3.12021e+06	3.51033e+06	4.12422e+06	4.08546e+06	4.62293e+06	1.30484	0.00888004
A0A3L7ID01	Nuclear factor NF-kappa-B p105 subunit OS=Cricetulus griseus OX=10029 GN=CgPICR_004128 PE=4 SV=1	3	2	4	2	817	88.9	5.1	11.71	CgPICR_004128	1		2.33623e+06	2.27328e+06	2.43181e+06	2.77777e+06	2.91921e+06	3.01846e+06	1.23776	0.00262622
A0A3L7HCU2	UBE2C OS=Cricetulus griseus OX=10029 GN=CgPICR_012876 PE=3 SV=1	17	3	3	3	180	19.8	6.77	9.43	CgPICR_012876	1		3.27174e+06	2.93491e+06	3.25062e+06	3.84628e+06	3.90151e+06	3.89311e+06	1.23089	0.00272977
G3I9D2	NEK6 OS=Cricetulus griseus OX=10029 GN=CgPICR_015363 PE=3 SV=1	9	3	6	2	313	35.7	8.07	6.46	CgPICR_015363	1		8.09702e+06	8.14942e+06	7.97195e+06	9.43874e+06	9.78808e+06	9.91711e+06	1.20338	0.000419678
G3H301	DNA-binding protein RFX5 OS=Cricetulus griseus OX=10029 GN=I79_004606 PE=4 SV=1	4	3	4	3	657	69.5	9.51	7.91	I79_004606	1		5.25692e+06	5.6151e+06	5.7766e+06	7.37276e+06	7.33506e+06	7.94407e+06	1.36059	0.00131702
G3GVT1	DnaJ-like subfamily B member 4 OS=Cricetulus griseus OX=10029 GN=I79_001830 PE=4 SV=1	9	3	5	3	398	44.7	5.76	9.93	I79_001830	1		1.24531e+06	1.20289e+06	1.31817e+06	1.54983e+06	1.56059e+06	1.69894e+06	1.27692	0.00405501
G3HMV4	UDP-glucose 4-epimerase OS=Cricetulus griseus OX=10029 GN=I79_012071 PE=3 SV=1	12	4	5	4	348	38.1	6.9	8.45	I79_012071	1		6.47515e+06	6.38768e+06	6.96945e+06	7.70035e+06	8.35212e+06	8.45428e+06	1.2357	0.00635793
G3HJS7	Translation initiation factor IF-2, mitochondrial OS=Cricetulus griseus OX=10029 GN=I79_010927 PE=3 SV=1	3	2	3	2	727	81.6	7.21	2.44	I79_010927	1		2.62565e+06	2.42985e+06	3.01521e+06	3.35759e+06	4.32821e+06	4.77724e+06	1.54423	0.0318894
A0A061I3Y1	Ubiquitin carboxyl-terminal hydrolase OS=Cricetulus griseus OX=10029 GN=H671_4g12611 PE=3 SV=1	2	2	3	2	964	108.7	5.78	6.93	H671_4g12611	1		3.03842e+06	3.19458e+06	3.1806e+06	3.44129e+06	3.8998e+06	4.10304e+06	1.2157	0.0285369
A0A3L7HY50	NT5C2 OS=Cricetulus griseus OX=10029 GN=CgPICR_007766 PE=3 SV=1	7	3	3	3	597	68.7	6.49	2.75	CgPICR_007766	1		3.86814e+06	3.97858e+06	4.23934e+06	4.78934e+06	5.27557e+06	5.27843e+06	1.26951	0.00522084
G3IKF3	Adenylyl-sulfate kinase OS=Cricetulus griseus OX=10029 GN=I79_024353 PE=3 SV=2	6.61404	2.50877	2.85965	2.52632	150	16.8	5.3	25.63	I79_024172	1		4.3789e+07	4.33956e+07	4.42809e+07	4.87906e+07	5.42452e+07	5.48688e+07	1.20111	0.0106143
G3IBZ4	Phosphoglycerate kinase OS=Cricetulus griseus OX=10029 GN=I79_021181 PE=3 SV=1	5	2	5	1	311	33.6	8.03	11.28	I79_021181	1		1.16176e+07	1.10052e+07	1.26551e+07	1.55578e+07	1.83991e+07	1.94722e+07	1.51452	0.00871239
G3GVM9	Calcium-regulated heat stable protein 1 OS=Cricetulus griseus OX=10029 GN=I79_001773 PE=4 SV=1	16	2	2	2	148	16	8.21	9.1	I79_001773	1		2.13612e+06	2.03655e+06	2.11693e+06	2.60173e+06	2.64636e+06	2.58283e+06	1.24506	0.00013766
G3HCB6	Putative tumor suppressor protein MN1 OS=Cricetulus griseus OX=10029 GN=I79_008123 PE=4 SV=1	5	3	6	2	895	93.7	6.43	15.66	I79_008123	1		8.50287e+06	8.48163e+06	8.65265e+06	9.69492e+06	1.06694e+07	1.09841e+07	1.22277	0.00828381
G3GTD5	Glyceraldehyde-3-phosphate dehydrogenase OS=Cricetulus griseus OX=10029 GN=I79_000914 PE=3 SV=1	14	1	9	1	152	16.5	8.57	19.35	I79_000914	1		1.60999e+07	1.53634e+07	1.64892e+07	1.8788e+07	2.13624e+07	2.12769e+07	1.281	0.00773375
G3HES1	Kelch-like protein 22 OS=Cricetulus griseus OX=10029 GN=I79_009065 PE=4 SV=1	5	2	2	1	399	44.3	6.87	2.64	I79_009065	1		2.73338e+06	2.7963e+06	3.02831e+06	3.52848e+06	3.97291e+06	4.23425e+06	1.37131	0.00921066
A0A3L7HY53	NHLRC2 OS=Cricetulus griseus OX=10029 GN=CgPICR_007714 PE=4 SV=1	5	2	3	2	573	61.8	6.98	4.79	CgPICR_007714	1		1.59507e+06	1.45688e+06	1.65737e+06	1.92379e+06	1.96596e+06	1.97929e+06	1.24626	0.00328324
G3H0C8	F-box only protein 22 OS=Cricetulus griseus OX=10029 GN=I79_003583 PE=4 SV=1	3	1	2	1	405	44.6	7.81	5.68	I79_003583	1		1.36789e+06	1.41671e+06	1.54739e+06	1.89436e+06	1.91408e+06	1.84822e+06	1.30578	0.00149861
A0A3L7IJX6	FAM133B (Fragment) OS=Cricetulus griseus OX=10029 GN=CgPICR_006854 PE=3 SV=1	6	2	2	2	307	33.9	10.21	5.51	CgPICR_006854	1		1.71497e+06	1.48068e+06	1.53393e+06	1.80049e+06	2.07391e+06	1.98492e+06	1.23887	0.0246715
A0A3L7HBK8	Acid phosphatase OS=Cricetulus griseus OX=10029 GN=CgPICR_006504 PE=3 SV=1	12	2	4	2	180	20.2	8.1	8.84	CgPICR_006504	1		8.11695e+06	8.41297e+06	8.59325e+06	1.13931e+07	1.17199e+07	1.18953e+07	1.39347	8.31564e-05
G3H3D3	Branched-chain-amino-acid aminotransferase, cytosolic OS=Cricetulus griseus OX=10029 GN=I79_004748 PE=3 SV=1	4	2	4	2	429	46.9	7.99	9.42	I79_004748	1		1.10938e+07	1.10975e+07	1.16435e+07	1.24531e+07	1.38563e+07	1.43415e+07	1.20145	0.0187924
A0A3L7IER1	STK38 OS=Cricetulus griseus OX=10029 GN=CgPICR_016064 PE=3 SV=1	5	2	2	2	464	54	7.34	6.04	CgPICR_016064	1		3.16497e+06	3.3085e+06	3.24863e+06	3.7421e+06	4.09315e+06	4.21652e+06	1.23962	0.00632289
A0A061HU45	DNA excision repair protein ERCC-6 OS=Cricetulus griseus OX=10029 GN=H671_xg20713 PE=4 SV=1	2	2	2	1	1248	139.2	5.05	4.48	H671_xg20713	1		2.44902e+06	2.37477e+06	2.70134e+06	3.19528e+06	3.12102e+06	3.18512e+06	1.26263	0.0029093
A0A3L7H8A7	CDK5 OS=Cricetulus griseus OX=10029 GN=CgPICR_019795 PE=3 SV=1	8	2	5	1	276	31.5	7.15	11.54	CgPICR_019795	1		276478	232527	251754	333808	346691	325572	1.32246	0.00442763
G3HDD3	GMP reductase OS=Cricetulus griseus OX=10029 GN=GMPR PE=3 SV=1	5	2	4	2	348	38	7.71	10.25	GMPR	1		1.91252e+06	1.74823e+06	1.95668e+06	2.13147e+06	2.35632e+06	2.42909e+06	1.23133	0.0168655
A0A3L7HB76	KIFAP3 (Fragment) OS=Cricetulus griseus OX=10029 GN=CgPICR_006426 PE=4 SV=1	7	2	2	1	254	29.2	6.4	4.24	CgPICR_006426	1		654901	559928	564215	703963	756185	766413	1.25155	0.0150271
G3IB40	SH3 and PX domain-containing protein 2A OS=Cricetulus griseus OX=10029 GN=H671_3g8530 PE=4 SV=1	3	3	3	3	1016	110.6	7.47	2.06	H671_3g8530	1		2.05274e+06	1.89666e+06	2.06118e+06	2.28683e+06	2.38664e+06	2.63383e+06	1.21574	0.0204682
A0A3L7HQQ0	ARL6 OS=Cricetulus griseus OX=10029 GN=CgPICR_001928 PE=4 SV=1	14	2	3	2	146	16.6	9.06	5.52	CgPICR_001928	1		2.85835e+06	2.83335e+06	2.86831e+06	3.81223e+06	3.25208e+06	3.3269e+06	1.21392	0.0255751
A0A061I2I3	Condensin-2 complex subunit G2 isoform 1 OS=Cricetulus griseus OX=10029 GN=H671_5g14907 PE=4 SV=1	2	3	4	3	1142	130.7	7.2	9.17	H671_5g14907	1		4.4117e+06	4.56087e+06	4.9542e+06	5.59746e+06	5.80299e+06	6.4225e+06	1.27976	0.0118163
G3GTZ4	Protein NipSnap-like 3A OS=Cricetulus griseus OX=10029 GN=I79_001138 PE=3 SV=1	5	1	4	1	245	27.3	6.21	4.17	I79_001138	1		1.65981e+07	1.67722e+07	1.71348e+07	1.93837e+07	2.23932e+07	2.29097e+07	1.28079	0.0130958
G3HZ34	Ras-related protein Rab-31 OS=Cricetulus griseus OX=10029 GN=I79_016329 PE=4 SV=1	11	1	2	1	122	13.5	6.77	5.56	I79_016329	1		2.4554e+06	2.32568e+06	2.37368e+06	3.18791e+06	2.90728e+06	3.06624e+06	1.28047	0.00172365
A0A3L7GQC6	TPT1 OS=Cricetulus griseus OX=10029 GN=CgPICR_007415 PE=3 SV=1	8	2	35	2	177	20.1	4.94	71.64	CgPICR_007415	1		5.11245e+08	5.09117e+08	5.14915e+08	6.44155e+08	7.1426e+08	6.71744e+08	1.32234	0.00128523
G3IKQ6	CSTB OS=Cricetulus griseus OX=10029 GN=CgPICR_016021 PE=3 SV=1	12	1	1	1	98	11.2	7.43	4.7	CgPICR_016021	1		2.31536e+06	2.34925e+06	2.42863e+06	2.73931e+06	3.16682e+06	3.14082e+06	1.27543	0.0102318
A0A3L7HXR0	SERPINB6 (Fragment) OS=Cricetulus griseus OX=10029 GN=CgPICR_009792 PE=3 SV=1	6	3	4	3	457	52	5.94	6.86	CgPICR_009792	1		1.05751e+07	1.04902e+07	1.12887e+07	1.30605e+07	1.38829e+07	1.39826e+07	1.26495	0.00178749
A0A061I2Y8	Glutamine--fructose-6-phosphate transaminase (isomerizing) OS=Cricetulus griseus OX=10029 GN=H671_7g18528 PE=4 SV=1	4	2	4	1	719	80.7	7.72	6.23	H671_7g18528	1		639894	588746	605580	757878	817461	853209	1.32402	0.00330995
G3HZ30	RalA-binding protein 1 OS=Cricetulus griseus OX=10029 GN=I79_016325 PE=4 SV=1	3	2	4	2	643	74.3	5.92	9.77	I79_016325	1		5.47537e+06	5.30602e+06	5.68971e+06	6.36813e+06	6.80428e+06	6.88673e+06	1.21784	0.00361388
G3H938	Protein archease OS=Cricetulus griseus OX=10029 GN=I79_006899 PE=3 SV=1	13	2	5	2	167	19.6	4.51	6.16	I79_006899	1		7.22285e+06	7.08602e+06	7.53394e+06	9.12091e+06	9.48258e+06	9.47705e+06	1.28557	0.000310788
G3H843	TSC22 domain family protein 1 OS=Cricetulus griseus OX=10029 GN=I79_006541 PE=3 SV=1	9	1	1	1	133	14.4	4.84	2.69	I79_006541	1		404844	452840	424112	647798	616087	589263	1.44574	0.000966609
G3I653	TSC22 domain family protein 4 OS=Cricetulus griseus OX=10029 GN=I79_018965 PE=3 SV=1	5	2	3	2	387	39.8	6.83	5.03	I79_018965	1		1.5878e+06	1.49279e+06	1.77729e+06	1.88977e+06	1.99342e+06	2.16011e+06	1.24402	0.0262928
A0A3L7IIG1	COPG2 (Fragment) OS=Cricetulus griseus OX=10029 GN=CgPICR_009144 PE=4 SV=1	22	2	8	1	83	9.5	6.02	14.87	CgPICR_009144	1		1.92077e+06	1.93149e+06	1.9703e+06	2.18859e+06	2.41446e+06	2.64146e+06	1.24421	0.0227211
G3HKU3	Beta-2-syntrophin OS=Cricetulus griseus OX=10029 GN=I79_011325 PE=4 SV=1	14	3	5	2	203	22.5	5.74	6.19	I79_011325	1		8.40275e+06	8.4755e+06	9.01698e+06	1.02282e+07	1.06095e+07	1.17975e+07	1.26028	0.011701
G3I3D5	SH3 domain-binding glutamic acid-rich-like protein OS=Cricetulus griseus OX=10029 GN=CgPICR_007229 PE=3 SV=1	19	2	5	2	93	10.4	4.81	14.04	CgPICR_007229	1		1.20799e+07	1.0959e+07	1.14966e+07	1.37097e+07	1.60369e+07	1.43006e+07	1.27542	0.014624
A0A061IQD6	Signal transducer and activator of transcription OS=Cricetulus griseus OX=10029 GN=H671_1g1573 PE=3 SV=1	1	2	2	2	853	94.9	6.54	2.02	H671_1g1573	1		1.57454e+06	1.50663e+06	1.68192e+06	1.78889e+06	1.96843e+06	1.99691e+06	1.20809	0.0162161
G3I8H8	DnaJ-like subfamily A member 2 OS=Cricetulus griseus OX=10029 GN=I79_019851 PE=4 SV=1	22	3	9	3	144	16.2	4.97	13.1	I79_019851	1		2.68425e+07	2.6602e+07	2.92769e+07	3.25233e+07	3.4688e+07	3.36874e+07	1.21974	0.00461577
G3HUC4	Sushi, von Willebrand factor type A, EGF and pentraxin domain-containing protein 1 OS=Cricetulus griseus OX=10029 GN=I79_014532 PE=4 SV=1	0	1	2	1	2987	326.4	5.58	2.14	I79_014532	1		1.19171e+06	1.12894e+06	1.31387e+06	1.71565e+06	1.59324e+06	1.5914e+06	1.34826	0.00345139
G3HZ44	RAB3A-interacting protein OS=Cricetulus griseus OX=10029 GN=CgPICR_002589 PE=4 SV=1	3	1	1	1	460	51	5.97	4	CgPICR_002589	1		1.00517e+06	994346	1.06162e+06	1.13183e+06	1.27969e+06	1.35639e+06	1.23089	0.0270662
G3HVA3	Zinc finger protein GLI3 OS=Cricetulus griseus OX=10029 GN=I79_014883 PE=3 SV=1	2	2	2	2	1582	171.1	7.24	0	I79_014883	1		286357	223083	306996	552525	433591	432352	1.73739	0.0131175
G3IEE8	Serine/threonine-protein kinase mTOR OS=Cricetulus griseus OX=10029 GN=I79_022096 PE=3 SV=1	1	2	3	2	2520	285.4	7.2	4.52	I79_022096	1		3.1708e+06	3.00409e+06	3.43398e+06	3.78803e+06	3.91477e+06	4.06987e+06	1.22519	0.00846197
G3GRE0	3'(2'),5'-bisphosphate nucleotidase 1 OS=Cricetulus griseus OX=10029 GN=I79_000085 PE=3 SV=1	6	2	2	2	308	33.2	6.09	5.42	I79_000085	1		3.92316e+06	3.91998e+06	4.13361e+06	4.57835e+06	4.89581e+06	5.06202e+06	1.2137	0.00576048
G3GVP9	Cell division cycle protein 123 homolog OS=Cricetulus griseus OX=10029 GN=I79_001796 PE=3 SV=1	4	1	1	1	357	39.9	4.91	2.86	I79_001796	1		801587	679598	851440	961750	973371	941398	1.23317	0.0250358
G3HVI1	Ubiquitin-conjugating enzyme E2 D2 OS=Cricetulus griseus OX=10029 GN=I79_014970 PE=3 SV=1	10	1	2	1	110	12.6	8.29	3.91	I79_014970	1		9.6457e+06	9.14248e+06	9.73787e+06	2.6785e+07	2.62055e+07	2.62609e+07	2.77821	3.4204e-07
A0A3L7IJ60	Replication factor C subunit 1 OS=Cricetulus griseus OX=10029 GN=CgPICR_008442 PE=3 SV=1	2	2	2	2	1107	123.9	9.36	2.81	CgPICR_008442	1		2.9012e+06	2.97507e+06	2.98306e+06	3.77688e+06	3.5829e+06	3.76463e+06	1.25567	0.000372516
G3IHK4	Eukaryotic elongation factor 2 kinase OS=Cricetulus griseus OX=10029 GN=I79_023295 PE=3 SV=1	3	2	2	2	757	85.9	5.25	5.36	I79_023295	1		2.41207e+06	2.19655e+06	2.39961e+06	3.35592e+06	3.47487e+06	3.55411e+06	1.48182	0.000240707
G3HSN3	Angiomotin-like protein 1 OS=Cricetulus griseus OX=10029 GN=I79_013867 PE=3 SV=1	3	2	2	2	941	104.4	7.08	4.69	I79_013867	1		2.82708e+06	2.74041e+06	2.98225e+06	3.34331e+06	3.56069e+06	3.45615e+06	1.21175	0.00309478
A0A3L7IEP1	GLO1 OS=Cricetulus griseus OX=10029 GN=CgPICR_016044 PE=4 SV=1	11	2	3	1	140	16.7	9.09	8.55	CgPICR_016044	1		1.20294e+07	1.12284e+07	1.21552e+07	1.47874e+07	1.55975e+07	1.54912e+07	1.29545	0.000829668
A0A3L7HHG6	TCP11L1 OS=Cricetulus griseus OX=10029 GN=CgPICR_001679 PE=3 SV=1	4	2	2	2	499	55.4	5.86	2.68	CgPICR_001679	1		1.20579e+06	1.21087e+06	1.14051e+06	1.43744e+06	1.47205e+06	1.48141e+06	1.23438	0.000454343
G3HY08	MIF OS=Cricetulus griseus OX=10029 GN=CgPICR_015963 PE=3 SV=1	14	2	5	2	115	12.4	7.34	12.6	CgPICR_015963	1		1.59851e+07	1.51225e+07	1.53471e+07	1.9505e+07	2.21225e+07	1.95761e+07	1.31749	0.00543505
A0A061I1P9	Hydroxymethylbilane synthase OS=Cricetulus griseus OX=10029 GN=H671_4g12995 PE=3 SV=1	2	2	2	2	1196	134.9	6.87	0	H671_4g12995	1		2.76933e+06	2.90629e+06	2.86926e+06	3.28317e+06	3.71693e+06	3.89131e+06	1.27461	0.0134824
A0A3L7HEM3	Phosphate transporter OS=Cricetulus griseus OX=10029 GN=CgPICR_001447 PE=3 SV=1	3	2	6	2	762	83.2	7.15	13.41	CgPICR_001447	1		3.34937e+06	3.20401e+06	3.14851e+06	3.98795e+06	4.15342e+06	4.4779e+06	1.3007	0.00336282
G3I4X3	RILP-like protein 1 OS=Cricetulus griseus OX=10029 GN=I79_018514 PE=4 SV=1	8	2	2	2	272	31.9	5.52	1.93	I79_018514	1		563133	490239	536254	771157	911140	915150	1.634	0.00293682
G3HJ28	Calcium-binding atopy-related autoantigen 1 OS=Cricetulus griseus OX=10029 GN=I79_010662 PE=4 SV=1	4	1	1	1	477	54.4	8.59	5.23	I79_010662	1		541671	412462	501285	705903	669857	663300	1.40101	0.0085479
G3I238	NEDD8-conjugating enzyme UBE2F OS=Cricetulus griseus OX=10029 GN=I79_017474 PE=3 SV=1	5	1	2	1	185	21.1	6.54	5.43	I79_017474	1		900741	884021	931401	1.0444e+06	1.31588e+06	1.28109e+06	1.34063	0.0233961
G3IA76	Leucine zipper and CTNNBIP1 domain-containing protein OS=Cricetulus griseus OX=10029 GN=I79_020492 PE=3 SV=1	6	1	1	1	167	18.9	4.89	2.23	I79_020492	1		1.6853e+06	1.74273e+06	1.84764e+06	2.04156e+06	2.27346e+06	2.14282e+06	1.22408	0.00870365
A0A3L7HUN9	Phosphoacetylglucosamine mutase OS=Cricetulus griseus OX=10029 GN=CgPICR_005126 PE=3 SV=1	4	2	2	2	514	56.5	6.07	0	CgPICR_005126	1		518663	544982	646007	682637	835561	871036	1.3975	0.031269
G3I605	Transcription factor RFX3 OS=Cricetulus griseus OX=10029 GN=I79_018916 PE=4 SV=1	4	1	1	1	298	32.7	9.11	3.11	I79_018916	1		2.98301e+06	2.99778e+06	3.30891e+06	3.3923e+06	3.76238e+06	4.11718e+06	1.21337	0.0480649
A0A3L7HIN9	CDC34 OS=Cricetulus griseus OX=10029 GN=CgPICR_013108 PE=3 SV=1	8	2	3	2	235	26.6	4.56	6.91	CgPICR_013108	1		2.07414e+06	1.93588e+06	2.06763e+06	2.36561e+06	2.6871e+06	2.80877e+06	1.29351	0.0130772
G3ILQ3	Bromodomain-containing protein 9 OS=Cricetulus griseus OX=10029 GN=I79_024824 PE=4 SV=1	4	1	1	1	417	45.7	5.06	3.85	I79_024824	1		188668	186729	211279	250495	221575	264101	1.25481	0.0281771
G3I519	LXN OS=Cricetulus griseus OX=10029 GN=CgPICR_010023 PE=3 SV=1	5	1	1	1	222	25.4	6.09	2.85	CgPICR_010023	1		92670.1	86523.5	98134.5	130370	139795	147723	1.50684	0.0014823
A0A3L7IHT9	APPL2 OS=Cricetulus griseus OX=10029 GN=CgPICR_002649 PE=4 SV=1	2	1	1	1	723	80.6	5.94	3.04	CgPICR_002649	1		170960	183272	191751	226596	241148	231077	1.27993	0.0023479
G3I353	Ectoderm-neural cortex protein 2 OS=Cricetulus griseus OX=10029 GN=I79_017854 PE=4 SV=1	2	1	1	1	589	65.8	6.71	2.98	I79_017854	1		467960	413360	438593	510190	519923	560913	1.2054	0.0150897
G3HF40	DNA-directed RNA polymerase OS=Cricetulus griseus OX=10029 GN=I79_009193 PE=3 SV=1	1	1	1	1	1232	139.1	8.97	3.34	I79_009193	1		178533	199195	220532	267325	280985	277621	1.38055	0.00405796
A0A3L7HEV0	BLVRA (Fragment) OS=Cricetulus griseus OX=10029 GN=CgPICR_001474 PE=4 SV=1	7	2	2	2	291	32.8	6.44	2.52	CgPICR_001474	1		1.14193e+07	1.17615e+07	1.15849e+07	1.30146e+07	1.51152e+07	1.54512e+07	1.25357	0.0187406
A0A061I586	Thymosin beta-4-like protein OS=Cricetulus griseus OX=10029 GN=H671_4g11512 PE=3 SV=1	14	2	23	1	97	11.1	9.01	59.17	H671_4g11512	1		7.53595e+08	6.37329e+08	6.67434e+08	8.38116e+08	9.58511e+08	8.47463e+08	1.28456	0.0199258
G3I656	Arf-GAP domain and FG repeats-containing protein 2 OS=Cricetulus griseus OX=10029 GN=I79_018968 PE=4 SV=1	3	1	1	1	436	45.1	9.28	2.91	I79_018968	1		585868	532989	571977	690782	706952	651197	1.21179	0.00646894
G3IJ19	Vacuolar protein sorting-associated protein 51 homolog OS=Cricetulus griseus OX=10029 GN=I79_023849 PE=3 SV=1	3	1	1	1	595	65	6.38	2.15	I79_023849	1		177037	208213	188398	216692	257119	251317	1.26406	0.0315498
A0A3L7HBB5	FAM49A OS=Cricetulus griseus OX=10029 GN=CgPICR_006449 PE=3 SV=1	5	1	1	1	322	37.3	5.72	2.72	CgPICR_006449	1		438300	473584	453767	522863	542861	576894	1.20281	0.00796549
G3GSS8	Mitogen-activated protein kinase kinase kinase OS=Cricetulus griseus OX=10029 GN=I79_000697 PE=3 SV=1	4	1	1	1	287	32	8.56	2.15	I79_000697	1		346452	349463	367487	409410	431062	511212	1.27109	0.0385543
A0A3L7ICP0	KRT85 OS=Cricetulus griseus OX=10029 GN=CgPICR_000211 PE=3 SV=1	9	2	7	2	191	20.3	5.44	14.56	CgPICR_000211	1		2.27724e+07	2.34895e+07	2.26799e+07	3.03182e+07	2.76985e+07	2.81877e+07	1.25039	0.00241856
G3I1I3	Phosphorylase b kinase regulatory subunit OS=Cricetulus griseus OX=10029 GN=I79_017241 PE=3 SV=1	1	1	1	1	1086	124.5	7.31	2.04	I79_017241	1		1.44577e+06	1.61696e+06	1.71337e+06	1.83474e+06	2.10524e+06	2.21377e+06	1.28844	0.0286462
G3IBI9	Cip1-interacting zinc finger protein OS=Cricetulus griseus OX=10029 GN=I79_021010 PE=4 SV=1	2	1	2	1	649	72.1	6.89	4.86	I79_021010	1		955633	847968	920569	980478	1.15976e+06	1.1367e+06	1.20291	0.0463385
P55262	Adenosine kinase OS=Cricetulus griseus OX=10029 GN=ADK PE=1 SV=2	5	2	5	2	361	40.3	6.55	8.49	ADK	1		1.24803e+07	1.22167e+07	1.2461e+07	1.48292e+07	1.65685e+07	1.63204e+07	1.28419	0.00305576
A0A3L7H9K5	KRT9 OS=Cricetulus griseus OX=10029 GN=CgPICR_016985 PE=3 SV=1	2	1	2	1	456	48.2	4.81	5.1	CgPICR_016985	1		3.48913e+06	3.41367e+06	3.74522e+06	4.25472e+06	5.31596e+06	4.99011e+06	1.36746	0.0167033
G3GTK4	Ubiquitin carboxyl-terminal hydrolase 24 OS=Cricetulus griseus OX=10029 GN=I79_000989 PE=4 SV=1	1	2	4	2	2077	233.7	6.27	5.41	I79_000989	1		1.97301e+06	2.0725e+06	2.03601e+06	2.20904e+06	2.46308e+06	2.7311e+06	1.21733	0.045464
A0A3L7GMY4	GRIA1 OS=Cricetulus griseus OX=10029 GN=CgPICR_003853 PE=4 SV=1	1	1	1	1	822	93.2	7.83	2.26	CgPICR_003853	1		3.13969e+06	3.19776e+06	3.23814e+06	3.56023e+06	4.18243e+06	4.40869e+06	1.26899	0.0282144
G3IEX5	PPCS OS=Cricetulus griseus OX=10029 GN=CgPICR_006999 PE=3 SV=1	3	1	1	1	311	33.8	7.14	2.61	CgPICR_006999	1		1.92326e+06	1.84966e+06	1.95411e+06	2.14528e+06	2.52462e+06	2.50981e+06	1.25365	0.0193178
G3GVZ0	Protein KTI12-like OS=Cricetulus griseus OX=10029 GN=I79_001896 PE=4 SV=1	4	1	1	1	326	36	6.05	2.97	I79_001896	1		1.07946e+06	924433	1.03998e+06	1.2391e+06	1.26837e+06	1.24881e+06	1.23404	0.00738508
A0A3L7I0L7	TRUB1 OS=Cricetulus griseus OX=10029 GN=CgPICR_007703 PE=3 SV=1	6	1	1	1	200	22.5	5.2	2.66	CgPICR_007703	1		1.20114e+06	1.18425e+06	1.24819e+06	1.4265e+06	1.44012e+06	1.51115e+06	1.20481	0.0015775
G3I6A4	MTFR1L OS=Cricetulus griseus OX=10029 GN=CgPICR_007243 PE=3 SV=1	4	1	1	1	289	31.7	6.1	0	CgPICR_007243	1		2.52624e+06	2.34892e+06	2.30863e+06	5.751e+06	5.77535e+06	5.62853e+06	2.388	2.08931e-06
A0A3L7HZC7	Methylthioribose-1-phosphate isomerase OS=Cricetulus griseus OX=10029 GN=MRI1 PE=3 SV=1	3	1	1	1	395	42.3	6.1	2.66	MRI1	1		233102	220332	244619	308380	295151	271971	1.25421	0.00972491
A0A061I4R1	Reticulon-1 OS=Cricetulus griseus OX=10029 GN=H671_5g13622 PE=4 SV=1	2	1	1	1	538	57.2	4.44	0	H671_5g13622	1		3.97015e+06	4.02687e+06	4.23166e+06	4.90387e+06	5.22918e+06	5.31618e+06	1.26336	0.00194245
A0A3L7H681	PEPD OS=Cricetulus griseus OX=10029 GN=CgPICR_018496 PE=3 SV=1	3	1	1	1	299	33.3	5.36	2.72	CgPICR_018496	1		1.15194e+06	1.6509e+06	1.5322e+06	2.69106e+06	2.13148e+06	1.98368e+06	1.57005	0.03503
G3HTF1	Sodium-independent sulfate anion transporter OS=Cricetulus griseus OX=10029 GN=I79_014176 PE=4 SV=1	3	1	1	1	346	37.2	9.11	2.48	I79_014176	1		1.14298e+06	1.15508e+06	1.23665e+06	1.27641e+06	1.49162e+06	1.55058e+06	1.22177	0.0416721
A0A3L7IR04	ASAP1 OS=Cricetulus griseus OX=10029 GN=CgPICR_011574 PE=4 SV=1	1	1	2	1	930	102.8	8.22	0	CgPICR_011574	1		2.23982e+06	2.2571e+06	2.45457e+06	2.87456e+06	3.3571e+06	3.41726e+06	1.38803	0.0082863
G3H7D0	Resistin-like alpha OS=Cricetulus griseus OX=10029 GN=I79_006260 PE=3 SV=1	7	1	1	1	120	13.6	6.02	2.2	I79_006260	1		538224	523892	598065	698816	714576	768975	1.31454	0.00500643
A0A3L7H0E3	STAMBP OS=Cricetulus griseus OX=10029 GN=CgPICR_021901 PE=4 SV=1	2	1	1	1	379	42.7	7.61	2.39	CgPICR_021901	1		568486	542048	624636	681787	727069	757604	1.24856	0.0118872
G3H3W5	Nuclear ubiquitous casein and cyclin-dependent kinases substrate OS=Cricetulus griseus OX=10029 GN=I79_004955 PE=4 SV=1	5	1	3	1	173	19.3	5.49	10.26	I79_004955	1		1.96076e+07	1.67604e+07	1.7932e+07	2.20915e+07	2.35026e+07	2.056e+07	1.21831	0.0289963
G3HQH0	Exocyst complex component OS=Cricetulus griseus OX=10029 GN=I79_013070 PE=3 SV=1	1	1	1	1	762	88.7	6.73	1.87	I79_013070	1		665289	740503	775666	897978	919594	1.03205e+06	1.30629	0.0134891
G3IPT0	C1GALT1-specific chaperone 1 OS=Cricetulus griseus OX=10029 GN=CgPICR_015262 PE=4 SV=1	3	1	1	1	318	36.3	7.58	2.3	CgPICR_015262	1		1.19277e+06	1.31461e+06	1.32799e+06	1.52089e+06	1.53266e+06	1.66115e+06	1.22927	0.00921967
A0A3L7IQ85	RNF149 (Fragment) OS=Cricetulus griseus OX=10029 GN=CgPICR_004277 PE=4 SV=1	5	1	1	1	224	25	6.42	2.38	CgPICR_004277	1		2.23994e+06	2.3467e+06	2.49773e+06	2.63783e+06	3.37817e+06	3.50045e+06	1.3433	0.0441707
G3HDF5	Dehydrogenase/reductase SDR family member 2 OS=Cricetulus griseus OX=10029 GN=I79_008559 PE=4 SV=1	3	1	1	1	237	25.3	7.05	0	I79_008559	1		2.50084e+06	2.50741e+06	2.64362e+06	3.142e+06	3.21734e+06	3.22744e+06	1.25287	0.000277108
A0A061IMQ2	R3H domain-containing protein 2 OS=Cricetulus griseus OX=10029 GN=H671_1g1566 PE=4 SV=1	1	1	1	1	1006	110.2	8.95	2.01	H671_1g1566	1		491955	460836	573712	629817	615435	653930	1.24414	0.0248753
G3I1Q8	Probable tRNA N6-adenosine threonylcarbamoyltransferase OS=Cricetulus griseus OX=10029 GN=OSGEP PE=3 SV=1	3	1	2	1	335	36.3	6.24	4.41	OSGEP	1		2.32837e+06	2.25215e+06	2.45133e+06	2.78545e+06	2.83695e+06	2.93423e+06	1.21684	0.0021905
A0A3L7I780	ZNF24 (Fragment) OS=Cricetulus griseus OX=10029 GN=CgPICR_011025 PE=4 SV=1	6	1	1	1	187	21.7	4.61	2.12	CgPICR_011025	1		2.44883e+06	2.43492e+06	2.79938e+06	2.98891e+06	3.23526e+06	3.15314e+06	1.22051	0.0155002
G3HVS5	Protein diaphanous-like 2 OS=Cricetulus griseus OX=10029 GN=I79_015066 PE=4 SV=1	6	1	1	1	143	16.6	8.56	2.07	I79_015066	1		1.64106e+06	1.48477e+06	1.66596e+06	2.00095e+06	2.33541e+06	2.23145e+06	1.37064	0.00653501
G3GS47	Glycosyltransferase 8 domain-containing protein 4 OS=Cricetulus griseus OX=10029 GN=I79_000357 PE=4 SV=1	3	1	1	1	539	61.5	4.69	0	I79_000357	1		5.57014e+06	5.35224e+06	6.27238e+06	7.17761e+06	7.71981e+06	8.26892e+06	1.34729	0.00903423
A0A061ICU1	Phosphoinositide phospholipase C OS=Cricetulus griseus OX=10029 GN=H671_3g11188 PE=4 SV=1	0	1	1	1	2101	238.4	7.21	1.7	H671_3g11188	1		419327	389757	449417	492915	497557	537022	1.21374	0.0155952
A0A3L7IL36	Arylamine N-acetyltransferase OS=Cricetulus griseus OX=10029 GN=CgPICR_019760 PE=3 SV=1	2	1	1	1	536	62.3	5.35	1.83	CgPICR_019760	1		402992	374929	428803	446359	522361	506054	1.22213	0.0326447
A0A061IJ92	Uncharacterized protein OS=Cricetulus griseus OX=10029 GN=H671_2g6806 PE=4 SV=1	6	1	1	1	134	15.4	8.35	2.43	H671_2g6806	1		771053	797258	830790	932812	988507	973625	1.20668	0.00233058
A0A3L7IHE3	DNA primase OS=Cricetulus griseus OX=10029 GN=CgPICR_002495 PE=3 SV=1	4	1	1	1	319	37.9	7.64	1.78	CgPICR_002495	1		1.42139e+06	1.5152e+06	1.41219e+06	1.78065e+06	1.95786e+06	1.91317e+06	1.2996	0.0022619
G3GWA1	Intraflagellar transport protein 172-like OS=Cricetulus griseus OX=10029 GN=I79_002021 PE=4 SV=1	1	1	1	1	1340	151.9	5.59	2.29	I79_002021	1		393759	399093	443908	555615	571937	653489	1.44009	0.00606447
A0A3L7H8K6	HSP90AA1 OS=Cricetulus griseus OX=10029 GN=CgPICR_019770 PE=3 SV=1	3	1	1	1	307	35.9	4.88	2.41	CgPICR_019770	1		1.40639e+06	1.3638e+06	1.6336e+06	1.80399e+06	1.84662e+06	1.85435e+06	1.25005	0.0125608
A0A3L7HBE3	ASAP2 (Fragment) OS=Cricetulus griseus OX=10029 GN=CgPICR_006479 PE=4 SV=1	1	1	1	1	925	103.2	6.57	2.79	CgPICR_006479	1		1.73165e+06	1.72665e+06	1.77676e+06	1.9786e+06	2.24327e+06	2.18612e+06	1.22405	0.00884204
G3H2D9	Trafficking protein particle complex subunit 2 OS=Cricetulus griseus OX=10029 GN=I79_004349 PE=3 SV=1	10	1	1	1	140	16.5	6.52	1.63	I79_004349	1		2.64554e+06	2.50405e+06	2.57276e+06	2.89515e+06	3.51908e+06	3.27778e+06	1.25506	0.0243096
A0A3L7HX72	STARD5 OS=Cricetulus griseus OX=10029 GN=CgPICR_008581 PE=4 SV=1	4	1	1	1	219	24.6	6.52	2.39	CgPICR_008581	1		559448	584871	518721	672133	707980	717002	1.26101	0.00360985
A0A3L7GUM0	Inositol-1-monophosphatase OS=Cricetulus griseus OX=10029 GN=CgPICR_013959 PE=3 SV=1	5	1	1	1	261	28.7	7.03	0	CgPICR_013959	1		505597	457479	483380	610627	713996	743584	1.42984	0.00827246
A0A3L7HQJ3	N6AMT1 OS=Cricetulus griseus OX=10029 GN=CgPICR_001878 PE=3 SV=1	5	1	1	1	205	21.9	5.07	3.08	CgPICR_001878	1		958845	933101	1.01955e+06	1.08151e+06	1.22008e+06	1.21711e+06	1.20855	0.0181052
G3HEF9	CB1 cannabinoid receptor-interacting protein 1 OS=Cricetulus griseus OX=10029 GN=H671_1g1786 PE=3 SV=1	7	1	1	1	164	18.6	7.85	2.74	H671_1g1786	1		2.15111e+06	2.06016e+06	2.27578e+06	2.5017e+06	2.93044e+06	3.1457e+06	1.3223	0.0249799
G3HPT5	Transmembrane protein 147 OS=Cricetulus griseus OX=10029 GN=I79_012806 PE=3 SV=1	2	1	1	1	614	67.4	8.31	1.96	I79_012806	1		2.54652e+06	2.52289e+06	2.66672e+06	3.09124e+06	3.16113e+06	3.11007e+06	1.21022	0.000385128
G3HZI5	Protein SCAI OS=Cricetulus griseus OX=10029 GN=I79_016489 PE=4 SV=1	9	1	2	1	123	14.7	7.46	2.13	I79_016489	1		3.43912e+06	3.02258e+06	3.54865e+06	4.12704e+06	4.38376e+06	4.27742e+06	1.2775	0.00634021
A0A061IM67	Uncharacterized protein OS=Cricetulus griseus OX=10029 GN=H671_1g1770 PE=3 SV=1	1	1	3	1	910	104.8	6.35	6.99	H671_1g1770	1		1.19099e+06	1.08576e+06	1.17126e+06	1.30656e+06	1.36709e+06	1.47785e+06	1.20403	0.0170872
A0A098KXG4	Lysosomal thioesterase PPT2-like protein OS=Cricetulus griseus OX=10029 GN=H671_1g3843 PE=3 SV=1	5	1	1	1	278	31.5	5.97	3.32	H671_1g3843	1		1.69941e+06	1.65752e+06	1.79969e+06	1.96273e+06	2.18422e+06	2.30719e+06	1.25162	0.0166951
