# Supplementary material for: Comparative Proteomic Profiling: Cellular Metabolisms Are Mainly Affected in Senecavirus A-Inoculated Cells at an Early Stage of Infection
Source: Viruses. 2021 May 31;13(6):1036. doi: 10.3390/v13061036 (PMC8226903; doi:10.3390/v13061036)
Supplement: Supplementary file 1 [file viruses-13-01036-s001.zip › viruses-1201879-supplementary/Supplementary S3.xlsx]

## Sheet: Downregulated DEPs
Accession	Description	Coverage [%]	# Peptides	# PSMs	# Unique Peptides	# AAs	MW [kDa]	calc. pI	Score	Gene Symbol	# Protein Groups	Modifications	Abundance C1	Abundance C2	Abundance C3	Abundance S1	Abundance S2	Abundance S3	FC	P.value
A0A3L7HVC7	HIST1H2AB (Fragment) OS=Cricetulus griseus OX=10029 GN=CgPICR_009865 PE=3 SV=1	33	15	424	2	369	40	10.24	1048.9	CgPICR_009865	1		2.84158e+10	2.88352e+10	2.73311e+10	2.46467e+10	2.12978e+10	2.05905e+10	0.786632	0.0106001
A0A3L7HW23	TAF domain-containing protein OS=Cricetulus griseus OX=10029 GN=CgPICR_009870 PE=3 SV=1	54	16	473	1	234	26.1	11.05	1178.1	CgPICR_009870	1		1.51239e+10	1.57201e+10	1.48741e+10	1.34508e+10	1.2152e+10	1.19069e+10	0.820458	0.00718293
G3HHM2	Histone H3.1t OS=Cricetulus griseus OX=10029 GN=I79_010126 PE=3 SV=1	27	10	399	1	320	35.8	10.71	944.89	I79_010126	1		1.44986e+08	1.53693e+08	1.4958e+08	1.155e+08	1.09386e+08	1.1667e+08	0.761961	0.000461265
G3HDU9	Histone H1.1 OS=Cricetulus griseus OX=10029 GN=I79_008715 PE=3 SV=1	31	8	52	5	213	21.7	10.93	155.19	I79_008715	1		4.06877e+08	4.10132e+08	3.94954e+08	3.56709e+08	3.22461e+08	3.18966e+08	0.82357	0.00523261
G3HDS7	Histone H1.3 OS=Cricetulus griseus OX=10029 GN=I79_008693 PE=3 SV=1	34	9	65	4	207	20.5	11.02	184.9	I79_008693	1		2.16584e+09	2.13502e+09	2.05975e+09	1.89448e+09	1.68675e+09	1.61829e+09	0.817456	0.0120845
G3HAJ9	Coiled-coil domain-containing protein 58 OS=Cricetulus griseus OX=10029 GN=I79_007455 PE=3 SV=1	39	5	16	5	144	16.6	7.3	40.35	I79_007455	1		5.90499e+07	6.19979e+07	5.95608e+07	4.79499e+07	4.6607e+07	5.33741e+07	0.81907	0.00852082
A0A3L7IM97	Reticulon (Fragment) OS=Cricetulus griseus OX=10029 GN=CgPICR_004929 PE=4 SV=1	40	4	41	4	114	12.7	6.54	107.48	CgPICR_004929	1		1.51767e+08	1.5652e+08	1.46986e+08	1.26174e+08	1.13829e+08	1.17575e+08	0.785415	0.00205865
A0A061I6X4	Endoplasmic reticulum metallopeptidase 1-like protein OS=Cricetulus griseus OX=10029 GN=H671_3g11312 PE=4 SV=1	8	7	14	1	927	104.5	6.67	38.49	H671_3g11312	1		1.02408e+06	950119	1.04637e+06	878682	837252	797103	0.831975	0.0106575
A0A3L7IKV5	OCIAD1 (Fragment) OS=Cricetulus griseus OX=10029 GN=CgPICR_008495 PE=4 SV=1	29	5	29	1	210	23.7	6.79	68.02	CgPICR_008495	1		3.61402e+06	3.913e+06	3.5445e+06	3.22847e+06	2.84891e+06	2.84884e+06	0.806233	0.0135363
A0A061IPQ3	CNPY3 OS=Cricetulus griseus OX=10029 GN=CgPICR_020769 PE=4 SV=1	26	7	13	7	274	30.7	6.34	33.74	CgPICR_020769	1		2.20289e+07	2.16477e+07	2.48986e+07	1.91017e+07	1.86369e+07	1.90703e+07	0.828418	0.0193945
G3H8A8	Mesencephalic astrocyte-derived neurotrophic factor OS=Cricetulus griseus OX=10029 GN=I79_006608 PE=3 SV=1	26	5	18	5	217	24.6	8.47	55.56	I79_006608	1		1.19087e+08	1.1256e+08	1.0414e+08	8.75208e+07	7.7664e+07	8.25536e+07	0.737784	0.00477824
A0A061IA09	Putative cytochrome c oxidase assembly protein COX15 isoform 2 OS=Cricetulus griseus OX=10029 GN=H671_3g9535 PE=3 SV=1	19	6	17	6	375	41.7	9.6	37.73	H671_3g9535	1		5.13933e+07	5.29994e+07	5.59067e+07	4.21676e+07	4.08736e+07	4.39001e+07	0.791901	0.00217577
G3HZA0	Acyl-CoA desaturase OS=Cricetulus griseus OX=10029 GN=I79_016396 PE=3 SV=1	6	2	11	1	350	40.5	9.25	28.83	I79_016396	1		6.69077e+07	6.93922e+07	6.70922e+07	5.27775e+07	4.96514e+07	5.04402e+07	0.751598	0.000166273
A0A3L7H689	GNG12 OS=Cricetulus griseus OX=10029 GN=CgPICR_017208 PE=3 SV=1	53	4	21	4	91	10	8.78	46.59	CgPICR_017208	1		3.94276e+07	4.24324e+07	4.29114e+07	3.44196e+07	3.20688e+07	3.60537e+07	0.821839	0.00957495
A0A3L7HIV5	TIMM9 (Fragment) OS=Cricetulus griseus OX=10029 GN=CgPICR_008241 PE=4 SV=1	66	4	12	4	76	8.9	7.8	32.15	CgPICR_008241	1		3.80065e+07	3.80023e+07	3.66096e+07	3.14166e+07	2.99515e+07	3.16637e+07	0.82608	0.000769624
A0A061IKY1	Decorin OS=Cricetulus griseus OX=10029 GN=H671_1g2241 PE=3 SV=1	5	4	10	4	772	86.2	7.74	25.58	H671_1g2241	1		1.65513e+07	1.94085e+07	1.94197e+07	1.46473e+07	1.32508e+07	1.52191e+07	0.778577	0.0217229
A0A3L7IK36	NDUFA4 OS=Cricetulus griseus OX=10029 GN=CgPICR_006886 PE=4 SV=1	38	4	13	4	82	9.3	9.52	39.16	CgPICR_006886	1		1.49506e+08	1.54896e+08	1.47306e+08	1.28901e+08	1.20778e+08	1.17344e+08	0.812525	0.00233631
A0A3L7H860	SEC61A1 (Fragment) OS=Cricetulus griseus OX=10029 GN=CgPICR_020446 PE=3 SV=1	11	4	13	1	343	38	9.1	34.7	CgPICR_020446	1		1.64147e+07	1.63583e+07	1.49669e+07	1.44387e+07	1.19214e+07	1.19369e+07	0.802201	0.030656
G3H2H8	Mitochondrial import inner membrane translocase subunit OS=Cricetulus griseus OX=10029 GN=CgPICR_006008 PE=3 SV=1	33	3	13	3	83	9.3	5.12	30.5	CgPICR_006008	1		4.45461e+07	4.72065e+07	4.70618e+07	3.77217e+07	3.46799e+07	3.64015e+07	0.783802	0.00125681
G3HHX0	Interleukin-6 receptor subunit beta OS=Cricetulus griseus OX=10029 GN=I79_010231 PE=3 SV=1	5	4	6	4	914	102.5	5.47	11.81	I79_010231	1		8.17159e+06	6.91082e+06	7.65334e+06	6.63866e+06	5.86029e+06	6.21341e+06	0.823037	0.0354459
G3IFH7	Ribonucloprotein OS=Cricetulus griseus OX=10029 GN=I79_022499 PE=3 SV=1	35	4	12	2	88	9.9	7.99	25.95	I79_022499	1		5.58894e+07	6.92953e+07	5.90317e+07	4.53717e+07	4.31773e+07	4.46136e+07	0.72286	0.0142366
G3H7H4	Protein transport protein Sec61 subunit beta OS=Cricetulus griseus OX=10029 GN=CgPICR_003086 PE=3 SV=1	22	2	7	2	96	10	11.56	17.29	CgPICR_003086	1		5.15575e+07	5.07217e+07	4.89002e+07	4.14021e+07	3.88188e+07	3.89632e+07	0.788362	0.000746714
A0A3L7HL49	AHNAK2 OS=Cricetulus griseus OX=10029 GN=CgPICR_019938 PE=4 SV=1	1	4	7	4	6117	640.8	5.67	16.21	CgPICR_019938	1		3.67133e+07	3.83283e+07	3.69787e+07	3.18602e+07	3.13945e+07	2.95742e+07	0.82868	0.00173029
G3HFF0	Glucose transporter type 1, erythrocyte/brain (Fragment) OS=Cricetulus griseus OX=10029 GN=I79_009336 PE=3 SV=1	7	3	7	3	486	53.3	8.73	18.52	I79_009336	1		6.98098e+06	6.09475e+06	6.33491e+06	4.69229e+06	5.15468e+06	5.44055e+06	0.787585	0.016015
G3IG95	Deoxynucleotidyltransferase terminal-interacting protein 2 OS=Cricetulus griseus OX=10029 GN=I79_022777 PE=4 SV=1	4	3	5	3	758	85.1	6.74	13.03	I79_022777	1		2.3767e+07	2.51323e+07	2.2334e+07	1.95703e+07	1.81441e+07	1.89847e+07	0.795964	0.0059369
G3I270	Protein YIPF5 OS=Cricetulus griseus OX=10029 GN=I79_017496 PE=4 SV=1	8	2	12	2	257	27.9	4.36	32.96	I79_017496	1		1.28955e+07	1.28861e+07	1.30092e+07	1.06923e+07	1.03175e+07	1.10202e+07	0.825711	0.000402556
G3I4I8	CDP-diacylglycerol--inositol 3-phosphatidyltransferase OS=Cricetulus griseus OX=10029 GN=CgPICR_017686 PE=3 SV=1	10	2	11	2	213	23.6	8.27	28.6	CgPICR_017686	1		2.87092e+07	3.03558e+07	2.91451e+07	2.50422e+07	2.35203e+07	2.45866e+07	0.829259	0.001676
A0A098KX95	1-acyl-sn-glycerol-3-phosphate acyltransferase OS=Cricetulus griseus OX=10029 GN=H671_1g3844 PE=3 SV=1	5	1	1	1	284	31.8	9.2	2.92	H671_1g3844	1		427731	442146	387597	347475	306510	332762	0.784706	0.011183
A0A3L7IIR3	Signal sequence receptor subunit gamma OS=Cricetulus griseus OX=10029 GN=CgPICR_010007 PE=3 SV=1	11	2	4	2	185	21.1	9.61	5.11	CgPICR_010007	1		1.60811e+07	1.62303e+07	1.69372e+07	1.28327e+07	1.24873e+07	1.37849e+07	0.794033	0.00196715
G3GZ99	Uncharacterized protein C11orf46-like OS=Cricetulus griseus OX=10029 GN=I79_003159 PE=4 SV=1	9	3	3	3	277	31.1	8.15	5.59	I79_003159	1		8.82773e+06	8.54685e+06	7.85491e+06	6.56314e+06	6.40279e+06	5.67314e+06	0.738781	0.00527
A0A3L7HIA6	Complex I-MNLL OS=Cricetulus griseus OX=10029 GN=CgPICR_012971 PE=3 SV=1	11	1	6	1	98	11.4	10.18	15.33	CgPICR_012971	1		4.03599e+07	4.15389e+07	4.14101e+07	3.42476e+07	3.0128e+07	3.43713e+07	0.800809	0.00476537
A0A3L7I829	AGO3 OS=Cricetulus griseus OX=10029 GN=CgPICR_007095 PE=3 SV=1	3	2	3	1	652	74	9.01	5.5	CgPICR_007095	1		1.73209e+07	1.72122e+07	1.64249e+07	1.48903e+07	1.36484e+07	1.27594e+07	0.810434	0.00904088
G3HGZ5	Glucocorticoid modulatory element-binding protein 2 OS=Cricetulus griseus OX=10029 GN=I79_009890 PE=4 SV=1	5	2	2	2	530	56.5	5.31	0	I79_009890	1		3.0148e+06	3.27193e+06	3.01367e+06	2.54883e+06	2.53868e+06	2.60572e+06	0.827194	0.00374218
A0A2Z5WAD6	ER lumen protein-retaining receptor OS=Cricetulus griseus OX=10029 GN=KDELR1 PE=2 SV=1	9	2	6	1	212	24.5	8.62	12.77	KDELR1	1		8.87098e+06	9.67213e+06	9.42489e+06	6.50563e+06	6.23173e+06	7.49635e+06	0.723459	0.00464319
C9VZQ0	Cytochrome c oxidase subunit 3 OS=Cricetulus griseus OX=10029 GN=COX3 PE=3 SV=1	5	1	5	1	261	29.9	7.28	14.01	COX3	1		6.08624e+06	6.22042e+06	5.80971e+06	5.14709e+06	4.5088e+06	4.80014e+06	0.797954	0.00522003
G3HF90	Cytochrome b-c1 complex subunit 10 OS=Cricetulus griseus OX=10029 GN=I79_009246 PE=4 SV=1	21	1	1	1	56	6.5	9.99	4.45	I79_009246	1		1.69227e+06	1.65131e+06	1.67826e+06	1.41745e+06	1.30003e+06	1.3138e+06	0.802751	0.00106229
A0A3L7HBX6	COL1A1 OS=Cricetulus griseus OX=10029 GN=CgPICR_018803 PE=4 SV=1	2	2	5	2	1468	155.1	5.54	8.03	CgPICR_018803	1		4.68901e+06	5.26128e+06	6.46942e+06	3.82241e+06	2.90219e+06	3.74763e+06	0.637783	0.0301314
G3H7D1	Guanine nucleotide-binding protein subunit gamma OS=Cricetulus griseus OX=10029 GN=I79_006261 PE=3 SV=1	24	2	3	2	68	7.3	9.85	6.77	I79_006261	1		1.84815e+07	2.15451e+07	2.21911e+07	1.50863e+07	1.42279e+07	1.79666e+07	0.759925	0.0363894
G3HZ28	Twisted gastrulation protein-like 1 OS=Cricetulus griseus OX=10029 GN=I79_016323 PE=3 SV=1	5	1	2	1	222	24.7	5.5	6.35	I79_016323	1		2.81632e+06	3.1414e+06	3.02525e+06	2.45582e+06	2.34837e+06	2.42219e+06	0.804454	0.00428562
G3H9V2	Claspin OS=Cricetulus griseus OX=10029 GN=I79_007183 PE=4 SV=1	2	2	3	2	1317	147.9	4.77	4.15	I79_007183	1		1.53821e+06	1.554e+06	1.53285e+06	1.25246e+06	1.24371e+06	1.19529e+06	0.798144	7.93083e-05
A0A3L7GMZ4	GM2A (Fragment) OS=Cricetulus griseus OX=10029 GN=CgPICR_003863 PE=4 SV=1	11	1	1	1	166	18.1	5.12	2.55	CgPICR_003863	1		950973	855046	836175	643076	667425	653484	0.743316	0.00336283
A0A3L7IBJ4	Glycerol-3-phosphate dehydrogenase [NAD(+)] OS=Cricetulus griseus OX=10029 GN=CgPICR_000180 PE=3 SV=1	4	2	6	2	402	43.7	8.16	14.44	CgPICR_000180	1		3.86672e+07	4.18621e+07	4.09036e+07	3.21545e+07	2.98728e+07	3.28624e+07	0.781417	0.00248843
A0A3L7IN72	Cytochrome c oxidase assembly factor 5 OS=Cricetulus griseus OX=10029 GN=CgPICR_004303 PE=3 SV=1	7	1	1	1	137	14.7	7.53	4.25	CgPICR_004303	1		1.60855e+06	1.53787e+06	1.49756e+06	1.32905e+06	1.22487e+06	1.15746e+06	0.799179	0.00641668
G3HY34	N-acetylglucosamine-1-phosphodiester alpha-N-acetylglucosaminidase OS=Cricetulus griseus OX=10029 GN=I79_015951 PE=4 SV=1	4	1	1	1	374	40.9	5.08	0	I79_015951	1		711749	815000	722047	658281	591008	611727	0.827561	0.0281227
G3HLR5	Serine incorporator 3 OS=Cricetulus griseus OX=10029 GN=I79_011659 PE=3 SV=1	2	1	1	1	464	51.5	7.64	0	I79_011659	1		1.06601e+06	1.19549e+06	1.09103e+06	923692	852004	987018	0.824068	0.0241223
A0A3L7H3D1	Membrane magnesium transporter OS=Cricetulus griseus OX=10029 GN=CgPICR_014255 PE=3 SV=1	5	1	4	1	165	18.4	9.28	11.26	CgPICR_014255	1		1.19538e+07	1.20503e+07	1.14111e+07	1.03577e+07	9.37818e+06	9.67095e+06	0.830344	0.00470747
A0A3L7IJL6	LEPROTL1 (Fragment) OS=Cricetulus griseus OX=10029 GN=CgPICR_009015 PE=3 SV=1	10	1	1	1	132	14.5	4.64	2.17	CgPICR_009015	1		153563	165166	158906	127290	122692	108766	0.751093	0.00366165
A0A3L7I6L3	REEP5 (Fragment) OS=Cricetulus griseus OX=10029 GN=CgPICR_011069 PE=3 SV=1	3	1	2	1	267	27.8	11.71	7.15	CgPICR_011069	1		4.11385e+07	4.49887e+07	4.12251e+07	3.58594e+07	3.23147e+07	3.43425e+07	0.804985	0.0071257
G3HMF2	Mitochondrial import receptor subunit TOM5-like OS=Cricetulus griseus OX=10029 GN=I79_011912 PE=4 SV=1	29	2	3	2	51	6	9.6	4.83	I79_011912	1		2.09964e+07	2.47627e+07	2.59212e+07	1.73946e+07	1.66974e+07	1.8493e+07	0.733605	0.0156145
A0A3L7I7B3	MPDZ OS=Cricetulus griseus OX=10029 GN=CgPICR_009041 PE=4 SV=1	1	1	1	1	852	90.1	5.54	2.15	CgPICR_009041	1		590437	627490	694235	500998	526693	541912	0.820852	0.0249144
G3IMP5	N-myc downstream-regulated gene 1 protein OS=Cricetulus griseus OX=10029 GN=I79_025189 PE=3 SV=1	2	1	2	1	323	35.2	6.35	4.08	I79_025189	1		882283	587516	777734	469465	456004	499181	0.633873	0.0346844
G3H1Z3	ATP synthase F1 subunit epsilon OS=Cricetulus griseus OX=10029 GN=CgPICR_007196 PE=3 SV=1	8	1	4	1	106	12	9.6	8.06	CgPICR_007196	1		7.02953e+07	6.77454e+07	7.88559e+07	6.14588e+07	5.66665e+07	5.24451e+07	0.786413	0.0221076
G3H1I8	BAG family molecular chaperone regulator 4 OS=Cricetulus griseus OX=10029 GN=I79_004015 PE=4 SV=1	2	1	2	1	456	49.3	5.44	4.28	I79_004015	1		760716	1.3554e+06	1.27515e+06	620452	636750	531167	0.527346	0.0476114
G3HBJ3	Sm protein F OS=Cricetulus griseus OX=10029 GN=I79_007823 PE=3 SV=1	12	1	3	1	67	7.7	4.41	5.21	I79_007823	1		3.2973e+07	3.38146e+07	2.89949e+07	2.65836e+07	2.39811e+07	2.41887e+07	0.78045	0.0147115
A0A061I549	Lariat debranching enzyme-like protein OS=Cricetulus griseus OX=10029 GN=H671_4g11543 PE=4 SV=1	3	1	1	1	483	54.7	5.08	0	H671_4g11543	1		85385.8	76782.4	77731.5	68131.8	47098.9	55683.3	0.712439	0.0263052
G3IJU1	MAM domain-containing protein 2 OS=Cricetulus griseus OX=10029 GN=H671_3g9676 PE=4 SV=1	4	1	3	1	226	25.2	4.65	2.16	H671_3g9676	1		1.38323e+06	1.20065e+06	1.14211e+06	1.07035e+06	1.01372e+06	919300	0.806058	0.047052
