# Supplementary material for: Comparative Proteomic Profiling: Cellular Metabolisms Are Mainly Affected in Senecavirus A-Inoculated Cells at an Early Stage of Infection
Source: Viruses. 2021 May 31;13(6):1036. doi: 10.3390/v13061036 (PMC8226903; doi:10.3390/v13061036)
Supplement: Supplementary file 1 [file viruses-13-01036-s001.zip › viruses-1201879-supplementary/Supplementary S4.xlsx]

## Sheet: Biological process
maxLevel	levels	GO_Name	GO_ID	Pvalue	Pvalue_adjusted	PAS_Value	PAS_Zscore	max_zscore	min_zscore	Genes	Count	Pop_Hit	List_Total	Background_Genes	URL	PATHS
4	4	small molecule metabolic process	GO:0044281	1.38e-14	1.31e-11	5.51	2.46	10.9323	-0.955498	I79_018355|1.26641796452;I79_020676|1.31298400701;I79_007494|1.22372566803;I79_004880|1.2658428601;IMPDH2|1.32901181423;AARS|1.21777400111;I79_017373|1.2093049695;I79_023445|1.29564045232;I79_004230|1.20636836032;H671_7g18194|1.26591061491;H671_5g14786|1.21412847443;I79_017439|1.20694436624;I79_003356|1.22350011339;I79_002802|1.20750485053;I79_010870|1.24568488248;I79_010525|1.21027280641;H671_7g…	49	668	248	11614	http://www.ebi.ac.uk/QuickGO/GTerm?id=GO:0044281	[]
5	5	purine-containing compound metabolic process	GO:0072521	1.91e-13	9.03e-11	2.59	0.97	10.9323	-0.955498	I79_018355|1.26641796452;I79_020676|1.31298400701;I79_007494|1.22372566803;I79_004880|1.2658428601;IMPDH2|1.32901181423;I79_017373|1.2093049695;I79_004230|1.20636836032;H671_7g18194|1.26591061491;I79_017439|1.20694436624;I79_002802|1.20750485053;H671_7g18193|1.24438558678;MTAP|1.22403791962;I79_012486|1.21943093634;I79_022535|1.24312573082;I79_022931|1.21157168686;I79_015153|1.32758415161;I79_002…	24	171	248	11614	http://www.ebi.ac.uk/QuickGO/GTerm?id=GO:0072521	[]
6	6	carboxylic acid metabolic process	GO:0019752	4.61e-13	1.45e-10	3.96	1.67	10.9323	-0.955498	I79_018355|1.26641796452;I79_020676|1.31298400701;I79_007494|1.22372566803;I79_004880|1.2658428601;AARS|1.21777400111;I79_023445|1.29564045232;H671_5g14786|1.21412847443;I79_017439|1.20694436624;I79_003356|1.22350011339;I79_002802|1.20750485053;I79_010870|1.24568488248;I79_010525|1.21027280641;MTAP|1.22403791962;I79_012486|1.21943093634;I79_024382|1.34266295758;I79_001573|1.2181975274;I79_012527|…	33	348	248	11614	http://www.ebi.ac.uk/QuickGO/GTerm?id=GO:0019752	[]
5	5	oxoacid metabolic process	GO:0043436	8.06e-13	1.55e-10	3.96	1.67	10.9323	-0.955498	I79_018355|1.26641796452;I79_020676|1.31298400701;I79_007494|1.22372566803;I79_004880|1.2658428601;AARS|1.21777400111;I79_023445|1.29564045232;H671_5g14786|1.21412847443;I79_017439|1.20694436624;I79_003356|1.22350011339;I79_002802|1.20750485053;I79_010870|1.24568488248;I79_010525|1.21027280641;MTAP|1.22403791962;I79_012486|1.21943093634;I79_024382|1.34266295758;I79_001573|1.2181975274;I79_012527|…	33	355	248	11614	http://www.ebi.ac.uk/QuickGO/GTerm?id=GO:0043436	[]
4	4	organic acid metabolic process	GO:0006082	8.72e-13	1.55e-10	3.96	1.67	10.9323	-0.955498	I79_018355|1.26641796452;I79_020676|1.31298400701;I79_007494|1.22372566803;I79_004880|1.2658428601;AARS|1.21777400111;I79_023445|1.29564045232;H671_5g14786|1.21412847443;I79_017439|1.20694436624;I79_003356|1.22350011339;I79_002802|1.20750485053;I79_010870|1.24568488248;I79_010525|1.21027280641;MTAP|1.22403791962;I79_012486|1.21943093634;I79_024382|1.34266295758;I79_001573|1.2181975274;I79_012527|…	33	356	248	11614	http://www.ebi.ac.uk/QuickGO/GTerm?id=GO:0006082	[]
6	6	ribonucleoside metabolic process	GO:0009119	9.84e-13	1.55e-10	2.32	0.83	10.9323	-0.955498	I79_018355|1.26641796452;I79_020676|1.31298400701;I79_007494|1.22372566803;I79_004880|1.2658428601;IMPDH2|1.32901181423;I79_004230|1.20636836032;H671_7g18194|1.26591061491;I79_002802|1.20750485053;H671_7g18193|1.24438558678;MTAP|1.22403791962;I79_012486|1.21943093634;I79_022931|1.21157168686;H671_4g13027|1.20771501365;I79_015153|1.32758415161;I79_002236|1.36831969135;I79_001117|1.41635647529;I79_…	21	136	248	11614	http://www.ebi.ac.uk/QuickGO/GTerm?id=GO:0009119	[]
7	7	purine ribonucleoside metabolic process	GO:0046128	1.76e-12	2.08e-10	2.24	0.79	10.9323	-0.955498	I79_018355|1.26641796452;I79_020676|1.31298400701;I79_007494|1.22372566803;I79_004880|1.2658428601;IMPDH2|1.32901181423;I79_004230|1.20636836032;H671_7g18194|1.26591061491;I79_002802|1.20750485053;H671_7g18193|1.24438558678;MTAP|1.22403791962;I79_012486|1.21943093634;I79_022931|1.21157168686;I79_015153|1.32758415161;I79_002236|1.36831969135;I79_001117|1.41635647529;I79_000029|1.40738759723;I79_01…	20	125	248	11614	http://www.ebi.ac.uk/QuickGO/GTerm?id=GO:0046128	[]
6	6	purine nucleoside metabolic process	GO:0042278	1.76e-12	2.08e-10	2.24	0.79	10.9323	-0.955498	I79_018355|1.26641796452;I79_020676|1.31298400701;I79_007494|1.22372566803;I79_004880|1.2658428601;IMPDH2|1.32901181423;I79_004230|1.20636836032;H671_7g18194|1.26591061491;I79_002802|1.20750485053;H671_7g18193|1.24438558678;MTAP|1.22403791962;I79_012486|1.21943093634;I79_022931|1.21157168686;I79_015153|1.32758415161;I79_002236|1.36831969135;I79_001117|1.41635647529;I79_000029|1.40738759723;I79_01…	20	125	248	11614	http://www.ebi.ac.uk/QuickGO/GTerm?id=GO:0042278	[]
7	7	nucleoside diphosphate phosphorylation	GO:0006165	3.6e-12	3.78e-10	1.72	0.53	10.9323	-0.955498	I79_018355|1.26641796452;I79_020676|1.31298400701;I79_004880|1.2658428601;H671_7g18194|1.26591061491;I79_017439|1.20694436624;I79_002802|1.20750485053;H671_7g18193|1.24438558678;I79_012486|1.21943093634;I79_022931|1.21157168686;I79_002236|1.36831969135;I79_001117|1.41635647529;I79_000029|1.40738759723;I79_014274|1.48610094601;I79_019072|1.20226399538;I79_021181|1.51452184503	15	64	248	11614	http://www.ebi.ac.uk/QuickGO/GTerm?id=GO:0006165	[]
5	5	nucleoside metabolic process	GO:0009116	4.06e-12	3.83e-10	2.32	0.83	10.9323	-0.955498	I79_018355|1.26641796452;I79_020676|1.31298400701;I79_007494|1.22372566803;I79_004880|1.2658428601;IMPDH2|1.32901181423;I79_004230|1.20636836032;H671_7g18194|1.26591061491;I79_002802|1.20750485053;H671_7g18193|1.24438558678;MTAP|1.22403791962;I79_012486|1.21943093634;I79_022931|1.21157168686;H671_4g13027|1.20771501365;I79_015153|1.32758415161;I79_002236|1.36831969135;I79_001117|1.41635647529;I79_…	21	146	248	11614	http://www.ebi.ac.uk/QuickGO/GTerm?id=GO:0009116	[]
4	4	glycosyl compound metabolic process	GO:1901657	5.31e-12	4.56e-10	2.32	0.83	10.9323	-0.955498	I79_018355|1.26641796452;I79_020676|1.31298400701;I79_007494|1.22372566803;I79_004880|1.2658428601;IMPDH2|1.32901181423;I79_004230|1.20636836032;H671_7g18194|1.26591061491;I79_002802|1.20750485053;H671_7g18193|1.24438558678;MTAP|1.22403791962;I79_012486|1.21943093634;I79_022931|1.21157168686;H671_4g13027|1.20771501365;I79_015153|1.32758415161;I79_002236|1.36831969135;I79_001117|1.41635647529;I79_…	21	148	248	11614	http://www.ebi.ac.uk/QuickGO/GTerm?id=GO:1901657	[]
5	4,5	nucleobase-containing small molecule metabolic process	GO:0055086	7.34e-12	5.77e-10	2.97	1.17	10.9323	-0.955498	I79_018355|1.26641796452;I79_020676|1.31298400701;I79_007494|1.22372566803;I79_004880|1.2658428601;IMPDH2|1.32901181423;I79_017373|1.2093049695;I79_023445|1.29564045232;I79_004230|1.20636836032;H671_7g18194|1.26591061491;I79_017439|1.20694436624;I79_002802|1.20750485053;H671_7g18193|1.24438558678;MTAP|1.22403791962;I79_012486|1.21943093634;I79_022535|1.24312573082;I79_022931|1.21157168686;H671_4g…	28	278	248	11614	http://www.ebi.ac.uk/QuickGO/GTerm?id=GO:0055086	[]
6	6	nucleoside diphosphate metabolic process	GO:0009132	1.16e-11	8.45e-10	1.72	0.53	10.9323	-0.955498	I79_018355|1.26641796452;I79_020676|1.31298400701;I79_004880|1.2658428601;H671_7g18194|1.26591061491;I79_017439|1.20694436624;I79_002802|1.20750485053;H671_7g18193|1.24438558678;I79_012486|1.21943093634;I79_022931|1.21157168686;I79_002236|1.36831969135;I79_001117|1.41635647529;I79_000029|1.40738759723;I79_014274|1.48610094601;I79_019072|1.20226399538;I79_021181|1.51452184503	15	69	248	11614	http://www.ebi.ac.uk/QuickGO/GTerm?id=GO:0009132	[]
3	3	single-organism metabolic process	GO:0044710	2.16e-11	1.32e-09	9.1	4.3	10.9323	-0.955498	I79_018355|1.26641796452;I79_020676|1.31298400701;I79_007494|1.22372566803;I79_004880|1.2658428601;I79_002427|1.34888440572;IMPDH2|1.32901181423;I79_002087|1.21094996809;AARS|1.21777400111;I79_017373|1.2093049695;I79_023445|1.29564045232;I79_012110|1.25362248439;I79_004230|1.20636836032;H671_3g8659|1.20492321341;H671_7g18194|1.26591061491;H671_5g14786|1.21412847443;I79_017439|1.20694436624;I79_00…	82	1869	248	11614	http://www.ebi.ac.uk/QuickGO/GTerm?id=GO:0044710	[]
6	6	purine nucleotide metabolic process	GO:0006163	2.17e-11	1.32e-09	2.32	0.83	10.9323	-0.955498	I79_018355|1.26641796452;I79_020676|1.31298400701;I79_004880|1.2658428601;IMPDH2|1.32901181423;I79_017373|1.2093049695;I79_004230|1.20636836032;H671_7g18194|1.26591061491;I79_017439|1.20694436624;I79_002802|1.20750485053;H671_7g18193|1.24438558678;I79_012486|1.21943093634;I79_022535|1.24312573082;I79_022931|1.21157168686;I79_015153|1.32758415161;I79_002236|1.36831969135;I79_001117|1.41635647529;I…	21	159	248	11614	http://www.ebi.ac.uk/QuickGO/GTerm?id=GO:0006163	[]
7	7	nucleotide phosphorylation	GO:0046939	2.24e-11	1.32e-09	1.72	0.53	10.9323	-0.955498	I79_018355|1.26641796452;I79_020676|1.31298400701;I79_004880|1.2658428601;H671_7g18194|1.26591061491;I79_017439|1.20694436624;I79_002802|1.20750485053;H671_7g18193|1.24438558678;I79_012486|1.21943093634;I79_022931|1.21157168686;I79_002236|1.36831969135;I79_001117|1.41635647529;I79_000029|1.40738759723;I79_014274|1.48610094601;I79_019072|1.20226399538;I79_021181|1.51452184503	15	72	248	11614	http://www.ebi.ac.uk/QuickGO/GTerm?id=GO:0046939	[]
9	6,8,9	glycolytic process	GO:0006096	1.17e-10	5.86e-09	1.52	0.43	10.9323	-0.955498	I79_018355|1.26641796452;I79_020676|1.31298400701;I79_004880|1.2658428601;I79_017439|1.20694436624;I79_002802|1.20750485053;I79_012486|1.21943093634;I79_022931|1.21157168686;I79_002236|1.36831969135;I79_001117|1.41635647529;I79_000029|1.40738759723;I79_014274|1.48610094601;I79_019072|1.20226399538;I79_021181|1.51452184503	13	56	248	11614	http://www.ebi.ac.uk/QuickGO/GTerm?id=GO:0006096	[]
10	5,9,10	ATP generation from ADP	GO:0006757	1.17e-10	5.86e-09	1.52	0.43	10.9323	-0.955498	I79_018355|1.26641796452;I79_020676|1.31298400701;I79_004880|1.2658428601;I79_017439|1.20694436624;I79_002802|1.20750485053;I79_012486|1.21943093634;I79_022931|1.21157168686;I79_002236|1.36831969135;I79_001117|1.41635647529;I79_000029|1.40738759723;I79_014274|1.48610094601;I79_019072|1.20226399538;I79_021181|1.51452184503	13	56	248	11614	http://www.ebi.ac.uk/QuickGO/GTerm?id=GO:0006757	[]
4	4	organophosphate metabolic process	GO:0019637	1.36e-10	5.86e-09	3.38	1.37	10.9323	-0.955498	I79_018355|1.26641796452;I79_020676|1.31298400701;I79_004880|1.2658428601;IMPDH2|1.32901181423;I79_017373|1.2093049695;I79_023445|1.29564045232;I79_004230|1.20636836032;H671_7g18194|1.26591061491;I79_017439|1.20694436624;I79_002802|1.20750485053;H671_7g18193|1.24438558678;I79_012486|1.21943093634;I79_022535|1.24312573082;I79_022931|1.21157168686;H671_4g13027|1.20771501365;I79_015153|1.32758415161…	32	405	248	11614	http://www.ebi.ac.uk/QuickGO/GTerm?id=GO:0019637	[]
5	5	ribose phosphate metabolic process	GO:0019693	1.37e-10	5.86e-09	2.34	0.84	10.9323	-0.955498	I79_018355|1.26641796452;I79_020676|1.31298400701;I79_004880|1.2658428601;IMPDH2|1.32901181423;I79_023445|1.29564045232;I79_004230|1.20636836032;H671_7g18194|1.26591061491;I79_017439|1.20694436624;I79_002802|1.20750485053;H671_7g18193|1.24438558678;I79_012486|1.21943093634;I79_022535|1.24312573082;I79_022931|1.21157168686;H671_4g13027|1.20771501365;I79_015153|1.32758415161;I79_002236|1.3683196913…	21	175	248	11614	http://www.ebi.ac.uk/QuickGO/GTerm?id=GO:0019693	[]
9	8,9	ADP metabolic process	GO:0046031	1.49e-10	5.86e-09	1.52	0.43	10.9323	-0.955498	I79_018355|1.26641796452;I79_020676|1.31298400701;I79_004880|1.2658428601;I79_017439|1.20694436624;I79_002802|1.20750485053;I79_012486|1.21943093634;I79_022931|1.21157168686;I79_002236|1.36831969135;I79_001117|1.41635647529;I79_000029|1.40738759723;I79_014274|1.48610094601;I79_019072|1.20226399538;I79_021181|1.51452184503	13	57	248	11614	http://www.ebi.ac.uk/QuickGO/GTerm?id=GO:0046031	[]
7	7	ribonucleoside diphosphate metabolic process	GO:0009185	1.49e-10	5.86e-09	1.52	0.43	10.9323	-0.955498	I79_018355|1.26641796452;I79_020676|1.31298400701;I79_004880|1.2658428601;I79_017439|1.20694436624;I79_002802|1.20750485053;I79_012486|1.21943093634;I79_022931|1.21157168686;I79_002236|1.36831969135;I79_001117|1.41635647529;I79_000029|1.40738759723;I79_014274|1.48610094601;I79_019072|1.20226399538;I79_021181|1.51452184503	13	57	248	11614	http://www.ebi.ac.uk/QuickGO/GTerm?id=GO:0009185	[]
8	8	purine ribonucleoside diphosphate metabolic process	GO:0009179	1.49e-10	5.86e-09	1.52	0.43	10.9323	-0.955498	I79_018355|1.26641796452;I79_020676|1.31298400701;I79_004880|1.2658428601;I79_017439|1.20694436624;I79_002802|1.20750485053;I79_012486|1.21943093634;I79_022931|1.21157168686;I79_002236|1.36831969135;I79_001117|1.41635647529;I79_000029|1.40738759723;I79_014274|1.48610094601;I79_019072|1.20226399538;I79_021181|1.51452184503	13	57	248	11614	http://www.ebi.ac.uk/QuickGO/GTerm?id=GO:0009179	[]
7	7	purine nucleoside diphosphate metabolic process	GO:0009135	1.49e-10	5.86e-09	1.52	0.43	10.9323	-0.955498	I79_018355|1.26641796452;I79_020676|1.31298400701;I79_004880|1.2658428601;I79_017439|1.20694436624;I79_002802|1.20750485053;I79_012486|1.21943093634;I79_022931|1.21157168686;I79_002236|1.36831969135;I79_001117|1.41635647529;I79_000029|1.40738759723;I79_014274|1.48610094601;I79_019072|1.20226399538;I79_021181|1.51452184503	13	57	248	11614	http://www.ebi.ac.uk/QuickGO/GTerm?id=GO:0009135	[]
6	6	nucleotide metabolic process	GO:0009117	1.58e-10	5.97e-09	2.7	1.03	10.9323	-0.955498	I79_018355|1.26641796452;I79_020676|1.31298400701;I79_004880|1.2658428601;IMPDH2|1.32901181423;I79_017373|1.2093049695;I79_023445|1.29564045232;I79_004230|1.20636836032;H671_7g18194|1.26591061491;I79_017439|1.20694436624;I79_002802|1.20750485053;H671_7g18193|1.24438558678;I79_012486|1.21943093634;I79_022535|1.24312573082;I79_022931|1.21157168686;H671_4g13027|1.20771501365;I79_015153|1.32758415161…	25	253	248	11614	http://www.ebi.ac.uk/QuickGO/GTerm?id=GO:0009117	[]
8	8	pyruvate metabolic process	GO:0006090	1.88e-10	6.84e-09	1.52	0.43	10.9323	-0.955498	I79_018355|1.26641796452;I79_020676|1.31298400701;I79_004880|1.2658428601;I79_017439|1.20694436624;I79_002802|1.20750485053;I79_012486|1.21943093634;I79_022931|1.21157168686;I79_002236|1.36831969135;I79_001117|1.41635647529;I79_000029|1.40738759723;I79_014274|1.48610094601;I79_019072|1.20226399538;I79_021181|1.51452184503	13	58	248	11614	http://www.ebi.ac.uk/QuickGO/GTerm?id=GO:0006090	[]
4	4	cofactor metabolic process	GO:0051186	2.04e-10	7.14e-09	2.25	0.79	10.9323	-0.955498	I79_018355|1.26641796452;I79_020676|1.31298400701;I79_004880|1.2658428601;I79_023445|1.29564045232;H671_5g14786|1.21412847443;I79_017439|1.20694436624;I79_002802|1.20750485053;I79_012486|1.21943093634;I79_022931|1.21157168686;I79_002236|1.36831969135;I79_001117|1.41635647529;I79_000029|1.40738759723;I79_001722|1.26937676987;I79_014274|1.48610094601;I79_019072|1.20226399538;I79_016036|1.2554070998…	20	161	248	11614	http://www.ebi.ac.uk/QuickGO/GTerm?id=GO:0051186	[]
5	5	single-organism carbohydrate catabolic process	GO:0044724	2.37e-10	8e-09	1.52	0.43	10.9323	-0.955498	I79_018355|1.26641796452;I79_020676|1.31298400701;I79_004880|1.2658428601;I79_017439|1.20694436624;I79_002802|1.20750485053;I79_012486|1.21943093634;I79_022931|1.21157168686;I79_002236|1.36831969135;I79_001117|1.41635647529;I79_000029|1.40738759723;I79_014274|1.48610094601;I79_019072|1.20226399538;I79_021181|1.51452184503	13	59	248	11614	http://www.ebi.ac.uk/QuickGO/GTerm?id=GO:0044724	[]
5	5	nucleoside phosphate metabolic process	GO:0006753	2.61e-10	8.5e-09	2.7	1.03	10.9323	-0.955498	I79_018355|1.26641796452;I79_020676|1.31298400701;I79_004880|1.2658428601;IMPDH2|1.32901181423;I79_017373|1.2093049695;I79_023445|1.29564045232;I79_004230|1.20636836032;H671_7g18194|1.26591061491;I79_017439|1.20694436624;I79_002802|1.20750485053;H671_7g18193|1.24438558678;I79_012486|1.21943093634;I79_022535|1.24312573082;I79_022931|1.21157168686;H671_4g13027|1.20771501365;I79_015153|1.32758415161…	25	259	248	11614	http://www.ebi.ac.uk/QuickGO/GTerm?id=GO:0006753	[]
7	7	ribonucleoside monophosphate metabolic process	GO:0009161	2.8e-10	8.8e-09	2.03	0.68	10.9323	-0.955498	I79_018355|1.26641796452;I79_020676|1.31298400701;I79_004880|1.2658428601;IMPDH2|1.32901181423;I79_004230|1.20636836032;I79_017439|1.20694436624;I79_002802|1.20750485053;I79_012486|1.21943093634;I79_022535|1.24312573082;I79_022931|1.21157168686;H671_4g13027|1.20771501365;I79_015153|1.32758415161;I79_002236|1.36831969135;I79_001117|1.41635647529;I79_000029|1.40738759723;I79_014274|1.48610094601;I7…	18	130	248	11614	http://www.ebi.ac.uk/QuickGO/GTerm?id=GO:0009161	[]
7	6,7	ribonucleotide metabolic process	GO:0009259	3.56e-10	1.08e-08	2.23	0.78	10.9323	-0.955498	I79_018355|1.26641796452;I79_020676|1.31298400701;I79_004880|1.2658428601;IMPDH2|1.32901181423;I79_004230|1.20636836032;H671_7g18194|1.26591061491;I79_017439|1.20694436624;I79_002802|1.20750485053;H671_7g18193|1.24438558678;I79_012486|1.21943093634;I79_022535|1.24312573082;I79_022931|1.21157168686;H671_4g13027|1.20771501365;I79_015153|1.32758415161;I79_002236|1.36831969135;I79_001117|1.4163564752…	20	166	248	11614	http://www.ebi.ac.uk/QuickGO/GTerm?id=GO:0009259	[]
5	5	carbohydrate catabolic process	GO:0016052	4.6e-10	1.36e-08	1.52	0.43	10.9323	-0.955498	I79_018355|1.26641796452;I79_020676|1.31298400701;I79_004880|1.2658428601;I79_017439|1.20694436624;I79_002802|1.20750485053;I79_012486|1.21943093634;I79_022931|1.21157168686;I79_002236|1.36831969135;I79_001117|1.41635647529;I79_000029|1.40738759723;I79_014274|1.48610094601;I79_019072|1.20226399538;I79_021181|1.51452184503	13	62	248	11614	http://www.ebi.ac.uk/QuickGO/GTerm?id=GO:0016052	[]
6	6	nucleoside monophosphate metabolic process	GO:0009123	5.26e-10	1.46e-08	2.03	0.68	10.9323	-0.955498	I79_018355|1.26641796452;I79_020676|1.31298400701;I79_004880|1.2658428601;IMPDH2|1.32901181423;I79_004230|1.20636836032;I79_017439|1.20694436624;I79_002802|1.20750485053;I79_012486|1.21943093634;I79_022535|1.24312573082;I79_022931|1.21157168686;H671_4g13027|1.20771501365;I79_015153|1.32758415161;I79_002236|1.36831969135;I79_001117|1.41635647529;I79_000029|1.40738759723;I79_014274|1.48610094601;I7…	18	135	248	11614	http://www.ebi.ac.uk/QuickGO/GTerm?id=GO:0009123	[]
7	7	purine nucleoside monophosphate metabolic process	GO:0009126	5.4e-10	1.46e-08	1.95	0.64	10.9323	-0.955498	I79_018355|1.26641796452;I79_020676|1.31298400701;I79_004880|1.2658428601;IMPDH2|1.32901181423;I79_004230|1.20636836032;I79_017439|1.20694436624;I79_002802|1.20750485053;I79_012486|1.21943093634;I79_022535|1.24312573082;I79_022931|1.21157168686;I79_015153|1.32758415161;I79_002236|1.36831969135;I79_001117|1.41635647529;I79_000029|1.40738759723;I79_014274|1.48610094601;I79_019072|1.20226399538;I79_…	17	119	248	11614	http://www.ebi.ac.uk/QuickGO/GTerm?id=GO:0009126	[]
8	8	purine ribonucleoside monophosphate metabolic process	GO:0009167	5.4e-10	1.46e-08	1.95	0.64	10.9323	-0.955498	I79_018355|1.26641796452;I79_020676|1.31298400701;I79_004880|1.2658428601;IMPDH2|1.32901181423;I79_004230|1.20636836032;I79_017439|1.20694436624;I79_002802|1.20750485053;I79_012486|1.21943093634;I79_022535|1.24312573082;I79_022931|1.21157168686;I79_015153|1.32758415161;I79_002236|1.36831969135;I79_001117|1.41635647529;I79_000029|1.40738759723;I79_014274|1.48610094601;I79_019072|1.20226399538;I79_…	17	119	248	11614	http://www.ebi.ac.uk/QuickGO/GTerm?id=GO:0009167	[]
7	7	purine ribonucleotide metabolic process	GO:0009150	9.24e-10	2.42e-08	2.14	0.74	10.9323	-0.955498	I79_018355|1.26641796452;I79_020676|1.31298400701;I79_004880|1.2658428601;IMPDH2|1.32901181423;I79_004230|1.20636836032;H671_7g18194|1.26591061491;I79_017439|1.20694436624;I79_002802|1.20750485053;H671_7g18193|1.24438558678;I79_012486|1.21943093634;I79_022535|1.24312573082;I79_022931|1.21157168686;I79_015153|1.32758415161;I79_002236|1.36831969135;I79_001117|1.41635647529;I79_000029|1.40738759723;…	19	157	248	11614	http://www.ebi.ac.uk/QuickGO/GTerm?id=GO:0009150	[]
5	5	coenzyme metabolic process	GO:0006732	9.62e-10	2.46e-08	2.02	0.68	10.9323	-0.955498	I79_018355|1.26641796452;I79_020676|1.31298400701;I79_004880|1.2658428601;I79_023445|1.29564045232;H671_5g14786|1.21412847443;I79_017439|1.20694436624;I79_002802|1.20750485053;I79_012486|1.21943093634;I79_022931|1.21157168686;I79_002236|1.36831969135;I79_001117|1.41635647529;I79_000029|1.40738759723;I79_001722|1.26937676987;I79_014274|1.48610094601;I79_019072|1.20226399538;I79_016036|1.2554070998…	18	140	248	11614	http://www.ebi.ac.uk/QuickGO/GTerm?id=GO:0006732	[]
7	6,7	pyridine nucleotide metabolic process	GO:0019362	1.03e-09	2.49e-08	1.64	0.48	10.9323	-0.955498	I79_018355|1.26641796452;I79_020676|1.31298400701;I79_004880|1.2658428601;I79_023445|1.29564045232;I79_017439|1.20694436624;I79_002802|1.20750485053;I79_012486|1.21943093634;I79_022931|1.21157168686;I79_002236|1.36831969135;I79_001117|1.41635647529;I79_000029|1.40738759723;I79_014274|1.48610094601;I79_019072|1.20226399538;I79_021181|1.51452184503	14	79	248	11614	http://www.ebi.ac.uk/QuickGO/GTerm?id=GO:0019362	[]
8	7,8	nicotinamide nucleotide metabolic process	GO:0046496	1.03e-09	2.49e-08	1.64	0.48	10.9323	-0.955498	I79_018355|1.26641796452;I79_020676|1.31298400701;I79_004880|1.2658428601;I79_023445|1.29564045232;I79_017439|1.20694436624;I79_002802|1.20750485053;I79_012486|1.21943093634;I79_022931|1.21157168686;I79_002236|1.36831969135;I79_001117|1.41635647529;I79_000029|1.40738759723;I79_014274|1.48610094601;I79_019072|1.20226399538;I79_021181|1.51452184503	14	79	248	11614	http://www.ebi.ac.uk/QuickGO/GTerm?id=GO:0046496	[]
2	2	metabolic process	GO:0008152	1.71e-09	4.04e-08	22.08	10.93	10.9323	-0.955498	I79_013848|1.25805640463;I79_015306|1.21434310048;I79_019110|1.3017127502;I79_018355|1.26641796452;I79_011700|1.23573189004;I79_008223|1.25284339005;I79_020676|1.31298400701;I79_007494|1.22372566803;I79_004880|1.2658428601;Uba1|1.21316231505;I79_002427|1.34888440572;I79_016693|1.24231127321;H671_4g13171|1.20673095356;I79_012342|1.21938751985;IMPDH2|1.32901181423;I79_000054|1.23719937476;I79_02070…	201	7414	248	11614	http://www.ebi.ac.uk/QuickGO/GTerm?id=GO:0008152	[]
5	5	pyridine-containing compound metabolic process	GO:0072524	2.03e-09	4.66e-08	1.64	0.48	10.9323	-0.955498	I79_018355|1.26641796452;I79_020676|1.31298400701;I79_004880|1.2658428601;I79_023445|1.29564045232;I79_017439|1.20694436624;I79_002802|1.20750485053;I79_012486|1.21943093634;I79_022931|1.21157168686;I79_002236|1.36831969135;I79_001117|1.41635647529;I79_000029|1.40738759723;I79_014274|1.48610094601;I79_019072|1.20226399538;I79_021181|1.51452184503	14	83	248	11614	http://www.ebi.ac.uk/QuickGO/GTerm?id=GO:0072524	[]
6	6	oxidoreduction coenzyme metabolic process	GO:0006733	2.8e-09	6.3e-08	1.64	0.48	10.9323	-0.955498	I79_018355|1.26641796452;I79_020676|1.31298400701;I79_004880|1.2658428601;I79_023445|1.29564045232;I79_017439|1.20694436624;I79_002802|1.20750485053;I79_012486|1.21943093634;I79_022931|1.21157168686;I79_002236|1.36831969135;I79_001117|1.41635647529;I79_000029|1.40738759723;I79_014274|1.48610094601;I79_019072|1.20226399538;I79_021181|1.51452184503	14	85	248	11614	http://www.ebi.ac.uk/QuickGO/GTerm?id=GO:0006733	[]
4	4	generation of precursor metabolites and energy	GO:0006091	1.82e-08	3.99e-07	1.73	0.53	10.9323	-0.955498	I79_018355|1.26641796452;I79_020676|1.31298400701;I79_004880|1.2658428601;I79_017439|1.20694436624;I79_002802|1.20750485053;I79_012486|1.21943093634;I79_022931|1.21157168686;I79_002236|1.36831969135;I79_001117|1.41635647529;I79_000029|1.40738759723;I79_014274|1.48610094601;I79_019072|1.20226399538;I79_021181|1.51452184503;I79_017241|1.28844471225;COX3|0.797953956931	15	114	248	11614	http://www.ebi.ac.uk/QuickGO/GTerm?id=GO:0006091	[]
8	8	purine ribonucleoside triphosphate metabolic process	GO:0009205	2.05e-08	4.31e-07	1.72	0.53	10.9323	-0.955498	I79_018355|1.26641796452;I79_020676|1.31298400701;I79_004880|1.2658428601;H671_7g18194|1.26591061491;I79_017439|1.20694436624;I79_002802|1.20750485053;H671_7g18193|1.24438558678;I79_012486|1.21943093634;I79_022931|1.21157168686;I79_002236|1.36831969135;I79_001117|1.41635647529;I79_000029|1.40738759723;I79_014274|1.48610094601;I79_019072|1.20226399538;I79_021181|1.51452184503	15	115	248	11614	http://www.ebi.ac.uk/QuickGO/GTerm?id=GO:0009205	[]
7	7	purine nucleoside triphosphate metabolic process	GO:0009144	2.05e-08	4.31e-07	1.72	0.53	10.9323	-0.955498	I79_018355|1.26641796452;I79_020676|1.31298400701;I79_004880|1.2658428601;H671_7g18194|1.26591061491;I79_017439|1.20694436624;I79_002802|1.20750485053;H671_7g18193|1.24438558678;I79_012486|1.21943093634;I79_022931|1.21157168686;I79_002236|1.36831969135;I79_001117|1.41635647529;I79_000029|1.40738759723;I79_014274|1.48610094601;I79_019072|1.20226399538;I79_021181|1.51452184503	15	115	248	11614	http://www.ebi.ac.uk/QuickGO/GTerm?id=GO:0009144	[]
4	4	carbohydrate derivative metabolic process	GO:1901135	2.2e-08	4.51e-07	3.08	1.22	10.9323	-0.955498	I79_018355|1.26641796452;I79_020676|1.31298400701;I79_007494|1.22372566803;I79_004880|1.2658428601;IMPDH2|1.32901181423;I79_023445|1.29564045232;I79_004230|1.20636836032;H671_7g18194|1.26591061491;I79_017439|1.20694436624;I79_002802|1.20750485053;H671_7g18193|1.24438558678;MTAP|1.22403791962;I79_012486|1.21943093634;I79_022535|1.24312573082;I79_022931|1.21157168686;H671_4g13027|1.20771501365;I79_…	28	394	248	11614	http://www.ebi.ac.uk/QuickGO/GTerm?id=GO:1901135	[]
7	7	monocarboxylic acid metabolic process	GO:0032787	2.48e-08	4.99e-07	1.87	0.6	10.9323	-0.955498	I79_018355|1.26641796452;I79_020676|1.31298400701;I79_004880|1.2658428601;I79_023445|1.29564045232;I79_017439|1.20694436624;I79_002802|1.20750485053;I79_012486|1.21943093634;I79_022931|1.21157168686;I79_002236|1.36831969135;I79_001117|1.41635647529;I79_000029|1.40738759723;I79_014274|1.48610094601;I79_000269|1.27161089334;I79_019072|1.20226399538;I79_021181|1.51452184503;I79_016396|0.751597900824	16	134	248	11614	http://www.ebi.ac.uk/QuickGO/GTerm?id=GO:0032787	[]
7	7	ribonucleoside triphosphate metabolic process	GO:0009199	2.93e-08	5.76e-07	1.72	0.53	10.9323	-0.955498	I79_018355|1.26641796452;I79_020676|1.31298400701;I79_004880|1.2658428601;H671_7g18194|1.26591061491;I79_017439|1.20694436624;I79_002802|1.20750485053;H671_7g18193|1.24438558678;I79_012486|1.21943093634;I79_022931|1.21157168686;I79_002236|1.36831969135;I79_001117|1.41635647529;I79_000029|1.40738759723;I79_014274|1.48610094601;I79_019072|1.20226399538;I79_021181|1.51452184503	15	118	248	11614	http://www.ebi.ac.uk/QuickGO/GTerm?id=GO:0009199	[]
6	6	nucleoside triphosphate metabolic process	GO:0009141	5.16e-08	9.94e-07	1.72	0.53	10.9323	-0.955498	I79_018355|1.26641796452;I79_020676|1.31298400701;I79_004880|1.2658428601;H671_7g18194|1.26591061491;I79_017439|1.20694436624;I79_002802|1.20750485053;H671_7g18193|1.24438558678;I79_012486|1.21943093634;I79_022931|1.21157168686;I79_002236|1.36831969135;I79_001117|1.41635647529;I79_000029|1.40738759723;I79_014274|1.48610094601;I79_019072|1.20226399538;I79_021181|1.51452184503	15	123	248	11614	http://www.ebi.ac.uk/QuickGO/GTerm?id=GO:0009141	[]
4	4	single-organism catabolic process	GO:0044712	7.76e-08	1.46e-06	2.15	0.74	10.9323	-0.955498	I79_018355|1.26641796452;I79_020676|1.31298400701;I79_007494|1.22372566803;I79_004880|1.2658428601;I79_017439|1.20694436624;I79_002802|1.20750485053;I79_012486|1.21943093634;I79_022931|1.21157168686;I79_018133|1.21705699302;I79_002236|1.36831969135;I79_001117|1.41635647529;I79_000029|1.40738759723;I79_014274|1.48610094601;I79_019072|1.20226399538;I79_018324|1.20232120233;I79_021181|1.51452184503;…	19	205	248	11614	http://www.ebi.ac.uk/QuickGO/GTerm?id=GO:0044712	[]
9	8,9	ATP metabolic process	GO:0046034	3.42e-07	6.33e-06	1.52	0.43	10.9323	-0.955498	I79_018355|1.26641796452;I79_020676|1.31298400701;I79_004880|1.2658428601;I79_017439|1.20694436624;I79_002802|1.20750485053;I79_012486|1.21943093634;I79_022931|1.21157168686;I79_002236|1.36831969135;I79_001117|1.41635647529;I79_000029|1.40738759723;I79_014274|1.48610094601;I79_019072|1.20226399538;I79_021181|1.51452184503	13	105	248	11614	http://www.ebi.ac.uk/QuickGO/GTerm?id=GO:0046034	[]
4	4	single-organism carbohydrate metabolic process	GO:0044723	4.72e-07	8.58e-06	2.16	0.75	10.9323	-0.955498	I79_018355|1.26641796452;I79_020676|1.31298400701;I79_004880|1.2658428601;I79_023445|1.29564045232;I79_017439|1.20694436624;I79_002802|1.20750485053;I79_012486|1.21943093634;I79_022931|1.21157168686;I79_002236|1.36831969135;I79_001117|1.41635647529;I79_000029|1.40738759723;I79_014274|1.48610094601;I79_019072|1.20226399538;I79_018324|1.20232120233;I79_012071|1.23569969128;I79_021181|1.51452184503;…	19	230	248	11614	http://www.ebi.ac.uk/QuickGO/GTerm?id=GO:0044723	[]
4	4	carbohydrate metabolic process	GO:0005975	1.68e-06	2.99e-05	2.58	0.97	10.9323	-0.955498	I79_018355|1.26641796452;I79_011700|1.23573189004;I79_020676|1.31298400701;I79_004880|1.2658428601;I79_023445|1.29564045232;I79_017439|1.20694436624;I79_002802|1.20750485053;I79_012486|1.21943093634;I79_022931|1.21157168686;I79_003584|1.20850419757;I79_002236|1.36831969135;I79_001117|1.41635647529;I79_000029|1.40738759723;I79_014274|1.48610094601;I79_019072|1.20226399538;I79_018324|1.20232120233;…	23	350	248	11614	http://www.ebi.ac.uk/QuickGO/GTerm?id=GO:0005975	[]
4	4	organic substance catabolic process	GO:1901575	2.08e-06	3.64e-05	2.6	0.98	10.9323	-0.955498	I79_018355|1.26641796452;I79_020676|1.31298400701;I79_007494|1.22372566803;I79_004880|1.2658428601;I79_017439|1.20694436624;I79_002802|1.20750485053;I79_012486|1.21943093634;I79_000267|1.25876662378;I79_022931|1.21157168686;I79_018133|1.21705699302;I79_002236|1.36831969135;I79_001117|1.41635647529;I79_000029|1.40738759723;I79_014274|1.48610094601;I79_019072|1.20226399538;I79_018324|1.20232120233;…	24	381	248	11614	http://www.ebi.ac.uk/QuickGO/GTerm?id=GO:1901575	[]
4	4	cellular amino acid metabolic process	GO:0006520	3.01e-06	5.17e-05	1.93	0.63	10.9323	-0.955498	I79_007494|1.22372566803;AARS|1.21777400111;H671_5g14786|1.21412847443;I79_003356|1.22350011339;I79_010870|1.24568488248;I79_010525|1.21027280641;MTAP|1.22403791962;I79_024382|1.34266295758;I79_001573|1.2181975274;I79_012527|1.24661674779;I79_018641|4.37563490303;I79_001722|1.26937676987;I79_004748|1.20145278571;MRI1|1.2542065823;I79_011659|0.824068097497	15	168	248	11614	http://www.ebi.ac.uk/QuickGO/GTerm?id=GO:0006520	[]
4	4	phosphorus metabolic process	GO:0006793	8.92e-06	0.00015	5.96	2.69	10.9323	-0.955498	I79_018355|1.26641796452;I79_020676|1.31298400701;I79_004880|1.2658428601;IMPDH2|1.32901181423;I79_017373|1.2093049695;I79_023445|1.29564045232;I79_004230|1.20636836032;H671_7g18194|1.26591061491;I79_017439|1.20694436624;I79_002802|1.20750485053;H671_7g18193|1.24438558678;I79_012486|1.21943093634;I79_022535|1.24312573082;I79_002464|1.22353313809;I79_022931|1.21157168686;H671_4g13027|1.20771501365…	55	1435	248	11614	http://www.ebi.ac.uk/QuickGO/GTerm?id=GO:0006793	[]
5	5	phosphate-containing compound metabolic process	GO:0006796	1.35e-05	0.000224	5.81	2.62	10.9323	-0.955498	I79_018355|1.26641796452;I79_020676|1.31298400701;I79_004880|1.2658428601;IMPDH2|1.32901181423;I79_017373|1.2093049695;I79_023445|1.29564045232;I79_004230|1.20636836032;H671_7g18194|1.26591061491;I79_017439|1.20694436624;I79_002802|1.20750485053;H671_7g18193|1.24438558678;I79_012486|1.21943093634;I79_022535|1.24312573082;I79_002464|1.22353313809;I79_022931|1.21157168686;H671_4g13027|1.20771501365…	54	1419	248	11614	http://www.ebi.ac.uk/QuickGO/GTerm?id=GO:0006796	[]
3	3	catabolic process	GO:0009056	1.76e-05	0.000286	2.6	0.98	10.9323	-0.955498	I79_018355|1.26641796452;I79_020676|1.31298400701;I79_007494|1.22372566803;I79_004880|1.2658428601;I79_017439|1.20694436624;I79_002802|1.20750485053;I79_012486|1.21943093634;I79_000267|1.25876662378;I79_022931|1.21157168686;I79_018133|1.21705699302;I79_002236|1.36831969135;I79_001117|1.41635647529;I79_000029|1.40738759723;I79_014274|1.48610094601;I79_019072|1.20226399538;I79_018324|1.20232120233;…	24	432	248	11614	http://www.ebi.ac.uk/QuickGO/GTerm?id=GO:0009056	[]
3	3	cellular metabolic process	GO:0044237	2.49e-05	0.000398	14.97	7.3	10.9323	-0.955498	I79_013848|1.25805640463;I79_018355|1.26641796452;I79_011700|1.23573189004;I79_020676|1.31298400701;I79_007494|1.22372566803;I79_004880|1.2658428601;Uba1|1.21316231505;I79_016693|1.24231127321;H671_4g13171|1.20673095356;IMPDH2|1.32901181423;I79_002087|1.21094996809;AARS|1.21777400111;I79_017373|1.2093049695;I79_023445|1.29564045232;I79_021990|1.27496053772;I79_012110|1.25362248439;I79_004230|1.20…	135	4828	248	11614	http://www.ebi.ac.uk/QuickGO/GTerm?id=GO:0044237	[]
4	4	organonitrogen compound metabolic process	GO:1901564	4.19e-05	0.00066	10.26	4.89	10.9323	-0.955498	I79_013848|1.25805640463;I79_018355|1.26641796452;I79_020676|1.31298400701;I79_007494|1.22372566803;I79_004880|1.2658428601;Uba1|1.21316231505;H671_4g13171|1.20673095356;IMPDH2|1.32901181423;I79_000054|1.23719937476;AARS|1.21777400111;I79_017373|1.2093049695;I79_023445|1.29564045232;I79_021990|1.27496053772;I79_004230|1.20636836032;H671_7g18194|1.26591061491;H671_5g14786|1.21412847443;I79_010526|…	90	2902	248	11614	http://www.ebi.ac.uk/QuickGO/GTerm?id=GO:1901564	[]
3	3	organic substance metabolic process	GO:0071704	4.89e-05	0.000745	15.6	7.62	10.9323	-0.955498	I79_013848|1.25805640463;I79_018355|1.26641796452;I79_011700|1.23573189004;I79_020676|1.31298400701;I79_007494|1.22372566803;I79_004880|1.2658428601;Uba1|1.21316231505;I79_016693|1.24231127321;H671_4g13171|1.20673095356;IMPDH2|1.32901181423;I79_000054|1.23719937476;I79_002087|1.21094996809;AARS|1.21777400111;I79_017373|1.2093049695;I79_023445|1.29564045232;I79_021990|1.27496053772;I79_012110|1.25…	141	5162	248	11614	http://www.ebi.ac.uk/QuickGO/GTerm?id=GO:0071704	[]
10	7,9,10	tRNA aminoacylation for protein translation	GO:0006418	4.89e-05	0.000745	1.17	0.25	10.9323	-0.955498	AARS|1.21777400111;I79_003356|1.22350011339;I79_010870|1.24568488248;I79_010525|1.21027280641;I79_001573|1.2181975274;I79_012527|1.24661674779;I79_018641|4.37563490303	7	46	248	11614	http://www.ebi.ac.uk/QuickGO/GTerm?id=GO:0006418	[]
9	9	guanosine-containing compound biosynthetic process	GO:1901070	5.95e-05	0.000887	0.4	-0.15	10.9323	-0.955498	IMPDH2|1.32901181423;I79_004230|1.20636836032;H671_7g18194|1.26591061491;H671_7g18193|1.24438558678	4	11	248	11614	http://www.ebi.ac.uk/QuickGO/GTerm?id=GO:1901070	[]
4	4	single-organism biosynthetic process	GO:0044711	6.01e-05	0.000887	2.04	0.69	10.9323	-0.955498	IMPDH2|1.32901181423;I79_017373|1.2093049695;I79_012110|1.25362248439;I79_004230|1.20636836032;H671_7g18194|1.26591061491;H671_5g14786|1.21412847443;I79_017439|1.20694436624;H671_7g18193|1.24438558678;MTAP|1.22403791962;I79_024382|1.34266295758;I79_022535|1.24312573082;H671_4g13027|1.20771501365;I79_015153|1.32758415161;I79_001722|1.26937676987;DOHH|1.20392628806;I79_000269|1.27161089334;I79_0047…	21	378	248	11614	http://www.ebi.ac.uk/QuickGO/GTerm?id=GO:0044711	[]
5	4,5	cellular carbohydrate metabolic process	GO:0044262	6.49e-05	0.000942	0.78	0.05	10.9323	-0.955498	I79_011700|1.23573189004;I79_023445|1.29564045232;I79_022931|1.21157168686;I79_000029|1.40738759723;I79_018324|1.20232120233;I79_017241|1.28844471225;I79_012096|1.42984492144	7	48	248	11614	http://www.ebi.ac.uk/QuickGO/GTerm?id=GO:0044262	[]
4	4	oxidation-reduction process	GO:0055114	7.68e-05	0.0011	3.48	1.43	10.9323	-0.955498	I79_002427|1.34888440572;IMPDH2|1.32901181423;I79_023445|1.29564045232;H671_3g8659|1.20492321341;H671_5g14786|1.21412847443;I79_017921|1.20713751349;I79_009926|1.31774970129;I79_021963|1.30033877462;I79_003584|1.20850419757;I79_023615|1.24474410385;I79_002954|1.2144758056;H671_2g6290|1.2691890645;I79_011818|1.2196632903;DOHH|1.20392628806;I79_020028|1.45093039425;I79_014297|1.20525147526;I79_0219…	32	728	248	11614	http://www.ebi.ac.uk/QuickGO/GTerm?id=GO:0055114	[]
9	6,8,9	tRNA aminoacylation	GO:0043039	9.66e-05	0.00134	1.17	0.25	10.9323	-0.955498	AARS|1.21777400111;I79_003356|1.22350011339;I79_010870|1.24568488248;I79_010525|1.21027280641;I79_001573|1.2181975274;I79_012527|1.24661674779;I79_018641|4.37563490303	7	51	248	11614	http://www.ebi.ac.uk/QuickGO/GTerm?id=GO:0043039	[]
5	5	amino acid activation	GO:0043038	9.66e-05	0.00134	1.17	0.25	10.9323	-0.955498	AARS|1.21777400111;I79_003356|1.22350011339;I79_010870|1.24568488248;I79_010525|1.21027280641;I79_001573|1.2181975274;I79_012527|1.24661674779;I79_018641|4.37563490303	7	51	248	11614	http://www.ebi.ac.uk/QuickGO/GTerm?id=GO:0043038	[]
8	8	guanosine-containing compound metabolic process	GO:1901068	0.000125	0.00171	0.4	-0.15	10.9323	-0.955498	IMPDH2|1.32901181423;I79_004230|1.20636836032;H671_7g18194|1.26591061491;H671_7g18193|1.24438558678	4	13	248	11614	http://www.ebi.ac.uk/QuickGO/GTerm?id=GO:1901068	[]
6	6	nucleoside biosynthetic process	GO:0009163	0.000246	0.00327	0.7	0	10.9323	-0.955498	IMPDH2|1.32901181423;I79_004230|1.20636836032;H671_7g18194|1.26591061491;H671_7g18193|1.24438558678;MTAP|1.22403791962;H671_4g13027|1.20771501365;I79_015153|1.32758415161	7	59	248	11614	http://www.ebi.ac.uk/QuickGO/GTerm?id=GO:0009163	[]
7	7	ribonucleoside biosynthetic process	GO:0042455	0.000246	0.00327	0.7	0	10.9323	-0.955498	IMPDH2|1.32901181423;I79_004230|1.20636836032;H671_7g18194|1.26591061491;H671_7g18193|1.24438558678;MTAP|1.22403791962;H671_4g13027|1.20771501365;I79_015153|1.32758415161	7	59	248	11614	http://www.ebi.ac.uk/QuickGO/GTerm?id=GO:0042455	[]
6	5,6	glycosyl compound biosynthetic process	GO:1901659	0.000274	0.00359	0.7	0	10.9323	-0.955498	IMPDH2|1.32901181423;I79_004230|1.20636836032;H671_7g18194|1.26591061491;H671_7g18193|1.24438558678;MTAP|1.22403791962;H671_4g13027|1.20771501365;I79_015153|1.32758415161	7	60	248	11614	http://www.ebi.ac.uk/QuickGO/GTerm?id=GO:1901659	[]
3	3	primary metabolic process	GO:0044238	0.000308	0.00399	14.73	7.18	10.9323	-0.955498	I79_013848|1.25805640463;I79_018355|1.26641796452;I79_011700|1.23573189004;I79_020676|1.31298400701;I79_007494|1.22372566803;I79_004880|1.2658428601;Uba1|1.21316231505;I79_016693|1.24231127321;H671_4g13171|1.20673095356;IMPDH2|1.32901181423;I79_000054|1.23719937476;I79_002087|1.21094996809;AARS|1.21777400111;I79_017373|1.2093049695;I79_023445|1.29564045232;I79_021990|1.27496053772;I79_012110|1.25…	134	5008	248	11614	http://www.ebi.ac.uk/QuickGO/GTerm?id=GO:0044238	[]
7	5,7	cellular amino acid biosynthetic process	GO:0008652	0.000319	0.00407	0.58	-0.06	10.9323	-0.955498	H671_5g14786|1.21412847443;MTAP|1.22403791962;I79_024382|1.34266295758;I79_001722|1.26937676987;I79_004748|1.20145278571;MRI1|1.2542065823	6	44	248	11614	http://www.ebi.ac.uk/QuickGO/GTerm?id=GO:0008652	[]
6	6	phosphorylation	GO:0016310	0.000351	0.00438	4.25	1.82	10.9323	-0.955498	I79_018355|1.26641796452;I79_020676|1.31298400701;I79_004880|1.2658428601;H671_7g18194|1.26591061491;I79_017439|1.20694436624;I79_002802|1.20750485053;H671_7g18193|1.24438558678;I79_012486|1.21943093634;I79_002464|1.22353313809;I79_022931|1.21157168686;ilk|1.24356822609;I79_011670|1.36212128918;I79_002236|1.36831969135;I79_001117|1.41635647529;I79_000029|1.40738759723;I79_022301|1.24949051257;I79…	38	1003	248	11614	http://www.ebi.ac.uk/QuickGO/GTerm?id=GO:0016310	[]
6	6	purine-containing compound biosynthetic process	GO:0072522	0.000352	0.00438	0.79	0.05	10.9323	-0.955498	IMPDH2|1.32901181423;I79_017373|1.2093049695;I79_004230|1.20636836032;H671_7g18194|1.26591061491;H671_7g18193|1.24438558678;MTAP|1.22403791962;I79_022535|1.24312573082;I79_015153|1.32758415161	8	82	248	11614	http://www.ebi.ac.uk/QuickGO/GTerm?id=GO:0072522	[]
7	5,6,7	phosphorylated carbohydrate dephosphorylation	GO:0046838	0.000454	0.00543	0.24	-0.23	10.9323	-0.955498	I79_018324|1.20232120233;I79_012096|1.42984492144	2	2	248	11614	http://www.ebi.ac.uk/QuickGO/GTerm?id=GO:0046838	[]
5	5	inositol phosphate dephosphorylation	GO:0046855	0.000454	0.00543	0.24	-0.23	10.9323	-0.955498	I79_018324|1.20232120233;I79_012096|1.42984492144	2	2	248	11614	http://www.ebi.ac.uk/QuickGO/GTerm?id=GO:0046855	[]
8	5,6,8	inositol phosphate catabolic process	GO:0071545	0.000454	0.00543	0.24	-0.23	10.9323	-0.955498	I79_018324|1.20232120233;I79_012096|1.42984492144	2	2	248	11614	http://www.ebi.ac.uk/QuickGO/GTerm?id=GO:0071545	[]
7	7	purine nucleoside biosynthetic process	GO:0042451	0.000517	0.00602	0.61	-0.04	10.9323	-0.955498	IMPDH2|1.32901181423;I79_004230|1.20636836032;H671_7g18194|1.26591061491;H671_7g18193|1.24438558678;MTAP|1.22403791962;I79_015153|1.32758415161	6	48	248	11614	http://www.ebi.ac.uk/QuickGO/GTerm?id=GO:0042451	[]
8	8	purine ribonucleoside biosynthetic process	GO:0046129	0.000517	0.00602	0.61	-0.04	10.9323	-0.955498	IMPDH2|1.32901181423;I79_004230|1.20636836032;H671_7g18194|1.26591061491;H671_7g18193|1.24438558678;MTAP|1.22403791962;I79_015153|1.32758415161	6	48	248	11614	http://www.ebi.ac.uk/QuickGO/GTerm?id=GO:0046129	[]
4	4	heterocycle metabolic process	GO:0046483	0.000639	0.00736	7.55	3.5	10.9323	-0.955498	I79_018355|1.26641796452;I79_020676|1.31298400701;I79_007494|1.22372566803;I79_004880|1.2658428601;IMPDH2|1.32901181423;I79_002087|1.21094996809;AARS|1.21777400111;I79_017373|1.2093049695;I79_023445|1.29564045232;I79_004230|1.20636836032;H671_7g18194|1.26591061491;H671_5g14786|1.21412847443;I79_017439|1.20694436624;I79_003356|1.22350011339;I79_002802|1.20750485053;I79_010870|1.24568488248;I79_010…	65	2079	248	11614	http://www.ebi.ac.uk/QuickGO/GTerm?id=GO:0046483	[]
6	6	carboxylic acid biosynthetic process	GO:0046394	0.000662	0.00744	0.81	0.06	10.9323	-0.955498	H671_5g14786|1.21412847443;MTAP|1.22403791962;I79_024382|1.34266295758;I79_001722|1.26937676987;I79_000269|1.27161089334;I79_004748|1.20145278571;MRI1|1.2542065823;I79_016396|0.751597900824	8	90	248	11614	http://www.ebi.ac.uk/QuickGO/GTerm?id=GO:0046394	[]
5	5	organic acid biosynthetic process	GO:0016053	0.000662	0.00744	0.81	0.06	10.9323	-0.955498	H671_5g14786|1.21412847443;MTAP|1.22403791962;I79_024382|1.34266295758;I79_001722|1.26937676987;I79_000269|1.27161089334;I79_004748|1.20145278571;MRI1|1.2542065823;I79_016396|0.751597900824	8	90	248	11614	http://www.ebi.ac.uk/QuickGO/GTerm?id=GO:0016053	[]
4	4	cellular aromatic compound metabolic process	GO:0006725	0.000701	0.00778	7.55	3.5	10.9323	-0.955498	I79_018355|1.26641796452;I79_020676|1.31298400701;I79_007494|1.22372566803;I79_004880|1.2658428601;IMPDH2|1.32901181423;I79_002087|1.21094996809;AARS|1.21777400111;I79_017373|1.2093049695;I79_023445|1.29564045232;I79_004230|1.20636836032;H671_7g18194|1.26591061491;H671_5g14786|1.21412847443;I79_017439|1.20694436624;I79_003356|1.22350011339;I79_002802|1.20750485053;I79_010870|1.24568488248;I79_010…	65	2086	248	11614	http://www.ebi.ac.uk/QuickGO/GTerm?id=GO:0006725	[]
5	5	small molecule biosynthetic process	GO:0044283	0.00113	0.0124	0.89	0.1	10.9323	-0.955498	H671_5g14786|1.21412847443;I79_017439|1.20694436624;MTAP|1.22403791962;I79_024382|1.34266295758;I79_001722|1.26937676987;I79_000269|1.27161089334;I79_004748|1.20145278571;MRI1|1.2542065823;I79_016396|0.751597900824	9	121	248	11614	http://www.ebi.ac.uk/QuickGO/GTerm?id=GO:0044283	[]
4	4	organic cyclic compound metabolic process	GO:1901360	0.00118	0.0128	7.55	3.5	10.9323	-0.955498	I79_018355|1.26641796452;I79_020676|1.31298400701;I79_007494|1.22372566803;I79_004880|1.2658428601;IMPDH2|1.32901181423;I79_002087|1.21094996809;AARS|1.21777400111;I79_017373|1.2093049695;I79_023445|1.29564045232;I79_004230|1.20636836032;H671_7g18194|1.26591061491;H671_5g14786|1.21412847443;I79_017439|1.20694436624;I79_003356|1.22350011339;I79_002802|1.20750485053;I79_010870|1.24568488248;I79_010…	65	2127	248	11614	http://www.ebi.ac.uk/QuickGO/GTerm?id=GO:1901360	[]
7	7	purine nucleotide biosynthetic process	GO:0006164	0.00125	0.0135	0.7	0.01	10.9323	-0.955498	IMPDH2|1.32901181423;I79_017373|1.2093049695;I79_004230|1.20636836032;H671_7g18194|1.26591061491;H671_7g18193|1.24438558678;I79_022535|1.24312573082;I79_015153|1.32758415161	7	77	248	11614	http://www.ebi.ac.uk/QuickGO/GTerm?id=GO:0006164	[]
7	7	polyol catabolic process	GO:0046174	0.00134	0.0138	0.24	-0.23	10.9323	-0.955498	I79_018324|1.20232120233;I79_012096|1.42984492144	2	3	248	11614	http://www.ebi.ac.uk/QuickGO/GTerm?id=GO:0046174	[]
10	9,10	GMP biosynthetic process	GO:0006177	0.00134	0.0138	0.21	-0.25	10.9323	-0.955498	IMPDH2|1.32901181423;I79_004230|1.20636836032	2	3	248	11614	http://www.ebi.ac.uk/QuickGO/GTerm?id=GO:0006177	[]
5	4,5	inositol phosphate metabolic process	GO:0043647	0.00134	0.0138	0.24	-0.23	10.9323	-0.955498	I79_018324|1.20232120233;I79_012096|1.42984492144	2	3	248	11614	http://www.ebi.ac.uk/QuickGO/GTerm?id=GO:0043647	[]
9	8,9	GMP metabolic process	GO:0046037	0.00134	0.0138	0.21	-0.25	10.9323	-0.955498	IMPDH2|1.32901181423;I79_004230|1.20636836032	2	3	248	11614	http://www.ebi.ac.uk/QuickGO/GTerm?id=GO:0046037	[]
5	4,5	cellular modified amino acid metabolic process	GO:0006575	0.00202	0.0205	0.77	0.04	10.9323	-0.955498	I79_007494|1.22372566803;H671_5g14786|1.21412847443;I79_001722|1.26937676987;I79_005762|2.0601588638;MRI1|1.2542065823;I79_011659|0.824068097497	6	62	248	11614	http://www.ebi.ac.uk/QuickGO/GTerm?id=GO:0006575	[]
8	6,8	alpha-amino acid biosynthetic process	GO:1901607	0.00212	0.0213	0.5	-0.1	10.9323	-0.955498	H671_5g14786|1.21412847443;MTAP|1.22403791962;I79_024382|1.34266295758;I79_001722|1.26937676987;MRI1|1.2542065823	5	43	248	11614	http://www.ebi.ac.uk/QuickGO/GTerm?id=GO:1901607	[]
4	4	cellular nitrogen compound metabolic process	GO:0034641	0.00221	0.0217	9.19	4.34	10.9323	-0.955498	I79_013848|1.25805640463;I79_018355|1.26641796452;I79_020676|1.31298400701;I79_007494|1.22372566803;I79_004880|1.2658428601;H671_4g13171|1.20673095356;IMPDH2|1.32901181423;I79_002087|1.21094996809;AARS|1.21777400111;I79_017373|1.2093049695;I79_023445|1.29564045232;I79_021990|1.27496053772;I79_004230|1.20636836032;H671_7g18194|1.26591061491;H671_5g14786|1.21412847443;I79_017439|1.20694436624;I79_0…	78	2724	248	11614	http://www.ebi.ac.uk/QuickGO/GTerm?id=GO:0034641	[]
8	7,8	ribonucleotide biosynthetic process	GO:0009260	0.00223	0.0217	0.7	0.01	10.9323	-0.955498	IMPDH2|1.32901181423;I79_004230|1.20636836032;H671_7g18194|1.26591061491;H671_7g18193|1.24438558678;I79_022535|1.24312573082;H671_4g13027|1.20771501365;I79_015153|1.32758415161	7	85	248	11614	http://www.ebi.ac.uk/QuickGO/GTerm?id=GO:0009260	[]
6	6	ribose phosphate biosynthetic process	GO:0046390	0.00223	0.0217	0.7	0.01	10.9323	-0.955498	IMPDH2|1.32901181423;I79_004230|1.20636836032;H671_7g18194|1.26591061491;H671_7g18193|1.24438558678;I79_022535|1.24312573082;H671_4g13027|1.20771501365;I79_015153|1.32758415161	7	85	248	11614	http://www.ebi.ac.uk/QuickGO/GTerm?id=GO:0046390	[]
8	7,8	tRNA metabolic process	GO:0006399	0.00229	0.0219	1.26	0.29	10.9323	-0.955498	AARS|1.21777400111;I79_003356|1.22350011339;I79_010870|1.24568488248;I79_010525|1.21027280641;I79_001573|1.2181975274;I79_012527|1.24661674779;I79_018641|4.37563490303;OSGEP|1.21683815725	8	109	248	11614	http://www.ebi.ac.uk/QuickGO/GTerm?id=GO:0006399	[]
5	4,5	cellular homeostasis	GO:0019725	0.00229	0.0219	0.99	0.15	10.9323	-0.955498	I79_022931|1.21157168686;I79_002954|1.2144758056;I79_013257|1.25373131431;I79_005726|1.20192837727;I79_005762|2.0601588638;H671_2g6461|1.27541761916;I79_014532|1.348262818;I79_016641|1.25356513756	8	109	248	11614	http://www.ebi.ac.uk/QuickGO/GTerm?id=GO:0019725	[]
4	4	nucleobase-containing compound metabolic process	GO:0006139	0.00246	0.0232	7.16	3.31	10.9323	-0.955498	I79_018355|1.26641796452;I79_020676|1.31298400701;I79_007494|1.22372566803;I79_004880|1.2658428601;IMPDH2|1.32901181423;I79_002087|1.21094996809;AARS|1.21777400111;I79_017373|1.2093049695;I79_023445|1.29564045232;I79_004230|1.20636836032;H671_7g18194|1.26591061491;I79_017439|1.20694436624;I79_003356|1.22350011339;I79_002802|1.20750485053;I79_010870|1.24568488248;I79_010525|1.21027280641;H671_7g18…	61	2024	248	11614	http://www.ebi.ac.uk/QuickGO/GTerm?id=GO:0006139	[]
11	10,11	'de novo' IMP biosynthetic process	GO:0006189	0.00265	0.0243	0.22	-0.24	10.9323	-0.955498	I79_022535|1.24312573082;I79_015153|1.32758415161	2	4	248	11614	http://www.ebi.ac.uk/QuickGO/GTerm?id=GO:0006189	[]
6	5,6	S-adenosylhomocysteine metabolic process	GO:0046498	0.00265	0.0243	0.19	-0.26	10.9323	-0.955498	I79_007494|1.22372566803;MRI1|1.2542065823	2	4	248	11614	http://www.ebi.ac.uk/QuickGO/GTerm?id=GO:0046498	[]
6	6	regulation of ATPase activity	GO:0043462	0.00265	0.0243	0.02	-0.34	10.9323	-0.955498	I79_005789|1.2042157552;I79_004192|0.786412936612	2	4	248	11614	http://www.ebi.ac.uk/QuickGO/GTerm?id=GO:0043462	[]
5	5	alpha-amino acid metabolic process	GO:1901605	0.00308	0.028	0.67	-0.01	10.9323	-0.955498	I79_007494|1.22372566803;H671_5g14786|1.21412847443;MTAP|1.22403791962;I79_024382|1.34266295758;I79_001722|1.26937676987;MRI1|1.2542065823;I79_011659|0.824068097497	7	90	248	11614	http://www.ebi.ac.uk/QuickGO/GTerm?id=GO:1901605	[]
6	4,5,6	cell redox homeostasis	GO:0045454	0.00315	0.0282	0.71	0.01	10.9323	-0.955498	I79_002954|1.2144758056;I79_005726|1.20192837727;I79_005762|2.0601588638;H671_2g6461|1.27541761916;I79_014532|1.348262818	5	47	248	11614	http://www.ebi.ac.uk/QuickGO/GTerm?id=GO:0045454	[]
5	5	organophosphate catabolic process	GO:0046434	0.00317	0.0282	0.43	-0.14	10.9323	-0.955498	I79_018324|1.20232120233;I79_000293|1.21374104652;I79_012096|1.42984492144;I79_015584|0.78141683812	4	29	248	11614	http://www.ebi.ac.uk/QuickGO/GTerm?id=GO:0046434	[]
8	7,8	protein polymerization	GO:0051258	0.00393	0.0347	0.67	-0.01	10.9323	-0.955498	I79_015306|1.21434310048;I79_019110|1.3017127502;I79_008223|1.25284339005;I79_015603|1.21354048597;I79_016573|1.25276885399;I79_011724|1.20306229274;I79_012889|1.28456258734	7	94	248	11614	http://www.ebi.ac.uk/QuickGO/GTerm?id=GO:0051258	[]
4	4	sulfur compound metabolic process	GO:0006790	0.00401	0.0351	0.8	0.06	10.9323	-0.955498	I79_007494|1.22372566803;MTAP|1.22403791962;I79_005762|2.0601588638;I79_024353|1.23267740091;I79_015748|1.32402236433;MRI1|1.2542065823	6	71	248	11614	http://www.ebi.ac.uk/QuickGO/GTerm?id=GO:0006790	[]
5	5	cytoskeleton organization	GO:0007010	0.0041	0.0355	1.47	0.4	10.9323	-0.955498	I79_015306|1.21434310048;I79_019110|1.3017127502;I79_008223|1.25284339005;I79_012342|1.21938751985;I79_000054|1.23719937476;I79_021805|1.3676931086;I79_015603|1.21354048597;I79_012224|1.23602454686;I79_018801|1.23862233059;I79_016573|1.25276885399;I79_022935|1.21397736008;I79_011724|1.20306229274;I79_012889|1.28456258734;I79_015066|1.37063637792;I79_006134|1.20402737447	15	324	248	11614	http://www.ebi.ac.uk/QuickGO/GTerm?id=GO:0007010	[]
5	5	pteridine-containing compound metabolic process	GO:0042558	0.00438	0.0376	0.29	-0.21	10.9323	-0.955498	H671_5g14786|1.21412847443;I79_001722|1.26937676987;I79_016036|1.2554070998	3	16	248	11614	http://www.ebi.ac.uk/QuickGO/GTerm?id=GO:0042558	[]
8	7,8	ribonucleoside monophosphate biosynthetic process	GO:0009156	0.0045	0.0383	0.5	-0.1	10.9323	-0.955498	IMPDH2|1.32901181423;I79_004230|1.20636836032;I79_022535|1.24312573082;H671_4g13027|1.20771501365;I79_015153|1.32758415161	5	51	248	11614	http://www.ebi.ac.uk/QuickGO/GTerm?id=GO:0009156	[]
3	3	nitrogen compound metabolic process	GO:0006807	0.00474	0.0399	13.31	6.45	10.9323	-0.955498	I79_013848|1.25805640463;I79_018355|1.26641796452;I79_020676|1.31298400701;I79_007494|1.22372566803;I79_004880|1.2658428601;Uba1|1.21316231505;H671_4g13171|1.20673095356;IMPDH2|1.32901181423;I79_000054|1.23719937476;I79_002087|1.21094996809;AARS|1.21777400111;I79_017373|1.2093049695;I79_023445|1.29564045232;I79_021990|1.27496053772;I79_004230|1.20636836032;H671_7g18194|1.26591061491;H671_5g14786|…	117	4525	248	11614	http://www.ebi.ac.uk/QuickGO/GTerm?id=GO:0006807	[]
5	5	organonitrogen compound biosynthetic process	GO:1901566	0.00485	0.0406	4.1	1.74	10.9323	-0.955498	I79_013848|1.25805640463;H671_4g13171|1.20673095356;IMPDH2|1.32901181423;AARS|1.21777400111;I79_017373|1.2093049695;I79_021990|1.27496053772;I79_004230|1.20636836032;H671_7g18194|1.26591061491;H671_5g14786|1.21412847443;I79_003356|1.22350011339;I79_010870|1.24568488248;I79_010525|1.21027280641;H671_7g18193|1.24438558678;MTAP|1.22403791962;I79_024382|1.34266295758;I79_001573|1.2181975274;I79_02253…	35	1044	248	11614	http://www.ebi.ac.uk/QuickGO/GTerm?id=GO:1901566	[]
8	8	pyrimidine ribonucleoside biosynthetic process	GO:0046132	0.00524	0.0412	0.28	-0.21	10.9323	-0.955498	H671_7g18194|1.26591061491;H671_7g18193|1.24438558678;H671_4g13027|1.20771501365	3	17	248	11614	http://www.ebi.ac.uk/QuickGO/GTerm?id=GO:0046132	[]
9	8,9	pyrimidine ribonucleotide biosynthetic process	GO:0009220	0.00524	0.0412	0.28	-0.21	10.9323	-0.955498	H671_7g18194|1.26591061491;H671_7g18193|1.24438558678;H671_4g13027|1.20771501365	3	17	248	11614	http://www.ebi.ac.uk/QuickGO/GTerm?id=GO:0009220	[]
6	6	pyrimidine nucleoside metabolic process	GO:0006213	0.00524	0.0412	0.28	-0.21	10.9323	-0.955498	H671_7g18194|1.26591061491;H671_7g18193|1.24438558678;H671_4g13027|1.20771501365	3	17	248	11614	http://www.ebi.ac.uk/QuickGO/GTerm?id=GO:0006213	[]
7	7	pyrimidine nucleoside biosynthetic process	GO:0046134	0.00524	0.0412	0.28	-0.21	10.9323	-0.955498	H671_7g18194|1.26591061491;H671_7g18193|1.24438558678;H671_4g13027|1.20771501365	3	17	248	11614	http://www.ebi.ac.uk/QuickGO/GTerm?id=GO:0046134	[]
8	7,8	pyrimidine ribonucleotide metabolic process	GO:0009218	0.00524	0.0412	0.28	-0.21	10.9323	-0.955498	H671_7g18194|1.26591061491;H671_7g18193|1.24438558678;H671_4g13027|1.20771501365	3	17	248	11614	http://www.ebi.ac.uk/QuickGO/GTerm?id=GO:0009218	[]
7	7	pyrimidine ribonucleoside metabolic process	GO:0046131	0.00524	0.0412	0.28	-0.21	10.9323	-0.955498	H671_7g18194|1.26591061491;H671_7g18193|1.24438558678;H671_4g13027|1.20771501365	3	17	248	11614	http://www.ebi.ac.uk/QuickGO/GTerm?id=GO:0046131	[]
6	6	serine family amino acid metabolic process	GO:0009069	0.00524	0.0412	0.33	-0.19	10.9323	-0.955498	I79_024382|1.34266295758;I79_001722|1.26937676987;MRI1|1.2542065823	3	17	248	11614	http://www.ebi.ac.uk/QuickGO/GTerm?id=GO:0009069	[]
9	8,9	purine ribonucleotide biosynthetic process	GO:0009152	0.00561	0.0438	0.62	-0.04	10.9323	-0.955498	IMPDH2|1.32901181423;I79_004230|1.20636836032;H671_7g18194|1.26591061491;H671_7g18193|1.24438558678;I79_022535|1.24312573082;I79_015153|1.32758415161	6	76	248	11614	http://www.ebi.ac.uk/QuickGO/GTerm?id=GO:0009152	[]
3	3	protein folding	GO:0006457	0.00584	0.0452	0.83	0.07	10.9323	-0.955498	I79_016693|1.24231127321;I79_010526|1.37535482969;I79_009944|1.25968246947;I79_011650|1.30517287654;I79_013322|1.24197459359;I79_001830|1.27692030272;I79_019851|1.21974120222;I79_004665|1.25004938092	8	127	248	11614	http://www.ebi.ac.uk/QuickGO/GTerm?id=GO:0006457	[]
7	6,7	nucleoside monophosphate biosynthetic process	GO:0009124	0.00622	0.0475	0.5	-0.1	10.9323	-0.955498	IMPDH2|1.32901181423;I79_004230|1.20636836032;I79_022535|1.24312573082;H671_4g13027|1.20771501365;I79_015153|1.32758415161	5	55	248	11614	http://www.ebi.ac.uk/QuickGO/GTerm?id=GO:0009124	[]
7	7	L-methionine salvage from methylthioadenosine	GO:0019509	0.00644	0.0475	0.19	-0.26	10.9323	-0.955498	MTAP|1.22403791962;MRI1|1.2542065823	2	6	248	11614	http://www.ebi.ac.uk/QuickGO/GTerm?id=GO:0019509	[]
5	5	amino acid salvage	GO:0043102	0.00644	0.0475	0.19	-0.26	10.9323	-0.955498	MTAP|1.22403791962;MRI1|1.2542065823	2	6	248	11614	http://www.ebi.ac.uk/QuickGO/GTerm?id=GO:0043102	[]
10	8,10	L-methionine biosynthetic process	GO:0071265	0.00644	0.0475	0.19	-0.26	10.9323	-0.955498	MTAP|1.22403791962;MRI1|1.2542065823	2	6	248	11614	http://www.ebi.ac.uk/QuickGO/GTerm?id=GO:0071265	[]
7	7	L-serine metabolic process	GO:0006563	0.00644	0.0475	0.23	-0.24	10.9323	-0.955498	I79_024382|1.34266295758;I79_001722|1.26937676987	2	6	248	11614	http://www.ebi.ac.uk/QuickGO/GTerm?id=GO:0006563	[]
6	6	L-methionine salvage	GO:0071267	0.00644	0.0475	0.19	-0.26	10.9323	-0.955498	MTAP|1.22403791962;MRI1|1.2542065823	2	6	248	11614	http://www.ebi.ac.uk/QuickGO/GTerm?id=GO:0071267	[]
7	6,7	nucleotide biosynthetic process	GO:0009165	0.00701	0.0513	0.78	0.05	10.9323	-0.955498	IMPDH2|1.32901181423;I79_017373|1.2093049695;I79_004230|1.20636836032;H671_7g18194|1.26591061491;H671_7g18193|1.24438558678;I79_022535|1.24312573082;H671_4g13027|1.20771501365;I79_015153|1.32758415161	8	131	248	11614	http://www.ebi.ac.uk/QuickGO/GTerm?id=GO:0009165	[]
6	5,6	nucleoside phosphate biosynthetic process	GO:1901293	0.008	0.0581	0.78	0.05	10.9323	-0.955498	IMPDH2|1.32901181423;I79_017373|1.2093049695;I79_004230|1.20636836032;H671_7g18194|1.26591061491;H671_7g18193|1.24438558678;I79_022535|1.24312573082;H671_4g13027|1.20771501365;I79_015153|1.32758415161	8	134	248	11614	http://www.ebi.ac.uk/QuickGO/GTerm?id=GO:1901293	[]
6	6	cellular macromolecular complex assembly	GO:0034622	0.00843	0.0607	1.05	0.18	10.9323	-0.955498	I79_015306|1.21434310048;I79_019110|1.3017127502;I79_008223|1.25284339005;I79_015603|1.21354048597;I79_016573|1.25276885399;I79_011724|1.20306229274;I79_012889|1.28456258734;I79_008702|0.786632399094;I79_008715|0.823570319988;I79_008693|0.817455971089;I79_007823|0.780450125277	11	223	248	11614	http://www.ebi.ac.uk/QuickGO/GTerm?id=GO:0034622	[]
9	8,9	IMP metabolic process	GO:0046040	0.00889	0.0617	0.22	-0.24	10.9323	-0.955498	I79_022535|1.24312573082;I79_015153|1.32758415161	2	7	248	11614	http://www.ebi.ac.uk/QuickGO/GTerm?id=GO:0046040	[]
5	5	organic hydroxy compound catabolic process	GO:1901616	0.00889	0.0617	0.24	-0.23	10.9323	-0.955498	I79_018324|1.20232120233;I79_012096|1.42984492144	2	7	248	11614	http://www.ebi.ac.uk/QuickGO/GTerm?id=GO:1901616	[]
6	6	alcohol catabolic process	GO:0046164	0.00889	0.0617	0.24	-0.23	10.9323	-0.955498	I79_018324|1.20232120233;I79_012096|1.42984492144	2	7	248	11614	http://www.ebi.ac.uk/QuickGO/GTerm?id=GO:0046164	[]
7	7	serine family amino acid biosynthetic process	GO:0009070	0.00889	0.0617	0.23	-0.24	10.9323	-0.955498	I79_024382|1.34266295758;I79_001722|1.26937676987	2	7	248	11614	http://www.ebi.ac.uk/QuickGO/GTerm?id=GO:0009070	[]
10	9,10	IMP biosynthetic process	GO:0006188	0.00889	0.0617	0.22	-0.24	10.9323	-0.955498	I79_022535|1.24312573082;I79_015153|1.32758415161	2	7	248	11614	http://www.ebi.ac.uk/QuickGO/GTerm?id=GO:0006188	[]
5	5	carbohydrate derivative catabolic process	GO:1901136	0.00963	0.0663	-0.09	-0.4	10.9323	-0.955498	I79_007494|1.22372566803;I79_005452|0.743315756441;I79_015584|0.78141683812	3	21	248	11614	http://www.ebi.ac.uk/QuickGO/GTerm?id=GO:1901136	[]
9	8,9	purine ribonucleoside monophosphate biosynthetic process	GO:0009168	0.0102	0.0689	0.42	-0.14	10.9323	-0.955498	IMPDH2|1.32901181423;I79_004230|1.20636836032;I79_022535|1.24312573082;I79_015153|1.32758415161	4	40	248	11614	http://www.ebi.ac.uk/QuickGO/GTerm?id=GO:0009168	[]
8	7,8	purine nucleoside monophosphate biosynthetic process	GO:0009127	0.0102	0.0689	0.42	-0.14	10.9323	-0.955498	IMPDH2|1.32901181423;I79_004230|1.20636836032;I79_022535|1.24312573082;I79_015153|1.32758415161	4	40	248	11614	http://www.ebi.ac.uk/QuickGO/GTerm?id=GO:0009127	[]
5	5	positive regulation of catalytic activity	GO:0043085	0.0115	0.0766	1.27	0.29	10.9323	-0.955498	H671_3g8659|1.20492321341;I79_005789|1.2042157552;I79_018801|1.23862233059;I79_022935|1.21397736008;I79_023463|1.27297577705;I79_002807|1.20471819405;I79_007370|1.46927889581;I79_022042|1.31264107749;I79_018968|1.21178727091;I79_000697|1.27109315161;I79_012066|1.38803421066;I79_005452|0.743315756441	12	265	248	11614	http://www.ebi.ac.uk/QuickGO/GTerm?id=GO:0043085	[]
10	9,10	GTP biosynthetic process	GO:0006183	0.0117	0.0766	0.2	-0.25	10.9323	-0.955498	H671_7g18194|1.26591061491;H671_7g18193|1.24438558678	2	8	248	11614	http://www.ebi.ac.uk/QuickGO/GTerm?id=GO:0006183	[]
9	9	UTP biosynthetic process	GO:0006228	0.0117	0.0766	0.2	-0.25	10.9323	-0.955498	H671_7g18194|1.26591061491;H671_7g18193|1.24438558678	2	8	248	11614	http://www.ebi.ac.uk/QuickGO/GTerm?id=GO:0006228	[]
9	8,9	UTP metabolic process	GO:0046051	0.0117	0.0766	0.2	-0.25	10.9323	-0.955498	H671_7g18194|1.26591061491;H671_7g18193|1.24438558678	2	8	248	11614	http://www.ebi.ac.uk/QuickGO/GTerm?id=GO:0046051	[]
9	7,9	methionine biosynthetic process	GO:0009086	0.0117	0.0766	0.19	-0.26	10.9323	-0.955498	MTAP|1.22403791962;MRI1|1.2542065823	2	8	248	11614	http://www.ebi.ac.uk/QuickGO/GTerm?id=GO:0009086	[]
8	7,8	phosphatidylinositol phosphorylation	GO:0046854	0.0124	0.0803	0.32	-0.19	10.9323	-0.955498	I79_018324|1.20232120233;I79_000085|1.21370017038;I79_012096|1.42984492144	3	23	248	11614	http://www.ebi.ac.uk/QuickGO/GTerm?id=GO:0046854	[]
7	6,7	lipid phosphorylation	GO:0046834	0.0124	0.0803	0.32	-0.19	10.9323	-0.955498	I79_018324|1.20232120233;I79_000085|1.21370017038;I79_012096|1.42984492144	3	23	248	11614	http://www.ebi.ac.uk/QuickGO/GTerm?id=GO:0046834	[]
7	6,7	ncRNA metabolic process	GO:0034660	0.013	0.0837	1.26	0.29	10.9323	-0.955498	AARS|1.21777400111;I79_003356|1.22350011339;I79_010870|1.24568488248;I79_010525|1.21027280641;I79_001573|1.2181975274;I79_012527|1.24661674779;I79_018641|4.37563490303;OSGEP|1.21683815725	8	146	248	11614	http://www.ebi.ac.uk/QuickGO/GTerm?id=GO:0034660	[]
8	7,8	pyrimidine nucleotide biosynthetic process	GO:0006221	0.014	0.0892	0.28	-0.21	10.9323	-0.955498	H671_7g18194|1.26591061491;H671_7g18193|1.24438558678;H671_4g13027|1.20771501365	3	24	248	11614	http://www.ebi.ac.uk/QuickGO/GTerm?id=GO:0006221	[]
6	6	methionine metabolic process	GO:0006555	0.0148	0.0932	0.19	-0.26	10.9323	-0.955498	MTAP|1.22403791962;MRI1|1.2542065823	2	9	248	11614	http://www.ebi.ac.uk/QuickGO/GTerm?id=GO:0006555	[]
8	6,8	sulfur amino acid biosynthetic process	GO:0000097	0.0148	0.0932	0.19	-0.26	10.9323	-0.955498	MTAP|1.22403791962;MRI1|1.2542065823	2	9	248	11614	http://www.ebi.ac.uk/QuickGO/GTerm?id=GO:0000097	[]
4	4	cellular aldehyde metabolic process	GO:0006081	0.0156	0.0974	0.28	-0.21	10.9323	-0.955498	I79_023445|1.29564045232;I79_017439|1.20694436624;I79_018133|1.21705699302	3	25	248	11614	http://www.ebi.ac.uk/QuickGO/GTerm?id=GO:0006081	[]
5	5	organophosphate biosynthetic process	GO:0090407	0.0157	0.0974	0.87	0.09	10.9323	-0.955498	IMPDH2|1.32901181423;I79_017373|1.2093049695;I79_004230|1.20636836032;H671_7g18194|1.26591061491;H671_7g18193|1.24438558678;I79_022535|1.24312573082;H671_4g13027|1.20771501365;I79_015153|1.32758415161;H671_3g9036|0.829258823855	9	181	248	11614	http://www.ebi.ac.uk/QuickGO/GTerm?id=GO:0090407	[]
4	4	positive regulation of molecular function	GO:0044093	0.0159	0.0981	1.27	0.29	10.9323	-0.955498	H671_3g8659|1.20492321341;I79_005789|1.2042157552;I79_018801|1.23862233059;I79_022935|1.21397736008;I79_023463|1.27297577705;I79_002807|1.20471819405;I79_007370|1.46927889581;I79_022042|1.31264107749;I79_018968|1.21178727091;I79_000697|1.27109315161;I79_012066|1.38803421066;I79_005452|0.743315756441	12	277	248	11614	http://www.ebi.ac.uk/QuickGO/GTerm?id=GO:0044093	[]
9	8,9	GTP metabolic process	GO:0046039	0.0183	0.0989	0.2	-0.25	10.9323	-0.955498	H671_7g18194|1.26591061491;H671_7g18193|1.24438558678	2	10	248	11614	http://www.ebi.ac.uk/QuickGO/GTerm?id=GO:0046039	[]
7	7	aspartate family amino acid biosynthetic process	GO:0009067	0.0183	0.0989	0.19	-0.26	10.9323	-0.955498	MTAP|1.22403791962;MRI1|1.2542065823	2	10	248	11614	http://www.ebi.ac.uk/QuickGO/GTerm?id=GO:0009067	[]
5	5	nucleobase metabolic process	GO:0009112	0.0183	0.0989	0.17	-0.27	10.9323	-0.955498	H671_4g13027|1.20771501365;GMPR|1.23132632363	2	10	248	11614	http://www.ebi.ac.uk/QuickGO/GTerm?id=GO:0009112	[]
6	6	pteridine-containing compound biosynthetic process	GO:0042559	0.0183	0.0989	0.18	-0.26	10.9323	-0.955498	H671_5g14786|1.21412847443;I79_016036|1.2554070998	2	10	248	11614	http://www.ebi.ac.uk/QuickGO/GTerm?id=GO:0042559	[]
4	4	cellular oxidant detoxification	GO:0098869	0.0193	0.0989	0.56	-0.07	10.9323	-0.955498	I79_002954|1.2144758056;I79_020028|1.45093039425;I79_005762|2.0601588638	3	27	248	11614	http://www.ebi.ac.uk/QuickGO/GTerm?id=GO:0098869	[]
6	6	pyrimidine-containing compound biosynthetic process	GO:0072528	0.0193	0.0989	0.28	-0.21	10.9323	-0.955498	H671_7g18194|1.26591061491;H671_7g18193|1.24438558678;H671_4g13027|1.20771501365	3	27	248	11614	http://www.ebi.ac.uk/QuickGO/GTerm?id=GO:0072528	[]
7	6,7	pyrimidine nucleotide metabolic process	GO:0006220	0.0213	0.0989	0.28	-0.21	10.9323	-0.955498	H671_7g18194|1.26591061491;H671_7g18193|1.24438558678;H671_4g13027|1.20771501365	3	28	248	11614	http://www.ebi.ac.uk/QuickGO/GTerm?id=GO:0006220	[]
2	2	detoxification	GO:0098754	0.0213	0.0989	0.56	-0.07	10.9323	-0.955498	I79_002954|1.2144758056;I79_020028|1.45093039425;I79_005762|2.0601588638	3	28	248	11614	http://www.ebi.ac.uk/QuickGO/GTerm?id=GO:0098754	[]
3	3	cellular detoxification	GO:1990748	0.0213	0.0989	0.56	-0.07	10.9323	-0.955498	I79_002954|1.2144758056;I79_020028|1.45093039425;I79_005762|2.0601588638	3	28	248	11614	http://www.ebi.ac.uk/QuickGO/GTerm?id=GO:1990748	[]
7	6,7	dorsal/ventral pattern formation	GO:0009953	0.0214	0.0989	0	-0.35	10.9323	-0.955498	I79_014883|1.73739113404	1	1	248	11614	http://www.ebi.ac.uk/QuickGO/GTerm?id=GO:0009953	[]
11	7,8,9,10,11	tRNA threonylcarbamoyladenosine modification	GO:0002949	0.0214	0.0989	0	-0.35	10.9323	-0.955498	OSGEP|1.21683815725	1	1	248	11614	http://www.ebi.ac.uk/QuickGO/GTerm?id=GO:0002949	[]
5	5	aldonic acid metabolic process	GO:0019520	0.0214	0.0989	0	-0.35	10.9323	-0.955498	I79_023445|1.29564045232	1	1	248	11614	http://www.ebi.ac.uk/QuickGO/GTerm?id=GO:0019520	[]
8	6,8	branched-chain amino acid biosynthetic process	GO:0009082	0.0214	0.0989	0	-0.35	10.9323	-0.955498	I79_004748|1.20145278571	1	1	248	11614	http://www.ebi.ac.uk/QuickGO/GTerm?id=GO:0009082	[]
6	5,6	UDP-N-acetylglucosamine metabolic process	GO:0006047	0.0214	0.0989	0	-0.35	10.9323	-0.955498	I79_000908|1.3974975979	1	1	248	11614	http://www.ebi.ac.uk/QuickGO/GTerm?id=GO:0006047	[]
6	6	hydrogen sulfide biosynthetic process	GO:0070814	0.0214	0.0989	0	-0.35	10.9323	-0.955498	I79_024353|1.23267740091	1	1	248	11614	http://www.ebi.ac.uk/QuickGO/GTerm?id=GO:0070814	[]
7	6,7	tRNA threonylcarbamoyladenosine metabolic process	GO:0070525	0.0214	0.0989	0	-0.35	10.9323	-0.955498	OSGEP|1.21683815725	1	1	248	11614	http://www.ebi.ac.uk/QuickGO/GTerm?id=GO:0070525	[]
5	5	heme a metabolic process	GO:0046160	0.0214	0.0989	0	-0.35	10.9323	-0.955498	H671_3g9535|0.791900926328	1	1	248	11614	http://www.ebi.ac.uk/QuickGO/GTerm?id=GO:0046160	[]
11	8,10,11	glycyl-tRNA aminoacylation	GO:0006426	0.0214	0.0989	0	-0.35	10.9323	-0.955498	I79_010870|1.24568488248	1	1	248	11614	http://www.ebi.ac.uk/QuickGO/GTerm?id=GO:0006426	[]
5	5	response to insulin-like growth factor stimulus	GO:1990418	0.0214	0.0989	0	-0.35	10.9323	-0.955498	I79_004712|1.22135822809	1	1	248	11614	http://www.ebi.ac.uk/QuickGO/GTerm?id=GO:1990418	[]
7	7	negative regulation of ATPase activity	GO:0032780	0.0214	0.0989	0	-0.35	10.9323	-0.955498	I79_004192|0.786412936612	1	1	248	11614	http://www.ebi.ac.uk/QuickGO/GTerm?id=GO:0032780	[]
7	7	ribonucleoside catabolic process	GO:0042454	0.0214	0.0989	0	-0.35	10.9323	-0.955498	I79_007494|1.22372566803	1	1	248	11614	http://www.ebi.ac.uk/QuickGO/GTerm?id=GO:0042454	[]
4	4	dedifferentiation	GO:0043696	0.0214	0.0989	0	-0.35	10.9323	-0.955498	I79_002464|1.22353313809	1	1	248	11614	http://www.ebi.ac.uk/QuickGO/GTerm?id=GO:0043696	[]
8	6,7,8	aerobic electron transport chain	GO:0019646	0.0214	0.0989	0	-0.35	10.9323	-0.955498	COX3|0.797953956931	1	1	248	11614	http://www.ebi.ac.uk/QuickGO/GTerm?id=GO:0019646	[]
7	6,7	DNA damage response, signal transduction by p53 class mediator	GO:0030330	0.0214	0.0989	0	-0.35	10.9323	-0.955498	I79_000267|1.25876662378	1	1	248	11614	http://www.ebi.ac.uk/QuickGO/GTerm?id=GO:0030330	[]
5	5	hydrogen sulfide metabolic process	GO:0070813	0.0214	0.0989	0	-0.35	10.9323	-0.955498	I79_024353|1.23267740091	1	1	248	11614	http://www.ebi.ac.uk/QuickGO/GTerm?id=GO:0070813	[]
6	6	D-gluconate metabolic process	GO:0019521	0.0214	0.0989	0	-0.35	10.9323	-0.955498	I79_023445|1.29564045232	1	1	248	11614	http://www.ebi.ac.uk/QuickGO/GTerm?id=GO:0019521	[]
4	4	developmental growth involved in morphogenesis	GO:0060560	0.0214	0.0989	0	-0.35	10.9323	-0.955498	I79_012342|1.21938751985	1	1	248	11614	http://www.ebi.ac.uk/QuickGO/GTerm?id=GO:0060560	[]
6	6	amino sugar biosynthetic process	GO:0046349	0.0214	0.0989	0	-0.35	10.9323	-0.955498	I79_000908|1.3974975979	1	1	248	11614	http://www.ebi.ac.uk/QuickGO/GTerm?id=GO:0046349	[]
6	6	formaldehyde catabolic process	GO:0046294	0.0214	0.0989	0	-0.35	10.9323	-0.955498	I79_018133|1.21705699302	1	1	248	11614	http://www.ebi.ac.uk/QuickGO/GTerm?id=GO:0046294	[]
5	5	neuron projection extension	GO:1990138	0.0214	0.0989	0	-0.35	10.9323	-0.955498	I79_012342|1.21938751985	1	1	248	11614	http://www.ebi.ac.uk/QuickGO/GTerm?id=GO:1990138	[]
6	6	axon extension	GO:0048675	0.0214	0.0989	0	-0.35	10.9323	-0.955498	I79_012342|1.21938751985	1	1	248	11614	http://www.ebi.ac.uk/QuickGO/GTerm?id=GO:0048675	[]
7	6,7	nucleoside catabolic process	GO:0009164	0.0214	0.0989	0	-0.35	10.9323	-0.955498	I79_007494|1.22372566803	1	1	248	11614	http://www.ebi.ac.uk/QuickGO/GTerm?id=GO:0009164	[]
7	7	response to iron(II) ion	GO:0010040	0.0214	0.0989	0	-0.35	10.9323	-0.955498	I79_013257|1.25373131431	1	1	248	11614	http://www.ebi.ac.uk/QuickGO/GTerm?id=GO:0010040	[]
5	5	formaldehyde metabolic process	GO:0046292	0.0214	0.0989	0	-0.35	10.9323	-0.955498	I79_018133|1.21705699302	1	1	248	11614	http://www.ebi.ac.uk/QuickGO/GTerm?id=GO:0046292	[]
7	5,7	regulation of axon extension	GO:0030516	0.0214	0.0989	0	-0.35	10.9323	-0.955498	I79_012342|1.21938751985	1	1	248	11614	http://www.ebi.ac.uk/QuickGO/GTerm?id=GO:0030516	[]
7	6,7	anterior/posterior pattern specification	GO:0009952	0.0214	0.0989	0	-0.35	10.9323	-0.955498	I79_014883|1.73739113404	1	1	248	11614	http://www.ebi.ac.uk/QuickGO/GTerm?id=GO:0009952	[]
6	6	heme a biosynthetic process	GO:0006784	0.0214	0.0989	0	-0.35	10.9323	-0.955498	H671_3g9535|0.791900926328	1	1	248	11614	http://www.ebi.ac.uk/QuickGO/GTerm?id=GO:0006784	[]
5	5	cell dedifferentiation	GO:0043697	0.0214	0.0989	0	-0.35	10.9323	-0.955498	I79_002464|1.22353313809	1	1	248	11614	http://www.ebi.ac.uk/QuickGO/GTerm?id=GO:0043697	[]
5	4,5	developmental cell growth	GO:0048588	0.0214	0.0989	0	-0.35	10.9323	-0.955498	I79_012342|1.21938751985	1	1	248	11614	http://www.ebi.ac.uk/QuickGO/GTerm?id=GO:0048588	[]
8	7,8	purine nucleoside catabolic process	GO:0006152	0.0214	0.0989	0	-0.35	10.9323	-0.955498	I79_007494|1.22372566803	1	1	248	11614	http://www.ebi.ac.uk/QuickGO/GTerm?id=GO:0006152	[]
6	5,6	signal transduction in response to DNA damage	GO:0042770	0.0214	0.0989	0	-0.35	10.9323	-0.955498	I79_000267|1.25876662378	1	1	248	11614	http://www.ebi.ac.uk/QuickGO/GTerm?id=GO:0042770	[]
7	7	regulation of axonogenesis	GO:0050770	0.0214	0.0989	0	-0.35	10.9323	-0.955498	I79_012342|1.21938751985	1	1	248	11614	http://www.ebi.ac.uk/QuickGO/GTerm?id=GO:0050770	[]
6	5,6	regulation of extent of cell growth	GO:0061387	0.0214	0.0989	0	-0.35	10.9323	-0.955498	I79_012342|1.21938751985	1	1	248	11614	http://www.ebi.ac.uk/QuickGO/GTerm?id=GO:0061387	[]
9	8,9	purine ribonucleoside catabolic process	GO:0046130	0.0214	0.0989	0	-0.35	10.9323	-0.955498	I79_007494|1.22372566803	1	1	248	11614	http://www.ebi.ac.uk/QuickGO/GTerm?id=GO:0046130	[]
7	6,7	UDP-N-acetylglucosamine biosynthetic process	GO:0006048	0.0214	0.0989	0	-0.35	10.9323	-0.955498	I79_000908|1.3974975979	1	1	248	11614	http://www.ebi.ac.uk/QuickGO/GTerm?id=GO:0006048	[]
7	7	ganglioside metabolic process	GO:0001573	0.0214	0.0989	0	-0.35	10.9323	-0.955498	I79_005452|0.743315756441	1	1	248	11614	http://www.ebi.ac.uk/QuickGO/GTerm?id=GO:0001573	[]
7	6,7	sequestering of actin monomers	GO:0042989	0.0214	0.0989	0	-0.35	10.9323	-0.955498	I79_012889|1.28456258734	1	1	248	11614	http://www.ebi.ac.uk/QuickGO/GTerm?id=GO:0042989	[]
10	6,7,9,10	S-adenosylhomocysteine catabolic process	GO:0019510	0.0214	0.0989	0	-0.35	10.9323	-0.955498	I79_007494|1.22372566803	1	1	248	11614	http://www.ebi.ac.uk/QuickGO/GTerm?id=GO:0019510	[]
5	5	glycosyl compound catabolic process	GO:1901658	0.0214	0.0989	0	-0.35	10.9323	-0.955498	I79_007494|1.22372566803	1	1	248	11614	http://www.ebi.ac.uk/QuickGO/GTerm?id=GO:1901658	[]
8	8	ganglioside catabolic process	GO:0006689	0.0214	0.0989	0	-0.35	10.9323	-0.955498	I79_005452|0.743315756441	1	1	248	11614	http://www.ebi.ac.uk/QuickGO/GTerm?id=GO:0006689	[]
4	4	homeostatic process	GO:0042592	0.0215	0.0989	0.99	0.15	10.9323	-0.955498	I79_022931|1.21157168686;I79_002954|1.2144758056;I79_013257|1.25373131431;I79_005726|1.20192837727;I79_005762|2.0601588638;H671_2g6461|1.27541761916;I79_014532|1.348262818;I79_016641|1.25356513756	8	160	248	11614	http://www.ebi.ac.uk/QuickGO/GTerm?id=GO:0042592	[]
9	8,9	CTP metabolic process	GO:0046036	0.022	0.0989	0.2	-0.25	10.9323	-0.955498	H671_7g18194|1.26591061491;H671_7g18193|1.24438558678	2	11	248	11614	http://www.ebi.ac.uk/QuickGO/GTerm?id=GO:0046036	[]
9	8,9	pyrimidine ribonucleoside triphosphate biosynthetic process	GO:0009209	0.022	0.0989	0.2	-0.25	10.9323	-0.955498	H671_7g18194|1.26591061491;H671_7g18193|1.24438558678	2	11	248	11614	http://www.ebi.ac.uk/QuickGO/GTerm?id=GO:0009209	[]
8	5,7,8	gene silencing by RNA	GO:0031047	0.022	0.0989	-0.08	-0.39	10.9323	-0.955498	I79_007370|1.46927889581;I79_007188|0.810433761094	2	11	248	11614	http://www.ebi.ac.uk/QuickGO/GTerm?id=GO:0031047	[]
8	7,8	pyrimidine nucleoside triphosphate biosynthetic process	GO:0009148	0.022	0.0989	0.2	-0.25	10.9323	-0.955498	H671_7g18194|1.26591061491;H671_7g18193|1.24438558678	2	11	248	11614	http://www.ebi.ac.uk/QuickGO/GTerm?id=GO:0009148	[]
9	9	CTP biosynthetic process	GO:0006241	0.022	0.0989	0.2	-0.25	10.9323	-0.955498	H671_7g18194|1.26591061491;H671_7g18193|1.24438558678	2	11	248	11614	http://www.ebi.ac.uk/QuickGO/GTerm?id=GO:0006241	[]
8	8	pyrimidine ribonucleoside triphosphate metabolic process	GO:0009208	0.022	0.0989	0.2	-0.25	10.9323	-0.955498	H671_7g18194|1.26591061491;H671_7g18193|1.24438558678	2	11	248	11614	http://www.ebi.ac.uk/QuickGO/GTerm?id=GO:0009208	[]
7	6,7	cellular protein complex assembly	GO:0043623	0.0222	0.0993	0.67	-0.01	10.9323	-0.955498	I79_015306|1.21434310048;I79_019110|1.3017127502;I79_008223|1.25284339005;I79_015603|1.21354048597;I79_016573|1.25276885399;I79_011724|1.20306229274;I79_012889|1.28456258734	7	131	248	11614	http://www.ebi.ac.uk/QuickGO/GTerm?id=GO:0043623	[]
7	6,7	translational elongation	GO:0006414	0.0243	0.108	0.63	-0.03	10.9323	-0.955498	I79_013848|1.25805640463;I79_021990|1.27496053772;I79_012527|1.24661674779;I79_013985|1.42697408726;I79_023295|1.48181656465	5	77	248	11614	http://www.ebi.ac.uk/QuickGO/GTerm?id=GO:0006414	[]
4	4	response to toxic substance	GO:0009636	0.0255	0.113	0.56	-0.07	10.9323	-0.955498	I79_002954|1.2144758056;I79_020028|1.45093039425;I79_005762|2.0601588638	3	30	248	11614	http://www.ebi.ac.uk/QuickGO/GTerm?id=GO:0009636	[]
6	6	aspartate family amino acid metabolic process	GO:0009066	0.026	0.114	0.19	-0.26	10.9323	-0.955498	MTAP|1.22403791962;MRI1|1.2542065823	2	12	248	11614	http://www.ebi.ac.uk/QuickGO/GTerm?id=GO:0009066	[]
6	6	polyol metabolic process	GO:0019751	0.026	0.114	0.24	-0.23	10.9323	-0.955498	I79_018324|1.20232120233;I79_012096|1.42984492144	2	12	248	11614	http://www.ebi.ac.uk/QuickGO/GTerm?id=GO:0019751	[]
6	5,6	folic acid-containing compound metabolic process	GO:0006760	0.026	0.114	0.19	-0.26	10.9323	-0.955498	H671_5g14786|1.21412847443;I79_001722|1.26937676987	2	12	248	11614	http://www.ebi.ac.uk/QuickGO/GTerm?id=GO:0006760	[]
5	5	small molecule catabolic process	GO:0044282	0.0296	0.128	0.41	-0.15	10.9323	-0.955498	I79_007494|1.22372566803;I79_018133|1.21705699302;I79_018324|1.20232120233;I79_012096|1.42984492144	4	55	248	11614	http://www.ebi.ac.uk/QuickGO/GTerm?id=GO:0044282	[]
4	4	cellular lipid metabolic process	GO:0044255	0.0302	0.128	1.02	0.17	10.9323	-0.955498	I79_012110|1.25362248439;I79_000269|1.27161089334;I79_018324|1.20232120233;I79_000085|1.21370017038;I79_000293|1.21374104652;I79_012096|1.42984492144;I79_016396|0.751597900824;H671_3g9036|0.829258823855;I79_005452|0.743315756441;I79_011659|0.824068097497	10	236	248	11614	http://www.ebi.ac.uk/QuickGO/GTerm?id=GO:0044255	[]
5	5	pyrimidine-containing compound metabolic process	GO:0072527	0.0303	0.128	0.28	-0.21	10.9323	-0.955498	H671_7g18194|1.26591061491;H671_7g18193|1.24438558678;H671_4g13027|1.20771501365	3	32	248	11614	http://www.ebi.ac.uk/QuickGO/GTerm?id=GO:0072527	[]
5	5	glyceraldehyde-3-phosphate metabolic process	GO:0019682	0.0303	0.128	0.19	-0.25	10.9323	-0.955498	I79_023445|1.29564045232;I79_017439|1.20694436624	2	13	248	11614	http://www.ebi.ac.uk/QuickGO/GTerm?id=GO:0019682	[]
7	7	protein localization to endoplasmic reticulum	GO:0070972	0.0303	0.128	-0.24	-0.48	10.9323	-0.955498	I79_004224|0.79403293572;I79_001653|0.723459476128	2	13	248	11614	http://www.ebi.ac.uk/QuickGO/GTerm?id=GO:0070972	[]
5	5	alditol phosphate metabolic process	GO:0052646	0.0303	0.128	-0.19	-0.45	10.9323	-0.955498	I79_015584|0.78141683812;I79_011659|0.824068097497	2	13	248	11614	http://www.ebi.ac.uk/QuickGO/GTerm?id=GO:0052646	[]
5	5	glucose 6-phosphate metabolic process	GO:0051156	0.0303	0.128	0.19	-0.25	10.9323	-0.955498	I79_023445|1.29564045232;I79_017439|1.20694436624	2	13	248	11614	http://www.ebi.ac.uk/QuickGO/GTerm?id=GO:0051156	[]
6	6	pentose-phosphate shunt	GO:0006098	0.0303	0.128	0.19	-0.25	10.9323	-0.955498	I79_023445|1.29564045232;I79_017439|1.20694436624	2	13	248	11614	http://www.ebi.ac.uk/QuickGO/GTerm?id=GO:0006098	[]
7	6,7	peptide transport	GO:0015833	0.0318	0.133	-0.99	-0.86	10.9323	-0.955498	I79_009067|1.20188582215;H671_3g8659|1.20492321341;I79_010394|1.24421199465;I79_020105|1.27461101255;I79_025279|0.826079611676;I79_010384|0.802200951954;H671_4g12051|0.783802496132;I79_006305|0.788361998428;I79_004224|0.79403293572;I79_001653|0.723459476128	10	238	248	11614	http://www.ebi.ac.uk/QuickGO/GTerm?id=GO:0015833	[]
5	5	protein complex subunit organization	GO:0071822	0.0328	0.137	1.22	0.27	10.9323	-0.955498	I79_015306|1.21434310048;I79_019110|1.3017127502;I79_008223|1.25284339005;I79_021805|1.3676931086;I79_015603|1.21354048597;I79_016573|1.25276885399;I79_011724|1.20306229274;I79_012889|1.28456258734;I79_015066|1.37063637792;I79_008702|0.786632399094;I79_008715|0.823570319988;I79_008693|0.817455971089	12	308	248	11614	http://www.ebi.ac.uk/QuickGO/GTerm?id=GO:0071822	[]
7	4,6,7	gene silencing	GO:0016458	0.0349	0.145	-0.08	-0.39	10.9323	-0.955498	I79_007370|1.46927889581;I79_007188|0.810433761094	2	14	248	11614	http://www.ebi.ac.uk/QuickGO/GTerm?id=GO:0016458	[]
7	7	pyrimidine nucleoside triphosphate metabolic process	GO:0009147	0.0349	0.145	0.2	-0.25	10.9323	-0.955498	H671_7g18194|1.26591061491;H671_7g18193|1.24438558678	2	14	248	11614	http://www.ebi.ac.uk/QuickGO/GTerm?id=GO:0009147	[]
7	6,7	posttranscriptional regulation of gene expression	GO:0010608	0.0351	0.145	0.42	-0.14	10.9323	-0.955498	I79_012527|1.24661674779;DOHH|1.20392628806;I79_007370|1.46927889581;I79_017854|1.20540252765	4	58	248	11614	http://www.ebi.ac.uk/QuickGO/GTerm?id=GO:0010608	[]
6	6	amide transport	GO:0042886	0.0359	0.147	-0.99	-0.86	10.9323	-0.955498	I79_009067|1.20188582215;H671_3g8659|1.20492321341;I79_010394|1.24421199465;I79_020105|1.27461101255;I79_025279|0.826079611676;I79_010384|0.802200951954;H671_4g12051|0.783802496132;I79_006305|0.788361998428;I79_004224|0.79403293572;I79_001653|0.723459476128	10	243	248	11614	http://www.ebi.ac.uk/QuickGO/GTerm?id=GO:0042886	[]
5	5	sulfur compound biosynthetic process	GO:0044272	0.0381	0.155	0.28	-0.21	10.9323	-0.955498	MTAP|1.22403791962;I79_024353|1.23267740091;MRI1|1.2542065823	3	35	248	11614	http://www.ebi.ac.uk/QuickGO/GTerm?id=GO:0044272	[]
9	9	protein peptidyl-prolyl isomerization	GO:0000413	0.039	0.155	0.46	-0.12	10.9323	-0.955498	I79_010526|1.37535482969;I79_009944|1.25968246947;I79_023463|1.27297577705;I79_011650|1.30517287654	4	60	248	11614	http://www.ebi.ac.uk/QuickGO/GTerm?id=GO:0000413	[]
5	4,5	maintenance of location in cell	GO:0051651	0.0397	0.155	0.03	-0.34	10.9323	-0.955498	I79_012889|1.28456258734;I79_001653|0.723459476128	2	15	248	11614	http://www.ebi.ac.uk/QuickGO/GTerm?id=GO:0051651	[]
5	5	sulfur amino acid metabolic process	GO:0000096	0.0397	0.155	0.19	-0.26	10.9323	-0.955498	MTAP|1.22403791962;MRI1|1.2542065823	2	15	248	11614	http://www.ebi.ac.uk/QuickGO/GTerm?id=GO:0000096	[]
6	5,6	maintenance of protein location in cell	GO:0032507	0.0397	0.155	0.03	-0.34	10.9323	-0.955498	I79_012889|1.28456258734;I79_001653|0.723459476128	2	15	248	11614	http://www.ebi.ac.uk/QuickGO/GTerm?id=GO:0032507	[]
5	4,5	maintenance of protein location	GO:0045185	0.0397	0.155	0.03	-0.34	10.9323	-0.955498	I79_012889|1.28456258734;I79_001653|0.723459476128	2	15	248	11614	http://www.ebi.ac.uk/QuickGO/GTerm?id=GO:0045185	[]
9	8,9	NADP metabolic process	GO:0006739	0.0397	0.155	0.19	-0.25	10.9323	-0.955498	I79_023445|1.29564045232;I79_017439|1.20694436624	2	15	248	11614	http://www.ebi.ac.uk/QuickGO/GTerm?id=GO:0006739	[]
6	6	response to iron ion	GO:0010039	0.0423	0.155	0	-0.35	10.9323	-0.955498	I79_013257|1.25373131431	1	2	248	11614	http://www.ebi.ac.uk/QuickGO/GTerm?id=GO:0010039	[]
8	7,8	ceramide catabolic process	GO:0046514	0.0423	0.155	0	-0.35	10.9323	-0.955498	I79_005452|0.743315756441	1	2	248	11614	http://www.ebi.ac.uk/QuickGO/GTerm?id=GO:0046514	[]
8	7,8	glycosphingolipid catabolic process	GO:0046479	0.0423	0.155	0	-0.35	10.9323	-0.955498	I79_005452|0.743315756441	1	2	248	11614	http://www.ebi.ac.uk/QuickGO/GTerm?id=GO:0046479	[]
11	7,8,10,11	production of siRNA involved in RNA interference	GO:0030422	0.0423	0.155	0	-0.35	10.9323	-0.955498	I79_007370|1.46927889581	1	2	248	11614	http://www.ebi.ac.uk/QuickGO/GTerm?id=GO:0030422	[]
7	6,7	glycosphingolipid metabolic process	GO:0006687	0.0423	0.155	0	-0.35	10.9323	-0.955498	I79_005452|0.743315756441	1	2	248	11614	http://www.ebi.ac.uk/QuickGO/GTerm?id=GO:0006687	[]
6	6	response to growth hormone	GO:0060416	0.0423	0.155	0	-0.35	10.9323	-0.955498	I79_004712|1.22135822809	1	2	248	11614	http://www.ebi.ac.uk/QuickGO/GTerm?id=GO:0060416	[]
6	6	glycerol-3-phosphate catabolic process	GO:0046168	0.0423	0.155	0	-0.35	10.9323	-0.955498	I79_015584|0.78141683812	1	2	248	11614	http://www.ebi.ac.uk/QuickGO/GTerm?id=GO:0046168	[]
8	7,8	regulation of cytoplasmic translation	GO:2000765	0.0423	0.155	0	-0.35	10.9323	-0.955498	DOHH|1.20392628806	1	2	248	11614	http://www.ebi.ac.uk/QuickGO/GTerm?id=GO:2000765	[]
6	6	purine-containing compound catabolic process	GO:0072523	0.0423	0.155	0	-0.35	10.9323	-0.955498	I79_007494|1.22372566803	1	2	248	11614	http://www.ebi.ac.uk/QuickGO/GTerm?id=GO:0072523	[]
6	6	purine ribonucleoside salvage	GO:0006166	0.0423	0.155	0	-0.35	10.9323	-0.955498	MTAP|1.22403791962	1	2	248	11614	http://www.ebi.ac.uk/QuickGO/GTerm?id=GO:0006166	[]
11	10,11	'de novo' AMP biosynthetic process	GO:0044208	0.0423	0.155	0	-0.35	10.9323	-0.955498	I79_015153|1.32758415161	1	2	248	11614	http://www.ebi.ac.uk/QuickGO/GTerm?id=GO:0044208	[]
4	4	negative regulation of coagulation	GO:0050819	0.0423	0.155	0	-0.35	10.9323	-0.955498	I79_018648|1.33132263341	1	2	248	11614	http://www.ebi.ac.uk/QuickGO/GTerm?id=GO:0050819	[]
11	8,10,11	isoleucyl-tRNA aminoacylation	GO:0006428	0.0423	0.155	0	-0.35	10.9323	-0.955498	I79_012527|1.24661674779	1	2	248	11614	http://www.ebi.ac.uk/QuickGO/GTerm?id=GO:0006428	[]
6	5,6	signal transduction by p53 class mediator	GO:0072331	0.0423	0.155	0	-0.35	10.9323	-0.955498	I79_000267|1.25876662378	1	2	248	11614	http://www.ebi.ac.uk/QuickGO/GTerm?id=GO:0072331	[]
9	4,8,9	peptidyl-lysine modification to peptidyl-hypusine	GO:0008612	0.0423	0.155	0	-0.35	10.9323	-0.955498	DOHH|1.20392628806	1	2	248	11614	http://www.ebi.ac.uk/QuickGO/GTerm?id=GO:0008612	[]
5	5	sulfate assimilation	GO:0000103	0.0423	0.155	0	-0.35	10.9323	-0.955498	I79_024353|1.23267740091	1	2	248	11614	http://www.ebi.ac.uk/QuickGO/GTerm?id=GO:0000103	[]
11	8,10,11	aspartyl-tRNA aminoacylation	GO:0006422	0.0423	0.155	0	-0.35	10.9323	-0.955498	I79_003356|1.22350011339	1	2	248	11614	http://www.ebi.ac.uk/QuickGO/GTerm?id=GO:0006422	[]
11	10,11	'de novo' UMP biosynthetic process	GO:0044205	0.0423	0.155	0	-0.35	10.9323	-0.955498	H671_4g13027|1.20771501365	1	2	248	11614	http://www.ebi.ac.uk/QuickGO/GTerm?id=GO:0044205	[]
7	6,7	glycolipid catabolic process	GO:0019377	0.0423	0.155	0	-0.35	10.9323	-0.955498	I79_005452|0.743315756441	1	2	248	11614	http://www.ebi.ac.uk/QuickGO/GTerm?id=GO:0019377	[]
7	7	macromolecule depalmitoylation	GO:0098734	0.0423	0.155	0	-0.35	10.9323	-0.955498	I79_016426|1.25162189254	1	2	248	11614	http://www.ebi.ac.uk/QuickGO/GTerm?id=GO:0098734	[]
6	5,6	protein complex assembly	GO:0006461	0.0441	0.161	0.94	0.13	10.9323	-0.955498	I79_015306|1.21434310048;I79_019110|1.3017127502;I79_008223|1.25284339005;I79_015603|1.21354048597;I79_016573|1.25276885399;I79_011724|1.20306229274;I79_012889|1.28456258734;I79_008702|0.786632399094;I79_008715|0.823570319988;I79_008693|0.817455971089	10	252	248	11614	http://www.ebi.ac.uk/QuickGO/GTerm?id=GO:0006461	[]
4	4	protein complex biogenesis	GO:0070271	0.0441	0.161	0.94	0.13	10.9323	-0.955498	I79_015306|1.21434310048;I79_019110|1.3017127502;I79_008223|1.25284339005;I79_015603|1.21354048597;I79_016573|1.25276885399;I79_011724|1.20306229274;I79_012889|1.28456258734;I79_008702|0.786632399094;I79_008715|0.823570319988;I79_008693|0.817455971089	10	252	248	11614	http://www.ebi.ac.uk/QuickGO/GTerm?id=GO:0070271	[]
7	5,6,7	carbohydrate phosphorylation	GO:0046835	0.0448	0.163	0.23	-0.24	10.9323	-0.955498	I79_022931|1.21157168686;I79_000029|1.40738759723	2	16	248	11614	http://www.ebi.ac.uk/QuickGO/GTerm?id=GO:0046835	[]
5	5	cellular amide metabolic process	GO:0043603	0.0459	0.166	3.16	1.26	10.9323	-0.955498	I79_013848|1.25805640463;H671_4g13171|1.20673095356;AARS|1.21777400111;I79_021990|1.27496053772;H671_5g14786|1.21412847443;I79_003356|1.22350011339;I79_010870|1.24568488248;I79_010525|1.21027280641;I79_001573|1.2181975274;I79_012527|1.24661674779;I79_013985|1.42697408726;I79_013744|1.32111537893;I79_002748|1.20977805275;I79_018641|4.37563490303;I79_001722|1.26937676987;DOHH|1.20392628806;I79_0087…	23	742	248	11614	http://www.ebi.ac.uk/QuickGO/GTerm?id=GO:0043603	[]
8	8	peptidyl-proline modification	GO:0018208	0.0476	0.172	0.46	-0.12	10.9323	-0.955498	I79_010526|1.37535482969;I79_009944|1.25968246947;I79_023463|1.27297577705;I79_011650|1.30517287654	4	64	248	11614	http://www.ebi.ac.uk/QuickGO/GTerm?id=GO:0018208	[]
5	5	macromolecular complex assembly	GO:0065003	0.0509	0.183	1.05	0.18	10.9323	-0.955498	I79_015306|1.21434310048;I79_019110|1.3017127502;I79_008223|1.25284339005;I79_015603|1.21354048597;I79_016573|1.25276885399;I79_011724|1.20306229274;I79_012889|1.28456258734;I79_008702|0.786632399094;I79_008715|0.823570319988;I79_008693|0.817455971089;I79_007823|0.780450125277	11	294	248	11614	http://www.ebi.ac.uk/QuickGO/GTerm?id=GO:0065003	[]
6	6	hexose metabolic process	GO:0019318	0.0533	0.191	0.26	-0.22	10.9323	-0.955498	I79_017439|1.20694436624;I79_012071|1.23569969128;I79_012806|1.21022300929	3	40	248	11614	http://www.ebi.ac.uk/QuickGO/GTerm?id=GO:0019318	[]
5	5	phospholipid metabolic process	GO:0006644	0.0581	0.198	0.57	-0.06	10.9323	-0.955498	I79_018324|1.20232120233;I79_000085|1.21370017038;I79_000293|1.21374104652;I79_012096|1.42984492144;H671_3g9036|0.829258823855;I79_011659|0.824068097497	6	129	248	11614	http://www.ebi.ac.uk/QuickGO/GTerm?id=GO:0006644	[]
7	7	glucose metabolic process	GO:0006006	0.0612	0.198	0.16	-0.27	10.9323	-0.955498	I79_017439|1.20694436624;I79_012806|1.21022300929	2	19	248	11614	http://www.ebi.ac.uk/QuickGO/GTerm?id=GO:0006006	[]
4	4	cellular metabolic compound salvage	GO:0043094	0.0612	0.198	0.19	-0.26	10.9323	-0.955498	MTAP|1.22403791962;MRI1|1.2542065823	2	19	248	11614	http://www.ebi.ac.uk/QuickGO/GTerm?id=GO:0043094	[]
7	7	positive regulation of ATPase activity	GO:0032781	0.0627	0.198	0	-0.35	10.9323	-0.955498	I79_005789|1.2042157552	1	3	248	11614	http://www.ebi.ac.uk/QuickGO/GTerm?id=GO:0032781	[]
10	7,9,10	RNA interference	GO:0016246	0.0627	0.198	0	-0.35	10.9323	-0.955498	I79_007370|1.46927889581	1	3	248	11614	http://www.ebi.ac.uk/QuickGO/GTerm?id=GO:0016246	[]
8	8	glycine biosynthetic process	GO:0006545	0.0627	0.198	0	-0.35	10.9323	-0.955498	I79_001722|1.26937676987	1	3	248	11614	http://www.ebi.ac.uk/QuickGO/GTerm?id=GO:0006545	[]
4	4	post-chaperonin tubulin folding pathway	GO:0007023	0.0627	0.198	0	-0.35	10.9323	-0.955498	I79_013322|1.24197459359	1	3	248	11614	http://www.ebi.ac.uk/QuickGO/GTerm?id=GO:0007023	[]
5	5	fructose 6-phosphate metabolic process	GO:0006002	0.0627	0.198	0	-0.35	10.9323	-0.955498	I79_000029|1.40738759723	1	3	248	11614	http://www.ebi.ac.uk/QuickGO/GTerm?id=GO:0006002	[]
8	7,8	maintenance of protein localization in endoplasmic reticulum	GO:0035437	0.0627	0.198	0	-0.35	10.9323	-0.955498	I79_001653|0.723459476128	1	3	248	11614	http://www.ebi.ac.uk/QuickGO/GTerm?id=GO:0035437	[]
4	4	response to transition metal nanoparticle	GO:1990267	0.0627	0.198	0	-0.35	10.9323	-0.955498	I79_013257|1.25373131431	1	3	248	11614	http://www.ebi.ac.uk/QuickGO/GTerm?id=GO:1990267	[]
8	7,8	dsRNA fragmentation	GO:0031050	0.0627	0.198	0	-0.35	10.9323	-0.955498	I79_007370|1.46927889581	1	3	248	11614	http://www.ebi.ac.uk/QuickGO/GTerm?id=GO:0031050	[]
5	5	tetrahydrofolate interconversion	GO:0035999	0.0627	0.198	0	-0.35	10.9323	-0.955498	I79_001722|1.26937676987	1	3	248	11614	http://www.ebi.ac.uk/QuickGO/GTerm?id=GO:0035999	[]
7	7	tetrahydrobiopterin biosynthetic process	GO:0006729	0.0627	0.198	0	-0.35	10.9323	-0.955498	I79_016036|1.2554070998	1	3	248	11614	http://www.ebi.ac.uk/QuickGO/GTerm?id=GO:0006729	[]
9	6,8,9	production of small RNA involved in gene silencing by RNA	GO:0070918	0.0627	0.198	0	-0.35	10.9323	-0.955498	I79_007370|1.46927889581	1	3	248	11614	http://www.ebi.ac.uk/QuickGO/GTerm?id=GO:0070918	[]
7	6,7	cellular response to dsRNA	GO:0071359	0.0627	0.198	0	-0.35	10.9323	-0.955498	I79_007370|1.46927889581	1	3	248	11614	http://www.ebi.ac.uk/QuickGO/GTerm?id=GO:0071359	[]
7	6,7	cytoplasmic sequestering of protein	GO:0051220	0.0627	0.198	0	-0.35	10.9323	-0.955498	I79_001653|0.723459476128	1	3	248	11614	http://www.ebi.ac.uk/QuickGO/GTerm?id=GO:0051220	[]
10	7,9,10	glycolytic process through fructose-6-phosphate	GO:0061615	0.0627	0.198	0	-0.35	10.9323	-0.955498	I79_000029|1.40738759723	1	3	248	11614	http://www.ebi.ac.uk/QuickGO/GTerm?id=GO:0061615	[]
7	6,7	myelin maintenance	GO:0043217	0.0627	0.198	0	-0.35	10.9323	-0.955498	I79_025189|0.63387301955	1	3	248	11614	http://www.ebi.ac.uk/QuickGO/GTerm?id=GO:0043217	[]
8	8	L-serine biosynthetic process	GO:0006564	0.0627	0.198	0	-0.35	10.9323	-0.955498	I79_024382|1.34266295758	1	3	248	11614	http://www.ebi.ac.uk/QuickGO/GTerm?id=GO:0006564	[]
11	8,10,11	threonyl-tRNA aminoacylation	GO:0006435	0.0627	0.198	0	-0.35	10.9323	-0.955498	I79_010525|1.21027280641	1	3	248	11614	http://www.ebi.ac.uk/QuickGO/GTerm?id=GO:0006435	[]
10	9,10	glucose transmembrane transport	GO:1904659	0.0627	0.198	0	-0.35	10.9323	-0.955498	I79_009336|0.787584643523	1	3	248	11614	http://www.ebi.ac.uk/QuickGO/GTerm?id=GO:1904659	[]
10	9,10	AMP biosynthetic process	GO:0006167	0.0627	0.198	0	-0.35	10.9323	-0.955498	I79_015153|1.32758415161	1	3	248	11614	http://www.ebi.ac.uk/QuickGO/GTerm?id=GO:0006167	[]
6	5,6	regionalization	GO:0003002	0.0627	0.198	0	-0.35	10.9323	-0.955498	I79_014883|1.73739113404	1	3	248	11614	http://www.ebi.ac.uk/QuickGO/GTerm?id=GO:0003002	[]
9	8,9	hexose transmembrane transport	GO:0035428	0.0627	0.198	0	-0.35	10.9323	-0.955498	I79_009336|0.787584643523	1	3	248	11614	http://www.ebi.ac.uk/QuickGO/GTerm?id=GO:0035428	[]
5	5	mast cell activation	GO:0045576	0.0627	0.198	0	-0.35	10.9323	-0.955498	I79_025189|0.63387301955	1	3	248	11614	http://www.ebi.ac.uk/QuickGO/GTerm?id=GO:0045576	[]
7	6,7	maintenance of protein localization in organelle	GO:0072595	0.0627	0.198	0	-0.35	10.9323	-0.955498	I79_001653|0.723459476128	1	3	248	11614	http://www.ebi.ac.uk/QuickGO/GTerm?id=GO:0072595	[]
6	6	tetrahydrobiopterin metabolic process	GO:0046146	0.0627	0.198	0	-0.35	10.9323	-0.955498	I79_016036|1.2554070998	1	3	248	11614	http://www.ebi.ac.uk/QuickGO/GTerm?id=GO:0046146	[]
11	8,10,11	alanyl-tRNA aminoacylation	GO:0006419	0.0627	0.198	0	-0.35	10.9323	-0.955498	AARS|1.21777400111	1	3	248	11614	http://www.ebi.ac.uk/QuickGO/GTerm?id=GO:0006419	[]
8	7,8	peripheral nervous system myelin maintenance	GO:0032287	0.0627	0.198	0	-0.35	10.9323	-0.955498	I79_025189|0.63387301955	1	3	248	11614	http://www.ebi.ac.uk/QuickGO/GTerm?id=GO:0032287	[]
11	8,10,11	asparaginyl-tRNA aminoacylation	GO:0006421	0.0627	0.198	0	-0.35	10.9323	-0.955498	I79_001573|1.2181975274	1	3	248	11614	http://www.ebi.ac.uk/QuickGO/GTerm?id=GO:0006421	[]
4	4	regulation of developmental growth	GO:0048638	0.0627	0.198	0	-0.35	10.9323	-0.955498	I79_012342|1.21938751985	1	3	248	11614	http://www.ebi.ac.uk/QuickGO/GTerm?id=GO:0048638	[]
9	5,6,7,8,9	S-adenosylmethionine cycle	GO:0033353	0.0627	0.198	0	-0.35	10.9323	-0.955498	MRI1|1.2542065823	1	3	248	11614	http://www.ebi.ac.uk/QuickGO/GTerm?id=GO:0033353	[]
9	8,9	protein retention in ER lumen	GO:0006621	0.0627	0.198	0	-0.35	10.9323	-0.955498	I79_001653|0.723459476128	1	3	248	11614	http://www.ebi.ac.uk/QuickGO/GTerm?id=GO:0006621	[]
10	6,7,8,9,10	L-methionine salvage from S-adenosylmethionine	GO:0019284	0.0627	0.198	0	-0.35	10.9323	-0.955498	MRI1|1.2542065823	1	3	248	11614	http://www.ebi.ac.uk/QuickGO/GTerm?id=GO:0019284	[]
7	5,7	cytoplasmic microtubule organization	GO:0031122	0.0627	0.198	0	-0.35	10.9323	-0.955498	I79_011724|1.20306229274	1	3	248	11614	http://www.ebi.ac.uk/QuickGO/GTerm?id=GO:0031122	[]
5	5	monosaccharide metabolic process	GO:0005996	0.0636	0.2	0.26	-0.22	10.9323	-0.955498	I79_017439|1.20694436624;I79_012071|1.23569969128;I79_012806|1.21022300929	3	43	248	11614	http://www.ebi.ac.uk/QuickGO/GTerm?id=GO:0005996	[]
9	6,7,8,9	negative regulation of protein polymerization	GO:0032272	0.0671	0.21	0.19	-0.26	10.9323	-0.955498	I79_015603|1.21354048597;I79_012889|1.28456258734	2	20	248	11614	http://www.ebi.ac.uk/QuickGO/GTerm?id=GO:0032272	[]
10	7,8,9,10	negative regulation of actin filament polymerization	GO:0030837	0.0671	0.21	0.19	-0.26	10.9323	-0.955498	I79_015603|1.21354048597;I79_012889|1.28456258734	2	20	248	11614	http://www.ebi.ac.uk/QuickGO/GTerm?id=GO:0030837	[]
5	5	cofactor biosynthetic process	GO:0051188	0.0678	0.211	0.41	-0.15	10.9323	-0.955498	H671_5g14786|1.21412847443;I79_016036|1.2554070998;I79_015748|1.32402236433;H671_3g9535|0.791900926328	4	72	248	11614	http://www.ebi.ac.uk/QuickGO/GTerm?id=GO:0051188	[]
5	5	nitrogen compound transport	GO:0071705	0.0714	0.222	-1.07	-0.9	10.9323	-0.955498	I79_009067|1.20188582215;H671_3g8659|1.20492321341;I79_010394|1.24421199465;I79_020105|1.27461101255;I79_025279|0.826079611676;I79_010384|0.802200951954;H671_4g12051|0.783802496132;I79_006305|0.788361998428;I79_004224|0.79403293572;I79_001653|0.723459476128;I79_011659|0.824068097497	11	312	248	11614	http://www.ebi.ac.uk/QuickGO/GTerm?id=GO:0071705	[]
7	4,7	translational initiation	GO:0006413	0.0718	0.222	0.52	-0.09	10.9323	-0.955498	H671_4g13171|1.20673095356;I79_002748|1.20977805275;I79_015559|1.21363735502;I79_010927|1.54423101476;I79_017854|1.20540252765	5	104	248	11614	http://www.ebi.ac.uk/QuickGO/GTerm?id=GO:0006413	[]
5	5	carbohydrate derivative biosynthetic process	GO:1901137	0.0723	0.223	0.94	0.12	10.9323	-0.955498	IMPDH2|1.32901181423;I79_004230|1.20636836032;H671_7g18194|1.26591061491;H671_7g18193|1.24438558678;MTAP|1.22403791962;I79_022535|1.24312573082;H671_4g13027|1.20771501365;I79_015153|1.32758415161;I79_000908|1.3974975979	9	240	248	11614	http://www.ebi.ac.uk/QuickGO/GTerm?id=GO:1901137	[]
4	4	one-carbon metabolic process	GO:0006730	0.0731	0.225	0.19	-0.26	10.9323	-0.955498	I79_007494|1.22372566803;I79_001722|1.26937676987	2	21	248	11614	http://www.ebi.ac.uk/QuickGO/GTerm?id=GO:0006730	[]
4	4	regulation of catalytic activity	GO:0050790	0.0756	0.232	1.58	0.45	10.9323	-0.955498	H671_3g8659|1.20492321341;I79_005789|1.2042157552;I79_018801|1.23862233059;I79_022935|1.21397736008;I79_023463|1.27297577705;I79_002807|1.20471819405;H671_4g13394|1.26027573605;I79_007370|1.46927889581;I79_022042|1.31264107749;I79_024459|1.27543301475;I79_018968|1.21178727091;I79_000697|1.27109315161;I79_012066|1.38803421066;I79_005452|0.743315756441;I79_004192|0.786412936612	15	467	248	11614	http://www.ebi.ac.uk/QuickGO/GTerm?id=GO:0050790	[]
3	3	biosynthetic process	GO:0009058	0.0768	0.235	7	3.22	10.9323	-0.955498	I79_013848|1.25805640463;I79_002427|1.34888440572;H671_4g13171|1.20673095356;IMPDH2|1.32901181423;AARS|1.21777400111;I79_017373|1.2093049695;I79_021990|1.27496053772;I79_012110|1.25362248439;I79_004230|1.20636836032;H671_7g18194|1.26591061491;H671_5g14786|1.21412847443;I79_017439|1.20694436624;I79_003356|1.22350011339;I79_010870|1.24568488248;I79_010525|1.21027280641;H671_7g18193|1.24438558678;MT…	61	2407	248	11614	http://www.ebi.ac.uk/QuickGO/GTerm?id=GO:0009058	[]
6	5,6	negative regulation of protein complex assembly	GO:0031333	0.0793	0.237	0.19	-0.26	10.9323	-0.955498	I79_015603|1.21354048597;I79_012889|1.28456258734	2	22	248	11614	http://www.ebi.ac.uk/QuickGO/GTerm?id=GO:0031333	[]
6	6	fibril organization	GO:0097435	0.0814	0.237	0.55	-0.07	10.9323	-0.955498	I79_021805|1.3676931086;I79_015603|1.21354048597;I79_011724|1.20306229274;I79_012889|1.28456258734;I79_015066|1.37063637792	5	108	248	11614	http://www.ebi.ac.uk/QuickGO/GTerm?id=GO:0097435	[]
6	6	glycerophospholipid metabolic process	GO:0006650	0.0823	0.237	0.4	-0.15	10.9323	-0.955498	I79_018324|1.20232120233;I79_000085|1.21370017038;I79_012096|1.42984492144;I79_011659|0.824068097497	4	77	248	11614	http://www.ebi.ac.uk/QuickGO/GTerm?id=GO:0006650	[]
7	6,7	Schwann cell differentiation	GO:0014037	0.0827	0.237	0	-0.35	10.9323	-0.955498	I79_025189|0.63387301955	1	4	248	11614	http://www.ebi.ac.uk/QuickGO/GTerm?id=GO:0014037	[]
6	6	protein geranylgeranylation	GO:0018344	0.0827	0.237	0	-0.35	10.9323	-0.955498	I79_008535|1.25057967899	1	4	248	11614	http://www.ebi.ac.uk/QuickGO/GTerm?id=GO:0018344	[]
7	6,7	DNA replication, synthesis of RNA primer	GO:0006269	0.0827	0.237	0	-0.35	10.9323	-0.955498	I79_013471|1.29960325721	1	4	248	11614	http://www.ebi.ac.uk/QuickGO/GTerm?id=GO:0006269	[]
8	6,7,8	Schwann cell development	GO:0014044	0.0827	0.237	0	-0.35	10.9323	-0.955498	I79_025189|0.63387301955	1	4	248	11614	http://www.ebi.ac.uk/QuickGO/GTerm?id=GO:0014044	[]
6	5,6	glial cell development	GO:0021782	0.0827	0.237	0	-0.35	10.9323	-0.955498	I79_025189|0.63387301955	1	4	248	11614	http://www.ebi.ac.uk/QuickGO/GTerm?id=GO:0021782	[]
7	7	myelination in peripheral nervous system	GO:0022011	0.0827	0.237	0	-0.35	10.9323	-0.955498	I79_025189|0.63387301955	1	4	248	11614	http://www.ebi.ac.uk/QuickGO/GTerm?id=GO:0022011	[]
5	5	response to dsRNA	GO:0043331	0.0827	0.237	0	-0.35	10.9323	-0.955498	I79_007370|1.46927889581	1	4	248	11614	http://www.ebi.ac.uk/QuickGO/GTerm?id=GO:0043331	[]
8	7,8	DNA ligation involved in DNA repair	GO:0051103	0.0827	0.237	0	-0.35	10.9323	-0.955498	I79_002087|1.21094996809	1	4	248	11614	http://www.ebi.ac.uk/QuickGO/GTerm?id=GO:0051103	[]
6	6	glial cell differentiation	GO:0010001	0.0827	0.237	0	-0.35	10.9323	-0.955498	I79_025189|0.63387301955	1	4	248	11614	http://www.ebi.ac.uk/QuickGO/GTerm?id=GO:0010001	[]
8	7,8	'de novo' pyrimidine nucleobase biosynthetic process	GO:0006207	0.0827	0.237	0	-0.35	10.9323	-0.955498	H671_4g13027|1.20771501365	1	4	248	11614	http://www.ebi.ac.uk/QuickGO/GTerm?id=GO:0006207	[]
5	5	regulation of cell size	GO:0008361	0.0827	0.237	0	-0.35	10.9323	-0.955498	I79_012342|1.21938751985	1	4	248	11614	http://www.ebi.ac.uk/QuickGO/GTerm?id=GO:0008361	[]
6	6	peripheral nervous system axon ensheathment	GO:0032292	0.0827	0.237	0	-0.35	10.9323	-0.955498	I79_025189|0.63387301955	1	4	248	11614	http://www.ebi.ac.uk/QuickGO/GTerm?id=GO:0032292	[]
7	6,7	DNA ligation	GO:0006266	0.0827	0.237	0	-0.35	10.9323	-0.955498	I79_002087|1.21094996809	1	4	248	11614	http://www.ebi.ac.uk/QuickGO/GTerm?id=GO:0006266	[]
6	6	pyrimidine nucleobase metabolic process	GO:0006206	0.0827	0.237	0	-0.35	10.9323	-0.955498	H671_4g13027|1.20771501365	1	4	248	11614	http://www.ebi.ac.uk/QuickGO/GTerm?id=GO:0006206	[]
5	4,5	pattern specification process	GO:0007389	0.0827	0.237	0	-0.35	10.9323	-0.955498	I79_014883|1.73739113404	1	4	248	11614	http://www.ebi.ac.uk/QuickGO/GTerm?id=GO:0007389	[]
7	6,7	pyrimidine nucleobase biosynthetic process	GO:0019856	0.0827	0.237	0	-0.35	10.9323	-0.955498	H671_4g13027|1.20771501365	1	4	248	11614	http://www.ebi.ac.uk/QuickGO/GTerm?id=GO:0019856	[]
8	7,8	L-cysteine metabolic process	GO:0046439	0.0827	0.237	0	-0.35	10.9323	-0.955498	MRI1|1.2542065823	1	4	248	11614	http://www.ebi.ac.uk/QuickGO/GTerm?id=GO:0046439	[]
9	8,9	AMP metabolic process	GO:0046033	0.0827	0.237	0	-0.35	10.9323	-0.955498	I79_015153|1.32758415161	1	4	248	11614	http://www.ebi.ac.uk/QuickGO/GTerm?id=GO:0046033	[]
4	4	cellular biosynthetic process	GO:0044249	0.0835	0.238	6.79	3.12	10.9323	-0.955498	I79_013848|1.25805640463;H671_4g13171|1.20673095356;IMPDH2|1.32901181423;AARS|1.21777400111;I79_017373|1.2093049695;I79_021990|1.27496053772;I79_012110|1.25362248439;I79_004230|1.20636836032;H671_7g18194|1.26591061491;H671_5g14786|1.21412847443;I79_003356|1.22350011339;I79_010870|1.24568488248;I79_010525|1.21027280641;H671_7g18193|1.24438558678;MTAP|1.22403791962;I79_024382|1.34266295758;I79_0179…	59	2332	248	11614	http://www.ebi.ac.uk/QuickGO/GTerm?id=GO:0044249	[]
6	5,6	protein transport	GO:0015031	0.0851	0.242	-0.99	-0.86	10.9323	-0.955498	I79_009067|1.20188582215;H671_3g8659|1.20492321341;I79_010394|1.24421199465;I79_020105|1.27461101255;I79_025279|0.826079611676;I79_010384|0.802200951954;H671_4g12051|0.783802496132;I79_006305|0.788361998428;I79_004224|0.79403293572;I79_001653|0.723459476128	10	285	248	11614	http://www.ebi.ac.uk/QuickGO/GTerm?id=GO:0015031	[]
4	4	protein localization	GO:0008104	0.089	0.252	-0.47	-0.59	10.9323	-0.955498	I79_009067|1.20188582215;H671_3g8659|1.20492321341;I79_010394|1.24421199465;I79_020105|1.27461101255;I79_012889|1.28456258734;I79_025279|0.826079611676;I79_010384|0.802200951954;H671_4g12051|0.783802496132;I79_006305|0.788361998428;I79_004224|0.79403293572;I79_001653|0.723459476128	11	325	248	11614	http://www.ebi.ac.uk/QuickGO/GTerm?id=GO:0008104	[]
5	5	lipid modification	GO:0030258	0.0908	0.257	0.32	-0.19	10.9323	-0.955498	I79_018324|1.20232120233;I79_000085|1.21370017038;I79_012096|1.42984492144	3	50	248	11614	http://www.ebi.ac.uk/QuickGO/GTerm?id=GO:0030258	[]
5	5	glycerolipid metabolic process	GO:0046486	0.0916	0.258	0.4	-0.15	10.9323	-0.955498	I79_018324|1.20232120233;I79_000085|1.21370017038;I79_012096|1.42984492144;I79_011659|0.824068097497	4	80	248	11614	http://www.ebi.ac.uk/QuickGO/GTerm?id=GO:0046486	[]
5	5	sphingolipid metabolic process	GO:0006665	0.0922	0.259	-0.21	-0.46	10.9323	-0.955498	I79_005452|0.743315756441;I79_011659|0.824068097497	2	24	248	11614	http://www.ebi.ac.uk/QuickGO/GTerm?id=GO:0006665	[]
3	3	regulation of biological quality	GO:0065008	0.0942	0.264	1.61	0.47	10.9323	-0.955498	I79_012342|1.21938751985;I79_015603|1.21354048597;I79_012527|1.24661674779;I79_022931|1.21157168686;I79_002954|1.2144758056;I79_013257|1.25373131431;I79_005726|1.20192837727;I79_005762|2.0601588638;H671_2g6461|1.27541761916;I79_014532|1.348262818;I79_016641|1.25356513756;I79_012889|1.28456258734;I79_009477|1.26899076307;I79_001653|0.723459476128	14	444	248	11614	http://www.ebi.ac.uk/QuickGO/GTerm?id=GO:0065008	[]
6	6	positive regulation of hydrolase activity	GO:0051345	0.0956	0.267	0.76	0.04	10.9323	-0.955498	H671_3g8659|1.20492321341;I79_005789|1.2042157552;I79_018801|1.23862233059;I79_022935|1.21397736008;I79_002807|1.20471819405;I79_022042|1.31264107749;I79_018968|1.21178727091;I79_012066|1.38803421066	8	218	248	11614	http://www.ebi.ac.uk/QuickGO/GTerm?id=GO:0051345	[]
5	5	extracellular matrix organization	GO:0030198	0.097	0.268	0.55	-0.07	10.9323	-0.955498	I79_021805|1.3676931086;I79_015603|1.21354048597;I79_011724|1.20306229274;I79_012889|1.28456258734;I79_015066|1.37063637792	5	114	248	11614	http://www.ebi.ac.uk/QuickGO/GTerm?id=GO:0030198	[]
4	4	extracellular structure organization	GO:0043062	0.097	0.268	0.55	-0.07	10.9323	-0.955498	I79_021805|1.3676931086;I79_015603|1.21354048597;I79_011724|1.20306229274;I79_012889|1.28456258734;I79_015066|1.37063637792	5	114	248	11614	http://www.ebi.ac.uk/QuickGO/GTerm?id=GO:0043062	[]
5	4,5	establishment of protein localization	GO:0045184	0.0977	0.268	-0.99	-0.86	10.9323	-0.955498	I79_009067|1.20188582215;H671_3g8659|1.20492321341;I79_010394|1.24421199465;I79_020105|1.27461101255;I79_025279|0.826079611676;I79_010384|0.802200951954;H671_4g12051|0.783802496132;I79_006305|0.788361998428;I79_004224|0.79403293572;I79_001653|0.723459476128	10	293	248	11614	http://www.ebi.ac.uk/QuickGO/GTerm?id=GO:0045184	[]
4	3,4	maintenance of location	GO:0051235	0.0989	0.268	0.03	-0.34	10.9323	-0.955498	I79_012889|1.28456258734;I79_001653|0.723459476128	2	25	248	11614	http://www.ebi.ac.uk/QuickGO/GTerm?id=GO:0051235	[]
8	6,7,8	regulation of translation	GO:0006417	0.0993	0.268	0.26	-0.22	10.9323	-0.955498	I79_012527|1.24661674779;DOHH|1.20392628806;I79_017854|1.20540252765	3	52	248	11614	http://www.ebi.ac.uk/QuickGO/GTerm?id=GO:0006417	[]
6	5,6	regulation of cellular amide metabolic process	GO:0034248	0.0993	0.268	0.26	-0.22	10.9323	-0.955498	I79_012527|1.24661674779;DOHH|1.20392628806;I79_017854|1.20540252765	3	52	248	11614	http://www.ebi.ac.uk/QuickGO/GTerm?id=GO:0034248	[]
4	4	cell division	GO:0051301	0.0998	0.268	0.53	-0.09	10.9323	-0.955498	I79_002464|1.22353313809;I79_015000|1.22618295935;I79_009065|1.3713082091;I79_007690|1.32245778956;I79_001796|1.23316746249	5	115	248	11614	http://www.ebi.ac.uk/QuickGO/GTerm?id=GO:0051301	[]
8	7,8	serine transport	GO:0032329	0.102	0.268	0	-0.35	10.9323	-0.955498	I79_011659|0.824068097497	1	5	248	11614	http://www.ebi.ac.uk/QuickGO/GTerm?id=GO:0032329	[]
5	5	aldehyde catabolic process	GO:0046185	0.102	0.268	0	-0.35	10.9323	-0.955498	I79_018133|1.21705699302	1	5	248	11614	http://www.ebi.ac.uk/QuickGO/GTerm?id=GO:0046185	[]
5	4,5	regulation of coagulation	GO:0050818	0.102	0.268	0	-0.35	10.9323	-0.955498	I79_018648|1.33132263341	1	5	248	11614	http://www.ebi.ac.uk/QuickGO/GTerm?id=GO:0050818	[]
7	6,7	sphingolipid catabolic process	GO:0030149	0.102	0.268	0	-0.35	10.9323	-0.955498	I79_005452|0.743315756441	1	5	248	11614	http://www.ebi.ac.uk/QuickGO/GTerm?id=GO:0030149	[]
8	8	malate metabolic process	GO:0006108	0.102	0.268	0	-0.35	10.9323	-0.955498	I79_014297|1.20525147526	1	5	248	11614	http://www.ebi.ac.uk/QuickGO/GTerm?id=GO:0006108	[]
5	5	actin filament severing	GO:0051014	0.102	0.268	0	-0.35	10.9323	-0.955498	I79_015603|1.21354048597	1	5	248	11614	http://www.ebi.ac.uk/QuickGO/GTerm?id=GO:0051014	[]
5	5	female gamete generation	GO:0007292	0.102	0.268	0	-0.35	10.9323	-0.955498	I79_015066|1.37063637792	1	5	248	11614	http://www.ebi.ac.uk/QuickGO/GTerm?id=GO:0007292	[]
7	7	galactose metabolic process	GO:0006012	0.102	0.268	0	-0.35	10.9323	-0.955498	I79_012071|1.23569969128	1	5	248	11614	http://www.ebi.ac.uk/QuickGO/GTerm?id=GO:0006012	[]
7	7	gliogenesis	GO:0042063	0.102	0.268	0	-0.35	10.9323	-0.955498	I79_025189|0.63387301955	1	5	248	11614	http://www.ebi.ac.uk/QuickGO/GTerm?id=GO:0042063	[]
7	7	neutral amino acid transport	GO:0015804	0.102	0.268	0	-0.35	10.9323	-0.955498	I79_011659|0.824068097497	1	5	248	11614	http://www.ebi.ac.uk/QuickGO/GTerm?id=GO:0015804	[]
8	8	L-serine transport	GO:0015825	0.102	0.268	0	-0.35	10.9323	-0.955498	I79_011659|0.824068097497	1	5	248	11614	http://www.ebi.ac.uk/QuickGO/GTerm?id=GO:0015825	[]
5	5	branched-chain amino acid metabolic process	GO:0009081	0.102	0.268	0	-0.35	10.9323	-0.955498	I79_004748|1.20145278571	1	5	248	11614	http://www.ebi.ac.uk/QuickGO/GTerm?id=GO:0009081	[]
6	6	membrane lipid catabolic process	GO:0046466	0.102	0.268	0	-0.35	10.9323	-0.955498	I79_005452|0.743315756441	1	5	248	11614	http://www.ebi.ac.uk/QuickGO/GTerm?id=GO:0046466	[]
7	6,7	negative regulation of nucleotide metabolic process	GO:0045980	0.102	0.268	0	-0.35	10.9323	-0.955498	I79_004192|0.786412936612	1	5	248	11614	http://www.ebi.ac.uk/QuickGO/GTerm?id=GO:0045980	[]
7	7	leukotriene biosynthetic process	GO:0019370	0.102	0.268	0	-0.35	10.9323	-0.955498	I79_000269|1.27161089334	1	5	248	11614	http://www.ebi.ac.uk/QuickGO/GTerm?id=GO:0019370	[]
7	4,6,7	negative regulation of protein transport	GO:0051224	0.102	0.268	0	-0.35	10.9323	-0.955498	I79_001653|0.723459476128	1	5	248	11614	http://www.ebi.ac.uk/QuickGO/GTerm?id=GO:0051224	[]
8	6,8	nucleosome assembly	GO:0006334	0.104	0.27	-0.28	-0.49	10.9323	-0.955498	I79_008702|0.786632399094;I79_008715|0.823570319988;I79_008693|0.817455971089	3	53	248	11614	http://www.ebi.ac.uk/QuickGO/GTerm?id=GO:0006334	[]
5	5	chromatin assembly	GO:0031497	0.104	0.27	-0.28	-0.49	10.9323	-0.955498	I79_008702|0.786632399094;I79_008715|0.823570319988;I79_008693|0.817455971089	3	53	248	11614	http://www.ebi.ac.uk/QuickGO/GTerm?id=GO:0031497	[]
9	8,9	actin filament depolymerization	GO:0030042	0.106	0.273	0.22	-0.24	10.9323	-0.955498	I79_021805|1.3676931086;I79_015603|1.21354048597	2	26	248	11614	http://www.ebi.ac.uk/QuickGO/GTerm?id=GO:0030042	[]
5	5	cellular lipid catabolic process	GO:0044242	0.106	0.273	0.04	-0.33	10.9323	-0.955498	I79_000293|1.21374104652;I79_005452|0.743315756441	2	26	248	11614	http://www.ebi.ac.uk/QuickGO/GTerm?id=GO:0044242	[]
7	6,7	negative regulation of cytoskeleton organization	GO:0051494	0.106	0.273	0.19	-0.26	10.9323	-0.955498	I79_015603|1.21354048597;I79_012889|1.28456258734	2	26	248	11614	http://www.ebi.ac.uk/QuickGO/GTerm?id=GO:0051494	[]
3	3	regulation of molecular function	GO:0065009	0.107	0.274	1.58	0.45	10.9323	-0.955498	H671_3g8659|1.20492321341;I79_005789|1.2042157552;I79_018801|1.23862233059;I79_022935|1.21397736008;I79_023463|1.27297577705;I79_002807|1.20471819405;H671_4g13394|1.26027573605;I79_007370|1.46927889581;I79_022042|1.31264107749;I79_024459|1.27543301475;I79_018968|1.21178727091;I79_000697|1.27109315161;I79_012066|1.38803421066;I79_005452|0.743315756441;I79_004192|0.786412936612	15	493	248	11614	http://www.ebi.ac.uk/QuickGO/GTerm?id=GO:0065009	[]
8	8	protein depolymerization	GO:0051261	0.113	0.288	0.22	-0.24	10.9323	-0.955498	I79_021805|1.3676931086;I79_015603|1.21354048597	2	27	248	11614	http://www.ebi.ac.uk/QuickGO/GTerm?id=GO:0051261	[]
7	5,7	chromatin assembly or disassembly	GO:0006333	0.113	0.288	-0.28	-0.49	10.9323	-0.955498	I79_008702|0.786632399094;I79_008715|0.823570319988;I79_008693|0.817455971089	3	55	248	11614	http://www.ebi.ac.uk/QuickGO/GTerm?id=GO:0006333	[]
7	5,7	nucleosome organization	GO:0034728	0.117	0.296	-0.28	-0.49	10.9323	-0.955498	I79_008702|0.786632399094;I79_008715|0.823570319988;I79_008693|0.817455971089	3	56	248	11614	http://www.ebi.ac.uk/QuickGO/GTerm?id=GO:0034728	[]
11	10,11	cellular iron ion homeostasis	GO:0006879	0.12	0.296	0.2	-0.25	10.9323	-0.955498	I79_013257|1.25373131431;I79_016641|1.25356513756	2	28	248	11614	http://www.ebi.ac.uk/QuickGO/GTerm?id=GO:0006879	[]
6	6	amide biosynthetic process	GO:0043604	0.12	0.296	2.61	0.98	10.9323	-0.955498	I79_013848|1.25805640463;H671_4g13171|1.20673095356;AARS|1.21777400111;I79_021990|1.27496053772;H671_5g14786|1.21412847443;I79_003356|1.22350011339;I79_010870|1.24568488248;I79_010525|1.21027280641;I79_001573|1.2181975274;I79_012527|1.24661674779;I79_013985|1.42697408726;I79_013744|1.32111537893;I79_002748|1.20977805275;I79_018641|4.37563490303;DOHH|1.20392628806;I79_008740|1.27540598579;I79_0155…	20	706	248	11614	http://www.ebi.ac.uk/QuickGO/GTerm?id=GO:0043604	[]
6	6	purine nucleobase metabolic process	GO:0006144	0.121	0.296	0	-0.35	10.9323	-0.955498	GMPR|1.23132632363	1	6	248	11614	http://www.ebi.ac.uk/QuickGO/GTerm?id=GO:0006144	[]
9	8,9	glucose transport	GO:0015758	0.121	0.296	0	-0.35	10.9323	-0.955498	I79_009336|0.787584643523	1	6	248	11614	http://www.ebi.ac.uk/QuickGO/GTerm?id=GO:0015758	[]
10	5,6,7,8,9,10	microtubule nucleation	GO:0007020	0.121	0.296	0	-0.35	10.9323	-0.955498	I79_011724|1.20306229274	1	6	248	11614	http://www.ebi.ac.uk/QuickGO/GTerm?id=GO:0007020	[]
6	6	glycerol-3-phosphate metabolic process	GO:0006072	0.121	0.296	0	-0.35	10.9323	-0.955498	I79_015584|0.78141683812	1	6	248	11614	http://www.ebi.ac.uk/QuickGO/GTerm?id=GO:0006072	[]
8	8	phosphate ion transport	GO:0006817	0.121	0.296	0	-0.35	10.9323	-0.955498	I79_003441|1.30070213658	1	6	248	11614	http://www.ebi.ac.uk/QuickGO/GTerm?id=GO:0006817	[]
6	6	leukotriene metabolic process	GO:0006691	0.121	0.296	0	-0.35	10.9323	-0.955498	I79_000269|1.27161089334	1	6	248	11614	http://www.ebi.ac.uk/QuickGO/GTerm?id=GO:0006691	[]
5	5	nucleoside salvage	GO:0043174	0.121	0.296	0	-0.35	10.9323	-0.955498	MTAP|1.22403791962	1	6	248	11614	http://www.ebi.ac.uk/QuickGO/GTerm?id=GO:0043174	[]
6	6	nucleotide-sugar biosynthetic process	GO:0009226	0.121	0.296	0	-0.35	10.9323	-0.955498	I79_000908|1.3974975979	1	6	248	11614	http://www.ebi.ac.uk/QuickGO/GTerm?id=GO:0009226	[]
5	5	heme biosynthetic process	GO:0006783	0.121	0.296	0	-0.35	10.9323	-0.955498	H671_3g9535|0.791900926328	1	6	248	11614	http://www.ebi.ac.uk/QuickGO/GTerm?id=GO:0006783	[]
6	4,6	S-adenosylmethionine metabolic process	GO:0046500	0.121	0.296	0	-0.35	10.9323	-0.955498	MRI1|1.2542065823	1	6	248	11614	http://www.ebi.ac.uk/QuickGO/GTerm?id=GO:0046500	[]
6	5,6	purine-containing compound salvage	GO:0043101	0.121	0.296	0	-0.35	10.9323	-0.955498	MTAP|1.22403791962	1	6	248	11614	http://www.ebi.ac.uk/QuickGO/GTerm?id=GO:0043101	[]
7	6,7	cysteine metabolic process	GO:0006534	0.121	0.296	0	-0.35	10.9323	-0.955498	MRI1|1.2542065823	1	6	248	11614	http://www.ebi.ac.uk/QuickGO/GTerm?id=GO:0006534	[]
5	5	peripheral nervous system development	GO:0007422	0.121	0.296	0	-0.35	10.9323	-0.955498	I79_025189|0.63387301955	1	6	248	11614	http://www.ebi.ac.uk/QuickGO/GTerm?id=GO:0007422	[]
6	5,6	nucleobase biosynthetic process	GO:0046112	0.121	0.296	0	-0.35	10.9323	-0.955498	H671_4g13027|1.20771501365	1	6	248	11614	http://www.ebi.ac.uk/QuickGO/GTerm?id=GO:0046112	[]
7	6,7	tetrahydrofolate metabolic process	GO:0046653	0.121	0.296	0	-0.35	10.9323	-0.955498	I79_001722|1.26937676987	1	6	248	11614	http://www.ebi.ac.uk/QuickGO/GTerm?id=GO:0046653	[]
4	4	organic substance biosynthetic process	GO:1901576	0.124	0.302	6.66	3.05	10.9323	-0.955498	I79_013848|1.25805640463;H671_4g13171|1.20673095356;IMPDH2|1.32901181423;AARS|1.21777400111;I79_017373|1.2093049695;I79_021990|1.27496053772;I79_012110|1.25362248439;I79_004230|1.20636836032;H671_7g18194|1.26591061491;H671_5g14786|1.21412847443;I79_017439|1.20694436624;I79_003356|1.22350011339;I79_010870|1.24568488248;I79_010525|1.21027280641;H671_7g18193|1.24438558678;MTAP|1.22403791962;I79_0243…	58	2353	248	11614	http://www.ebi.ac.uk/QuickGO/GTerm?id=GO:1901576	[]
6	5,6	actin cytoskeleton organization	GO:0030036	0.125	0.304	0.64	-0.03	10.9323	-0.955498	I79_021805|1.3676931086;I79_015603|1.21354048597;I79_012224|1.23602454686;I79_012889|1.28456258734;I79_015066|1.37063637792;I79_006134|1.20402737447	6	159	248	11614	http://www.ebi.ac.uk/QuickGO/GTerm?id=GO:0030036	[]
5	5	peptide metabolic process	GO:0006518	0.126	0.304	2.84	1.1	10.9323	-0.955498	I79_013848|1.25805640463;H671_4g13171|1.20673095356;AARS|1.21777400111;I79_021990|1.27496053772;I79_003356|1.22350011339;I79_010870|1.24568488248;I79_010525|1.21027280641;I79_001573|1.2181975274;I79_012527|1.24661674779;I79_013985|1.42697408726;I79_013744|1.32111537893;I79_002748|1.20977805275;I79_018641|4.37563490303;DOHH|1.20392628806;I79_008740|1.27540598579;I79_005762|2.0601588638;I79_015559|…	20	711	248	11614	http://www.ebi.ac.uk/QuickGO/GTerm?id=GO:0006518	[]
4	4	regulation of cellular component size	GO:0032535	0.127	0.305	0.28	-0.21	10.9323	-0.955498	I79_012342|1.21938751985;I79_015603|1.21354048597;I79_012889|1.28456258734	3	58	248	11614	http://www.ebi.ac.uk/QuickGO/GTerm?id=GO:0032535	[]
6	5,6	cellular chemical homeostasis	GO:0055082	0.127	0.305	0.28	-0.21	10.9323	-0.955498	I79_022931|1.21157168686;I79_013257|1.25373131431;I79_016641|1.25356513756	3	58	248	11614	http://www.ebi.ac.uk/QuickGO/GTerm?id=GO:0055082	[]
4	4	cellular component assembly	GO:0022607	0.128	0.306	1.17	0.25	10.9323	-0.955498	I79_015306|1.21434310048;I79_019110|1.3017127502;I79_008223|1.25284339005;I79_015603|1.21354048597;I79_016573|1.25276885399;I79_011724|1.20306229274;I79_015748|1.32402236433;I79_012889|1.28456258734;I79_008702|0.786632399094;I79_008715|0.823570319988;I79_008693|0.817455971089;I79_007823|0.780450125277	12	388	248	11614	http://www.ebi.ac.uk/QuickGO/GTerm?id=GO:0022607	[]
4	4	actin filament-based process	GO:0030029	0.128	0.307	0.64	-0.03	10.9323	-0.955498	I79_021805|1.3676931086;I79_015603|1.21354048597;I79_012224|1.23602454686;I79_012889|1.28456258734;I79_015066|1.37063637792;I79_006134|1.20402737447	6	160	248	11614	http://www.ebi.ac.uk/QuickGO/GTerm?id=GO:0030029	[]
4	4	regulation of cell proliferation	GO:0042127	0.131	0.312	0.2	-0.25	10.9323	-0.955498	I79_002464|1.22353313809;I79_010910|1.40266717608;I79_025189|0.63387301955	3	59	248	11614	http://www.ebi.ac.uk/QuickGO/GTerm?id=GO:0042127	[]
7	7	phosphatidylinositol metabolic process	GO:0046488	0.131	0.312	0.32	-0.19	10.9323	-0.955498	I79_018324|1.20232120233;I79_000085|1.21370017038;I79_012096|1.42984492144	3	59	248	11614	http://www.ebi.ac.uk/QuickGO/GTerm?id=GO:0046488	[]
5	5	regulation of hydrolase activity	GO:0051336	0.132	0.312	0.97	0.14	10.9323	-0.955498	H671_3g8659|1.20492321341;I79_005789|1.2042157552;I79_018801|1.23862233059;I79_022935|1.21397736008;I79_002807|1.20471819405;I79_022042|1.31264107749;I79_024459|1.27543301475;I79_018968|1.21178727091;I79_012066|1.38803421066;I79_004192|0.786412936612	10	312	248	11614	http://www.ebi.ac.uk/QuickGO/GTerm?id=GO:0051336	[]
3	3	positive regulation of metabolic process	GO:0009893	0.132	0.312	1.02	0.17	10.9323	-0.955498	I79_005789|1.2042157552;I79_018801|1.23862233059;I79_022935|1.21397736008;I79_023463|1.27297577705;I79_002807|1.20471819405;I79_022042|1.31264107749;I79_018968|1.21178727091;I79_000697|1.27109315161;I79_012066|1.38803421066;I79_005452|0.743315756441	10	312	248	11614	http://www.ebi.ac.uk/QuickGO/GTerm?id=GO:0009893	[]
10	10	iron ion homeostasis	GO:0055072	0.134	0.316	0.2	-0.25	10.9323	-0.955498	I79_013257|1.25373131431;I79_016641|1.25356513756	2	30	248	11614	http://www.ebi.ac.uk/QuickGO/GTerm?id=GO:0055072	[]
10	9,10	cellular transition metal ion homeostasis	GO:0046916	0.134	0.316	0.2	-0.25	10.9323	-0.955498	I79_013257|1.25373131431;I79_016641|1.25356513756	2	30	248	11614	http://www.ebi.ac.uk/QuickGO/GTerm?id=GO:0046916	[]
7	7	DNA packaging	GO:0006323	0.136	0.32	-0.28	-0.49	10.9323	-0.955498	I79_008702|0.786632399094;I79_008715|0.823570319988;I79_008693|0.817455971089	3	60	248	11614	http://www.ebi.ac.uk/QuickGO/GTerm?id=GO:0006323	[]
7	6,7	actin filament organization	GO:0007015	0.138	0.32	0.47	-0.12	10.9323	-0.955498	I79_021805|1.3676931086;I79_015603|1.21354048597;I79_012889|1.28456258734;I79_015066|1.37063637792	4	93	248	11614	http://www.ebi.ac.uk/QuickGO/GTerm?id=GO:0007015	[]
4	3,4	developmental growth	GO:0048589	0.14	0.32	0	-0.35	10.9323	-0.955498	I79_012342|1.21938751985	1	7	248	11614	http://www.ebi.ac.uk/QuickGO/GTerm?id=GO:0048589	[]
9	8,9	pyrimidine ribonucleoside monophosphate biosynthetic process	GO:0009174	0.14	0.32	0	-0.35	10.9323	-0.955498	H671_4g13027|1.20771501365	1	7	248	11614	http://www.ebi.ac.uk/QuickGO/GTerm?id=GO:0009174	[]
8	7,8	cotranslational protein targeting to membrane	GO:0006613	0.14	0.32	0	-0.35	10.9323	-0.955498	I79_004224|0.79403293572	1	7	248	11614	http://www.ebi.ac.uk/QuickGO/GTerm?id=GO:0006613	[]
10	9,10	UMP biosynthetic process	GO:0006222	0.14	0.32	0	-0.35	10.9323	-0.955498	H671_4g13027|1.20771501365	1	7	248	11614	http://www.ebi.ac.uk/QuickGO/GTerm?id=GO:0006222	[]
5	5	protein prenylation	GO:0018342	0.14	0.32	0	-0.35	10.9323	-0.955498	I79_008535|1.25057967899	1	7	248	11614	http://www.ebi.ac.uk/QuickGO/GTerm?id=GO:0018342	[]
7	6,7	folic acid-containing compound biosynthetic process	GO:0009396	0.14	0.32	0	-0.35	10.9323	-0.955498	H671_5g14786|1.21412847443	1	7	248	11614	http://www.ebi.ac.uk/QuickGO/GTerm?id=GO:0009396	[]
9	8,9	SRP-dependent cotranslational protein targeting to membrane	GO:0006614	0.14	0.32	0	-0.35	10.9323	-0.955498	I79_004224|0.79403293572	1	7	248	11614	http://www.ebi.ac.uk/QuickGO/GTerm?id=GO:0006614	[]
4	4	prenylation	GO:0097354	0.14	0.32	0	-0.35	10.9323	-0.955498	I79_008535|1.25057967899	1	7	248	11614	http://www.ebi.ac.uk/QuickGO/GTerm?id=GO:0097354	[]
8	7,8	hexose transport	GO:0008645	0.14	0.32	0	-0.35	10.9323	-0.955498	I79_009336|0.787584643523	1	7	248	11614	http://www.ebi.ac.uk/QuickGO/GTerm?id=GO:0008645	[]
8	8	pyrimidine ribonucleoside monophosphate metabolic process	GO:0009173	0.14	0.32	0	-0.35	10.9323	-0.955498	H671_4g13027|1.20771501365	1	7	248	11614	http://www.ebi.ac.uk/QuickGO/GTerm?id=GO:0009173	[]
5	5	response to metal ion	GO:0010038	0.14	0.32	0	-0.35	10.9323	-0.955498	I79_013257|1.25373131431	1	7	248	11614	http://www.ebi.ac.uk/QuickGO/GTerm?id=GO:0010038	[]
9	8,9	UMP metabolic process	GO:0046049	0.14	0.32	0	-0.35	10.9323	-0.955498	H671_4g13027|1.20771501365	1	7	248	11614	http://www.ebi.ac.uk/QuickGO/GTerm?id=GO:0046049	[]
6	6	translation	GO:0006412	0.145	0.329	2.53	0.94	10.9323	-0.955498	I79_013848|1.25805640463;H671_4g13171|1.20673095356;AARS|1.21777400111;I79_021990|1.27496053772;I79_003356|1.22350011339;I79_010870|1.24568488248;I79_010525|1.21027280641;I79_001573|1.2181975274;I79_012527|1.24661674779;I79_013985|1.42697408726;I79_013744|1.32111537893;I79_002748|1.20977805275;I79_018641|4.37563490303;DOHH|1.20392628806;I79_008740|1.27540598579;I79_015559|1.21363735502;I79_010927…	19	684	248	11614	http://www.ebi.ac.uk/QuickGO/GTerm?id=GO:0006412	[]
7	7	L-amino acid transport	GO:0015807	0.159	0.349	0	-0.35	10.9323	-0.955498	I79_011659|0.824068097497	1	8	248	11614	http://www.ebi.ac.uk/QuickGO/GTerm?id=GO:0015807	[]
7	7	glycine metabolic process	GO:0006544	0.159	0.349	0	-0.35	10.9323	-0.955498	I79_001722|1.26937676987	1	8	248	11614	http://www.ebi.ac.uk/QuickGO/GTerm?id=GO:0006544	[]
4	4	myeloid leukocyte activation	GO:0002274	0.159	0.349	0	-0.35	10.9323	-0.955498	I79_025189|0.63387301955	1	8	248	11614	http://www.ebi.ac.uk/QuickGO/GTerm?id=GO:0002274	[]
10	8,9,10	activation of MAPKK activity	GO:0000186	0.159	0.349	0	-0.35	10.9323	-0.955498	I79_000697|1.27109315161	1	8	248	11614	http://www.ebi.ac.uk/QuickGO/GTerm?id=GO:0000186	[]
9	7,8,9	protein targeting to ER	GO:0045047	0.159	0.349	0	-0.35	10.9323	-0.955498	I79_004224|0.79403293572	1	8	248	11614	http://www.ebi.ac.uk/QuickGO/GTerm?id=GO:0045047	[]
5	5	sulfur compound catabolic process	GO:0044273	0.159	0.349	0	-0.35	10.9323	-0.955498	I79_007494|1.22372566803	1	8	248	11614	http://www.ebi.ac.uk/QuickGO/GTerm?id=GO:0044273	[]
7	6,7	icosanoid biosynthetic process	GO:0046456	0.159	0.349	0	-0.35	10.9323	-0.955498	I79_000269|1.27161089334	1	8	248	11614	http://www.ebi.ac.uk/QuickGO/GTerm?id=GO:0046456	[]
6	6	myelination	GO:0042552	0.159	0.349	0	-0.35	10.9323	-0.955498	I79_025189|0.63387301955	1	8	248	11614	http://www.ebi.ac.uk/QuickGO/GTerm?id=GO:0042552	[]
8	6,7,8	establishment of protein localization to endoplasmic reticulum	GO:0072599	0.159	0.349	0	-0.35	10.9323	-0.955498	I79_004224|0.79403293572	1	8	248	11614	http://www.ebi.ac.uk/QuickGO/GTerm?id=GO:0072599	[]
9	5,6,7,8,9	microtubule polymerization	GO:0046785	0.159	0.349	0	-0.35	10.9323	-0.955498	I79_011724|1.20306229274	1	8	248	11614	http://www.ebi.ac.uk/QuickGO/GTerm?id=GO:0046785	[]
4	4	ensheathment of neurons	GO:0007272	0.159	0.349	0	-0.35	10.9323	-0.955498	I79_025189|0.63387301955	1	8	248	11614	http://www.ebi.ac.uk/QuickGO/GTerm?id=GO:0007272	[]
4	4	embryonic organ development	GO:0048568	0.159	0.349	0	-0.35	10.9323	-0.955498	I79_014883|1.73739113404	1	8	248	11614	http://www.ebi.ac.uk/QuickGO/GTerm?id=GO:0048568	[]
6	5,6	phosphatidylserine metabolic process	GO:0006658	0.159	0.349	0	-0.35	10.9323	-0.955498	I79_011659|0.824068097497	1	8	248	11614	http://www.ebi.ac.uk/QuickGO/GTerm?id=GO:0006658	[]
5	5	axon ensheathment	GO:0008366	0.159	0.349	0	-0.35	10.9323	-0.955498	I79_025189|0.63387301955	1	8	248	11614	http://www.ebi.ac.uk/QuickGO/GTerm?id=GO:0008366	[]
7	6,7	peptide biosynthetic process	GO:0043043	0.159	0.349	2.53	0.94	10.9323	-0.955498	I79_013848|1.25805640463;H671_4g13171|1.20673095356;AARS|1.21777400111;I79_021990|1.27496053772;I79_003356|1.22350011339;I79_010870|1.24568488248;I79_010525|1.21027280641;I79_001573|1.2181975274;I79_012527|1.24661674779;I79_013985|1.42697408726;I79_013744|1.32111537893;I79_002748|1.20977805275;I79_018641|4.37563490303;DOHH|1.20392628806;I79_008740|1.27540598579;I79_015559|1.21363735502;I79_010927…	19	694	248	11614	http://www.ebi.ac.uk/QuickGO/GTerm?id=GO:0043043	[]
7	7	positive regulation of GTPase activity	GO:0043547	0.16	0.351	0.68	0	10.9323	-0.955498	H671_3g8659|1.20492321341;I79_018801|1.23862233059;I79_022935|1.21397736008;I79_002807|1.20471819405;I79_022042|1.31264107749;I79_018968|1.21178727091;I79_012066|1.38803421066	7	209	248	11614	http://www.ebi.ac.uk/QuickGO/GTerm?id=GO:0043547	[]
8	7,8	purine nucleoside triphosphate biosynthetic process	GO:0009145	0.164	0.357	0.2	-0.25	10.9323	-0.955498	H671_7g18194|1.26591061491;H671_7g18193|1.24438558678	2	34	248	11614	http://www.ebi.ac.uk/QuickGO/GTerm?id=GO:0009145	[]
9	8,9	purine ribonucleoside triphosphate biosynthetic process	GO:0009206	0.164	0.357	0.2	-0.25	10.9323	-0.955498	H671_7g18194|1.26591061491;H671_7g18193|1.24438558678	2	34	248	11614	http://www.ebi.ac.uk/QuickGO/GTerm?id=GO:0009206	[]
6	6	protein-DNA complex assembly	GO:0065004	0.167	0.362	-0.28	-0.49	10.9323	-0.955498	I79_008702|0.786632399094;I79_008715|0.823570319988;I79_008693|0.817455971089	3	66	248	11614	http://www.ebi.ac.uk/QuickGO/GTerm?id=GO:0065004	[]
8	7,8	actin polymerization or depolymerization	GO:0008154	0.167	0.362	0.33	-0.19	10.9323	-0.955498	I79_021805|1.3676931086;I79_015603|1.21354048597;I79_012889|1.28456258734	3	66	248	11614	http://www.ebi.ac.uk/QuickGO/GTerm?id=GO:0008154	[]
4	4	lipid metabolic process	GO:0006629	0.169	0.363	1.02	0.17	10.9323	-0.955498	I79_012110|1.25362248439;I79_000269|1.27161089334;I79_018324|1.20232120233;I79_000085|1.21370017038;I79_000293|1.21374104652;I79_012096|1.42984492144;I79_016396|0.751597900824;H671_3g9036|0.829258823855;I79_005452|0.743315756441;I79_011659|0.824068097497	10	330	248	11614	http://www.ebi.ac.uk/QuickGO/GTerm?id=GO:0006629	[]
5	5	cellular protein metabolic process	GO:0044267	0.17	0.363	6.07	2.75	10.9323	-0.955498	I79_013848|1.25805640463;Uba1|1.21316231505;I79_016693|1.24231127321;H671_4g13171|1.20673095356;AARS|1.21777400111;I79_021990|1.27496053772;I79_010526|1.37535482969;I79_003356|1.22350011339;I79_015854|1.22939189783;I79_010870|1.24568488248;I79_010525|1.21027280641;I79_001573|1.2181975274;I79_012527|1.24661674779;I79_002464|1.22353313809;I79_000267|1.25876662378;I79_013985|1.42697408726;I79_013744…	53	2187	248	11614	http://www.ebi.ac.uk/QuickGO/GTerm?id=GO:0044267	[]
9	9	transition metal ion homeostasis	GO:0055076	0.171	0.363	0.2	-0.25	10.9323	-0.955498	I79_013257|1.25373131431;I79_016641|1.25356513756	2	35	248	11614	http://www.ebi.ac.uk/QuickGO/GTerm?id=GO:0055076	[]
5	5	negative regulation of organelle organization	GO:0010639	0.171	0.363	0.19	-0.26	10.9323	-0.955498	I79_015603|1.21354048597;I79_012889|1.28456258734	2	35	248	11614	http://www.ebi.ac.uk/QuickGO/GTerm?id=GO:0010639	[]
6	6	fatty acid biosynthetic process	GO:0006633	0.171	0.363	0.02	-0.34	10.9323	-0.955498	I79_000269|1.27161089334;I79_016396|0.751597900824	2	35	248	11614	http://www.ebi.ac.uk/QuickGO/GTerm?id=GO:0006633	[]
7	7	protein deubiquitination	GO:0016579	0.172	0.363	0.27	-0.22	10.9323	-0.955498	I79_000267|1.25876662378;I79_006661|1.21570110823;I79_000989|1.21732901231	3	67	248	11614	http://www.ebi.ac.uk/QuickGO/GTerm?id=GO:0016579	[]
5	5	cellular protein localization	GO:0034613	0.174	0.363	0.34	-0.18	10.9323	-0.955498	I79_009067|1.20188582215;I79_010394|1.24421199465;I79_020105|1.27461101255;I79_012889|1.28456258734;I79_006305|0.788361998428;I79_004224|0.79403293572;I79_001653|0.723459476128	7	214	248	11614	http://www.ebi.ac.uk/QuickGO/GTerm?id=GO:0034613	[]
4	4	cellular macromolecule localization	GO:0070727	0.174	0.363	0.34	-0.18	10.9323	-0.955498	I79_009067|1.20188582215;I79_010394|1.24421199465;I79_020105|1.27461101255;I79_012889|1.28456258734;I79_006305|0.788361998428;I79_004224|0.79403293572;I79_001653|0.723459476128	7	214	248	11614	http://www.ebi.ac.uk/QuickGO/GTerm?id=GO:0070727	[]
7	7	pyrimidine nucleoside monophosphate metabolic process	GO:0009129	0.177	0.363	0	-0.35	10.9323	-0.955498	H671_4g13027|1.20771501365	1	9	248	11614	http://www.ebi.ac.uk/QuickGO/GTerm?id=GO:0009129	[]
5	5	amino sugar metabolic process	GO:0006040	0.177	0.363	0	-0.35	10.9323	-0.955498	I79_000908|1.3974975979	1	9	248	11614	http://www.ebi.ac.uk/QuickGO/GTerm?id=GO:0006040	[]
8	5,7,8	posttranscriptional gene silencing	GO:0016441	0.177	0.363	0	-0.35	10.9323	-0.955498	I79_007370|1.46927889581	1	9	248	11614	http://www.ebi.ac.uk/QuickGO/GTerm?id=GO:0016441	[]
7	6,7	monosaccharide transport	GO:0015749	0.177	0.363	0	-0.35	10.9323	-0.955498	I79_009336|0.787584643523	1	9	248	11614	http://www.ebi.ac.uk/QuickGO/GTerm?id=GO:0015749	[]
6	6	glucan metabolic process	GO:0044042	0.177	0.363	0	-0.35	10.9323	-0.955498	I79_017241|1.28844471225	1	9	248	11614	http://www.ebi.ac.uk/QuickGO/GTerm?id=GO:0044042	[]
4	4	heme metabolic process	GO:0042168	0.177	0.363	0	-0.35	10.9323	-0.955498	H671_3g9535|0.791900926328	1	9	248	11614	http://www.ebi.ac.uk/QuickGO/GTerm?id=GO:0042168	[]
6	5,6	energy reserve metabolic process	GO:0006112	0.177	0.363	0	-0.35	10.9323	-0.955498	I79_017241|1.28844471225	1	9	248	11614	http://www.ebi.ac.uk/QuickGO/GTerm?id=GO:0006112	[]
10	9,10	barbed-end actin filament capping	GO:0051016	0.177	0.363	0	-0.35	10.9323	-0.955498	I79_015603|1.21354048597	1	9	248	11614	http://www.ebi.ac.uk/QuickGO/GTerm?id=GO:0051016	[]
7	6,7	cellular glucan metabolic process	GO:0006073	0.177	0.363	0	-0.35	10.9323	-0.955498	I79_017241|1.28844471225	1	9	248	11614	http://www.ebi.ac.uk/QuickGO/GTerm?id=GO:0006073	[]
6	6	regulation of cell morphogenesis involved in differentiation	GO:0010769	0.177	0.363	0	-0.35	10.9323	-0.955498	I79_012342|1.21938751985	1	9	248	11614	http://www.ebi.ac.uk/QuickGO/GTerm?id=GO:0010769	[]
9	6,8,9	posttranscriptional gene silencing by RNA	GO:0035194	0.177	0.363	0	-0.35	10.9323	-0.955498	I79_007370|1.46927889581	1	9	248	11614	http://www.ebi.ac.uk/QuickGO/GTerm?id=GO:0035194	[]
6	6	ceramide metabolic process	GO:0006672	0.177	0.363	0	-0.35	10.9323	-0.955498	I79_005452|0.743315756441	1	9	248	11614	http://www.ebi.ac.uk/QuickGO/GTerm?id=GO:0006672	[]
5	5	glycogen metabolic process	GO:0005977	0.177	0.363	0	-0.35	10.9323	-0.955498	I79_017241|1.28844471225	1	9	248	11614	http://www.ebi.ac.uk/QuickGO/GTerm?id=GO:0005977	[]
10	7,8,10	regulation of neuron projection development	GO:0010975	0.177	0.363	0	-0.35	10.9323	-0.955498	I79_012342|1.21938751985	1	9	248	11614	http://www.ebi.ac.uk/QuickGO/GTerm?id=GO:0010975	[]
8	7,8	pyrimidine nucleoside monophosphate biosynthetic process	GO:0009130	0.177	0.363	0	-0.35	10.9323	-0.955498	H671_4g13027|1.20771501365	1	9	248	11614	http://www.ebi.ac.uk/QuickGO/GTerm?id=GO:0009130	[]
9	7,8,9	positive regulation of MAP kinase activity	GO:0043406	0.177	0.363	0	-0.35	10.9323	-0.955498	I79_000697|1.27109315161	1	9	248	11614	http://www.ebi.ac.uk/QuickGO/GTerm?id=GO:0043406	[]
6	6	regulation of GTPase activity	GO:0043087	0.177	0.363	0.68	0	10.9323	-0.955498	H671_3g8659|1.20492321341;I79_018801|1.23862233059;I79_022935|1.21397736008;I79_002807|1.20471819405;I79_022042|1.31264107749;I79_018968|1.21178727091;I79_012066|1.38803421066	7	215	248	11614	http://www.ebi.ac.uk/QuickGO/GTerm?id=GO:0043087	[]
7	7	cellular protein complex disassembly	GO:0043624	0.179	0.365	0.22	-0.24	10.9323	-0.955498	I79_021805|1.3676931086;I79_015603|1.21354048597	2	36	248	11614	http://www.ebi.ac.uk/QuickGO/GTerm?id=GO:0043624	[]
5	5	macromolecular complex disassembly	GO:0032984	0.179	0.365	0.22	-0.24	10.9323	-0.955498	I79_021805|1.3676931086;I79_015603|1.21354048597	2	36	248	11614	http://www.ebi.ac.uk/QuickGO/GTerm?id=GO:0032984	[]
6	6	protein complex disassembly	GO:0043241	0.179	0.365	0.22	-0.24	10.9323	-0.955498	I79_021805|1.3676931086;I79_015603|1.21354048597	2	36	248	11614	http://www.ebi.ac.uk/QuickGO/GTerm?id=GO:0043241	[]
5	5	protein-DNA complex subunit organization	GO:0071824	0.183	0.371	-0.28	-0.49	10.9323	-0.955498	I79_008702|0.786632399094;I79_008715|0.823570319988;I79_008693|0.817455971089	3	69	248	11614	http://www.ebi.ac.uk/QuickGO/GTerm?id=GO:0071824	[]
3	3	cell proliferation	GO:0008283	0.183	0.371	0.2	-0.25	10.9323	-0.955498	I79_002464|1.22353313809;I79_010910|1.40266717608;I79_025189|0.63387301955	3	69	248	11614	http://www.ebi.ac.uk/QuickGO/GTerm?id=GO:0008283	[]
4	4	macromolecular complex subunit organization	GO:0043933	0.186	0.376	1.32	0.32	10.9323	-0.955498	I79_015306|1.21434310048;I79_019110|1.3017127502;I79_008223|1.25284339005;I79_021805|1.3676931086;I79_015603|1.21354048597;I79_016573|1.25276885399;I79_011724|1.20306229274;I79_012889|1.28456258734;I79_015066|1.37063637792;I79_008702|0.786632399094;I79_008715|0.823570319988;I79_008693|0.817455971089;I79_007823|0.780450125277	13	460	248	11614	http://www.ebi.ac.uk/QuickGO/GTerm?id=GO:0043933	[]
7	6,7	nucleoside triphosphate biosynthetic process	GO:0009142	0.187	0.377	0.2	-0.25	10.9323	-0.955498	H671_7g18194|1.26591061491;H671_7g18193|1.24438558678	2	37	248	11614	http://www.ebi.ac.uk/QuickGO/GTerm?id=GO:0009142	[]
8	7,8	ribonucleoside triphosphate biosynthetic process	GO:0009201	0.187	0.377	0.2	-0.25	10.9323	-0.955498	H671_7g18194|1.26591061491;H671_7g18193|1.24438558678	2	37	248	11614	http://www.ebi.ac.uk/QuickGO/GTerm?id=GO:0009201	[]
5	5	organonitrogen compound catabolic process	GO:1901565	0.194	0.38	0.57	-0.06	10.9323	-0.955498	I79_007494|1.22372566803;I79_000267|1.25876662378;I79_012242|1.20171557854;I79_006661|1.21570110823;I79_000989|1.21732901231;I79_005452|0.743315756441	6	182	248	11614	http://www.ebi.ac.uk/QuickGO/GTerm?id=GO:1901565	[]
6	6	carbohydrate homeostasis	GO:0033500	0.194	0.38	0	-0.35	10.9323	-0.955498	I79_022931|1.21157168686	1	10	248	11614	http://www.ebi.ac.uk/QuickGO/GTerm?id=GO:0033500	[]
7	7	glucose homeostasis	GO:0042593	0.194	0.38	0	-0.35	10.9323	-0.955498	I79_022931|1.21157168686	1	10	248	11614	http://www.ebi.ac.uk/QuickGO/GTerm?id=GO:0042593	[]
8	6,7,8	cellular glucose homeostasis	GO:0001678	0.194	0.38	0	-0.35	10.9323	-0.955498	I79_022931|1.21157168686	1	10	248	11614	http://www.ebi.ac.uk/QuickGO/GTerm?id=GO:0001678	[]
7	7	cytoplasmic translation	GO:0002181	0.194	0.38	0	-0.35	10.9323	-0.955498	DOHH|1.20392628806	1	10	248	11614	http://www.ebi.ac.uk/QuickGO/GTerm?id=GO:0002181	[]
6	6	cellular modified amino acid catabolic process	GO:0042219	0.194	0.38	0	-0.35	10.9323	-0.955498	I79_007494|1.22372566803	1	10	248	11614	http://www.ebi.ac.uk/QuickGO/GTerm?id=GO:0042219	[]
6	5,6	iron-sulfur cluster assembly	GO:0016226	0.194	0.38	0	-0.35	10.9323	-0.955498	I79_015748|1.32402236433	1	10	248	11614	http://www.ebi.ac.uk/QuickGO/GTerm?id=GO:0016226	[]
5	5	metallo-sulfur cluster assembly	GO:0031163	0.194	0.38	0	-0.35	10.9323	-0.955498	I79_015748|1.32402236433	1	10	248	11614	http://www.ebi.ac.uk/QuickGO/GTerm?id=GO:0031163	[]
7	6,7	protein targeting to membrane	GO:0006612	0.194	0.38	0	-0.35	10.9323	-0.955498	I79_004224|0.79403293572	1	10	248	11614	http://www.ebi.ac.uk/QuickGO/GTerm?id=GO:0006612	[]
5	5	icosanoid metabolic process	GO:0006690	0.194	0.38	0	-0.35	10.9323	-0.955498	I79_000269|1.27161089334	1	10	248	11614	http://www.ebi.ac.uk/QuickGO/GTerm?id=GO:0006690	[]
7	6,7	porphyrin-containing compound biosynthetic process	GO:0006779	0.194	0.38	0	-0.35	10.9323	-0.955498	H671_3g9535|0.791900926328	1	10	248	11614	http://www.ebi.ac.uk/QuickGO/GTerm?id=GO:0006779	[]
5	5	pigment biosynthetic process	GO:0046148	0.194	0.38	0	-0.35	10.9323	-0.955498	H671_3g9535|0.791900926328	1	10	248	11614	http://www.ebi.ac.uk/QuickGO/GTerm?id=GO:0046148	[]
3	3	negative regulation of transport	GO:0051051	0.194	0.38	0	-0.35	10.9323	-0.955498	I79_001653|0.723459476128	1	10	248	11614	http://www.ebi.ac.uk/QuickGO/GTerm?id=GO:0051051	[]
6	5,6	cellular polysaccharide metabolic process	GO:0044264	0.194	0.38	0	-0.35	10.9323	-0.955498	I79_017241|1.28844471225	1	10	248	11614	http://www.ebi.ac.uk/QuickGO/GTerm?id=GO:0044264	[]
4	4	negative regulation of cellular component organization	GO:0051129	0.194	0.38	0.19	-0.26	10.9323	-0.955498	I79_015603|1.21354048597;I79_012889|1.28456258734	2	38	248	11614	http://www.ebi.ac.uk/QuickGO/GTerm?id=GO:0051129	[]
6	5,6	cell morphogenesis	GO:0000902	0.199	0.388	0.27	-0.21	10.9323	-0.955498	I79_012342|1.21938751985;I79_012224|1.23602454686;I79_013322|1.24197459359	3	72	248	11614	http://www.ebi.ac.uk/QuickGO/GTerm?id=GO:0000902	[]
4	4	cellular component disassembly	GO:0022411	0.202	0.394	0.22	-0.24	10.9323	-0.955498	I79_021805|1.3676931086;I79_015603|1.21354048597	2	39	248	11614	http://www.ebi.ac.uk/QuickGO/GTerm?id=GO:0022411	[]
6	6	protein modification by small protein removal	GO:0070646	0.204	0.397	0.27	-0.22	10.9323	-0.955498	I79_000267|1.25876662378;I79_006661|1.21570110823;I79_000989|1.21732901231	3	73	248	11614	http://www.ebi.ac.uk/QuickGO/GTerm?id=GO:0070646	[]
4	4	regulation of translational fidelity	GO:0006450	0.211	0.405	0	-0.35	10.9323	-0.955498	I79_012527|1.24661674779	1	11	248	11614	http://www.ebi.ac.uk/QuickGO/GTerm?id=GO:0006450	[]
4	4	modulation of synaptic transmission	GO:0050804	0.211	0.405	0	-0.35	10.9323	-0.955498	I79_010910|1.40266717608	1	11	248	11614	http://www.ebi.ac.uk/QuickGO/GTerm?id=GO:0050804	[]
6	5,6	smoothened signaling pathway	GO:0007224	0.211	0.405	0	-0.35	10.9323	-0.955498	I79_014883|1.73739113404	1	11	248	11614	http://www.ebi.ac.uk/QuickGO/GTerm?id=GO:0007224	[]
5	5	polysaccharide metabolic process	GO:0005976	0.211	0.405	0	-0.35	10.9323	-0.955498	I79_017241|1.28844471225	1	11	248	11614	http://www.ebi.ac.uk/QuickGO/GTerm?id=GO:0005976	[]
6	6	phospholipid catabolic process	GO:0009395	0.211	0.405	0	-0.35	10.9323	-0.955498	I79_000293|1.21374104652	1	11	248	11614	http://www.ebi.ac.uk/QuickGO/GTerm?id=GO:0009395	[]
6	6	spliceosomal snRNP assembly	GO:0000387	0.211	0.405	0	-0.35	10.9323	-0.955498	I79_007823|0.780450125277	1	11	248	11614	http://www.ebi.ac.uk/QuickGO/GTerm?id=GO:0000387	[]
5	5	nucleotide-sugar metabolic process	GO:0009225	0.211	0.405	0	-0.35	10.9323	-0.955498	I79_000908|1.3974975979	1	11	248	11614	http://www.ebi.ac.uk/QuickGO/GTerm?id=GO:0009225	[]
9	8,9	ubiquitin-dependent protein catabolic process	GO:0006511	0.213	0.407	0.35	-0.17	10.9323	-0.955498	I79_000267|1.25876662378;I79_012242|1.20171557854;I79_006661|1.21570110823;I79_000989|1.21732901231	4	111	248	11614	http://www.ebi.ac.uk/QuickGO/GTerm?id=GO:0006511	[]
5	4,5	cellular component morphogenesis	GO:0032989	0.216	0.411	0.27	-0.21	10.9323	-0.955498	I79_012342|1.21938751985;I79_012224|1.23602454686;I79_013322|1.24197459359	3	75	248	11614	http://www.ebi.ac.uk/QuickGO/GTerm?id=GO:0032989	[]
8	7,8	modification-dependent protein catabolic process	GO:0019941	0.217	0.414	0.35	-0.17	10.9323	-0.955498	I79_000267|1.25876662378;I79_012242|1.20171557854;I79_006661|1.21570110823;I79_000989|1.21732901231	4	112	248	11614	http://www.ebi.ac.uk/QuickGO/GTerm?id=GO:0019941	[]
3	3	microtubule-based process	GO:0007017	0.222	0.421	0.69	0	10.9323	-0.955498	I79_015306|1.21434310048;I79_019110|1.3017127502;I79_008223|1.25284339005;I79_020709|1.33013307001;I79_004322|1.24529958551;I79_016573|1.25276885399;I79_011724|1.20306229274	7	230	248	11614	http://www.ebi.ac.uk/QuickGO/GTerm?id=GO:0007017	[]
6	6	modification-dependent macromolecule catabolic process	GO:0043632	0.222	0.421	0.35	-0.17	10.9323	-0.955498	I79_000267|1.25876662378;I79_012242|1.20171557854;I79_006661|1.21570110823;I79_000989|1.21732901231	4	113	248	11614	http://www.ebi.ac.uk/QuickGO/GTerm?id=GO:0043632	[]
7	7	monocarboxylic acid biosynthetic process	GO:0072330	0.226	0.424	0.02	-0.34	10.9323	-0.955498	I79_000269|1.27161089334;I79_016396|0.751597900824	2	42	248	11614	http://www.ebi.ac.uk/QuickGO/GTerm?id=GO:0072330	[]
5	5	alcohol metabolic process	GO:0006066	0.226	0.424	0.24	-0.23	10.9323	-0.955498	I79_018324|1.20232120233;I79_012096|1.42984492144	2	42	248	11614	http://www.ebi.ac.uk/QuickGO/GTerm?id=GO:0006066	[]
6	6	regulation of nucleotide metabolic process	GO:0006140	0.228	0.424	0	-0.35	10.9323	-0.955498	I79_004192|0.786412936612	1	12	248	11614	http://www.ebi.ac.uk/QuickGO/GTerm?id=GO:0006140	[]
8	6,7,8	sulfate transport	GO:0008272	0.228	0.424	0	-0.35	10.9323	-0.955498	I79_014176|1.22176859745	1	12	248	11614	http://www.ebi.ac.uk/QuickGO/GTerm?id=GO:0008272	[]
4	4	response to inorganic substance	GO:0010035	0.228	0.424	0	-0.35	10.9323	-0.955498	I79_013257|1.25373131431	1	12	248	11614	http://www.ebi.ac.uk/QuickGO/GTerm?id=GO:0010035	[]
8	8	gluconeogenesis	GO:0006094	0.228	0.424	0	-0.35	10.9323	-0.955498	I79_017439|1.20694436624	1	12	248	11614	http://www.ebi.ac.uk/QuickGO/GTerm?id=GO:0006094	[]
9	7,8,9	sulfate transmembrane transport	GO:1902358	0.228	0.424	0	-0.35	10.9323	-0.955498	I79_014176|1.22176859745	1	12	248	11614	http://www.ebi.ac.uk/QuickGO/GTerm?id=GO:1902358	[]
4	4	brain development	GO:0007420	0.228	0.424	0	-0.35	10.9323	-0.955498	I79_012342|1.21938751985	1	12	248	11614	http://www.ebi.ac.uk/QuickGO/GTerm?id=GO:0007420	[]
6	6	tetrapyrrole biosynthetic process	GO:0033014	0.228	0.424	0	-0.35	10.9323	-0.955498	H671_3g9535|0.791900926328	1	12	248	11614	http://www.ebi.ac.uk/QuickGO/GTerm?id=GO:0033014	[]
7	7	dicarboxylic acid metabolic process	GO:0043648	0.228	0.424	0	-0.35	10.9323	-0.955498	I79_014297|1.20525147526	1	12	248	11614	http://www.ebi.ac.uk/QuickGO/GTerm?id=GO:0043648	[]
3	3	cellular localization	GO:0051641	0.229	0.425	1.15	0.24	10.9323	-0.955498	I79_009067|1.20188582215;I79_009045|1.24540793866;I79_001516|1.29202172798;I79_010394|1.24421199465;I79_020105|1.27461101255;I79_012889|1.28456258734;I79_013070|1.30629068818;I79_004349|1.25506017409;I79_006305|0.788361998428;I79_004224|0.79403293572;I79_001653|0.723459476128	11	397	248	11614	http://www.ebi.ac.uk/QuickGO/GTerm?id=GO:0051641	[]
5	5	lipid biosynthetic process	GO:0008610	0.236	0.436	0	-0.35	10.9323	-0.955498	I79_012110|1.25362248439;I79_000269|1.27161089334;I79_016396|0.751597900824;H671_3g9036|0.829258823855	4	116	248	11614	http://www.ebi.ac.uk/QuickGO/GTerm?id=GO:0008610	[]
5	5	chemical homeostasis	GO:0048878	0.238	0.44	0.28	-0.21	10.9323	-0.955498	I79_022931|1.21157168686;I79_013257|1.25373131431;I79_016641|1.25356513756	3	79	248	11614	http://www.ebi.ac.uk/QuickGO/GTerm?id=GO:0048878	[]
5	5	cellular nitrogen compound biosynthetic process	GO:0044271	0.24	0.442	5.58	2.5	10.9323	-0.955498	I79_013848|1.25805640463;H671_4g13171|1.20673095356;IMPDH2|1.32901181423;AARS|1.21777400111;I79_017373|1.2093049695;I79_021990|1.27496053772;I79_004230|1.20636836032;H671_7g18194|1.26591061491;H671_5g14786|1.21412847443;I79_003356|1.22350011339;I79_010870|1.24568488248;I79_010525|1.21027280641;H671_7g18193|1.24438558678;MTAP|1.22403791962;I79_001573|1.2181975274;I79_022535|1.24312573082;I79_01252…	47	1986	248	11614	http://www.ebi.ac.uk/QuickGO/GTerm?id=GO:0044271	[]
4	4	pigment metabolic process	GO:0042440	0.245	0.447	0	-0.35	10.9323	-0.955498	H671_3g9535|0.791900926328	1	13	248	11614	http://www.ebi.ac.uk/QuickGO/GTerm?id=GO:0042440	[]
4	4	head development	GO:0060322	0.245	0.447	0	-0.35	10.9323	-0.955498	I79_012342|1.21938751985	1	13	248	11614	http://www.ebi.ac.uk/QuickGO/GTerm?id=GO:0060322	[]
6	5,6	glutathione metabolic process	GO:0006749	0.245	0.447	0	-0.35	10.9323	-0.955498	I79_005762|2.0601588638	1	13	248	11614	http://www.ebi.ac.uk/QuickGO/GTerm?id=GO:0006749	[]
7	7	unsaturated fatty acid biosynthetic process	GO:0006636	0.245	0.447	0	-0.35	10.9323	-0.955498	I79_000269|1.27161089334	1	13	248	11614	http://www.ebi.ac.uk/QuickGO/GTerm?id=GO:0006636	[]
5	5	porphyrin-containing compound metabolic process	GO:0006778	0.245	0.447	0	-0.35	10.9323	-0.955498	H671_3g9535|0.791900926328	1	13	248	11614	http://www.ebi.ac.uk/QuickGO/GTerm?id=GO:0006778	[]
5	5	membrane lipid metabolic process	GO:0006643	0.25	0.455	-0.21	-0.46	10.9323	-0.955498	I79_005452|0.743315756441;I79_011659|0.824068097497	2	45	248	11614	http://www.ebi.ac.uk/QuickGO/GTerm?id=GO:0006643	[]
3	3	cellular component biogenesis	GO:0044085	0.25	0.455	1.17	0.25	10.9323	-0.955498	I79_015306|1.21434310048;I79_019110|1.3017127502;I79_008223|1.25284339005;I79_015603|1.21354048597;I79_016573|1.25276885399;I79_011724|1.20306229274;I79_015748|1.32402236433;I79_012889|1.28456258734;I79_008702|0.786632399094;I79_008715|0.823570319988;I79_008693|0.817455971089;I79_007823|0.780450125277	12	448	248	11614	http://www.ebi.ac.uk/QuickGO/GTerm?id=GO:0044085	[]
4	4	protein metabolic process	GO:0019538	0.256	0.464	6.91	3.18	10.9323	-0.955498	I79_013848|1.25805640463;Uba1|1.21316231505;I79_016693|1.24231127321;H671_4g13171|1.20673095356;I79_000054|1.23719937476;AARS|1.21777400111;I79_021990|1.27496053772;I79_010526|1.37535482969;I79_003356|1.22350011339;I79_015854|1.22939189783;I79_010870|1.24568488248;I79_010525|1.21027280641;I79_001573|1.2181975274;I79_012527|1.24661674779;I79_002464|1.22353313809;I79_000267|1.25876662378;I79_013985…	61	2635	248	11614	http://www.ebi.ac.uk/QuickGO/GTerm?id=GO:0019538	[]
5	4,5	intracellular transport	GO:0046907	0.256	0.464	0.79	0.05	10.9323	-0.955498	I79_009067|1.20188582215;I79_009045|1.24540793866;I79_001516|1.29202172798;I79_010394|1.24421199465;I79_020105|1.27461101255;I79_004349|1.25506017409;I79_006305|0.788361998428;I79_004224|0.79403293572	8	282	248	11614	http://www.ebi.ac.uk/QuickGO/GTerm?id=GO:0046907	[]
9	8,9	cellular metal ion homeostasis	GO:0006875	0.258	0.466	0.2	-0.25	10.9323	-0.955498	I79_013257|1.25373131431;I79_016641|1.25356513756	2	46	248	11614	http://www.ebi.ac.uk/QuickGO/GTerm?id=GO:0006875	[]
11	9,10,11	positive regulation of protein serine/threonine kinase activity	GO:0071902	0.261	0.468	0	-0.35	10.9323	-0.955498	I79_000697|1.27109315161	1	14	248	11614	http://www.ebi.ac.uk/QuickGO/GTerm?id=GO:0071902	[]
6	6	vesicle docking involved in exocytosis	GO:0006904	0.261	0.468	0	-0.35	10.9323	-0.955498	I79_013070|1.30629068818	1	14	248	11614	http://www.ebi.ac.uk/QuickGO/GTerm?id=GO:0006904	[]
6	5,6	isoprenoid biosynthetic process	GO:0008299	0.261	0.468	0	-0.35	10.9323	-0.955498	I79_012110|1.25362248439	1	14	248	11614	http://www.ebi.ac.uk/QuickGO/GTerm?id=GO:0008299	[]
6	5,6	sulfur compound transport	GO:0072348	0.261	0.468	0	-0.35	10.9323	-0.955498	I79_014176|1.22176859745	1	14	248	11614	http://www.ebi.ac.uk/QuickGO/GTerm?id=GO:0072348	[]
8	7,8	cellular cation homeostasis	GO:0030003	0.266	0.474	0.2	-0.25	10.9323	-0.955498	I79_013257|1.25373131431;I79_016641|1.25356513756	2	47	248	11614	http://www.ebi.ac.uk/QuickGO/GTerm?id=GO:0030003	[]
7	6,7	cellular ion homeostasis	GO:0006873	0.266	0.474	0.2	-0.25	10.9323	-0.955498	I79_013257|1.25373131431;I79_016641|1.25356513756	2	47	248	11614	http://www.ebi.ac.uk/QuickGO/GTerm?id=GO:0006873	[]
7	6,7	DNA replication	GO:0006260	0.267	0.474	0.29	-0.2	10.9323	-0.955498	I79_017921|1.20713751349;I79_023731|1.25567292042;I79_013471|1.29960325721	3	84	248	11614	http://www.ebi.ac.uk/QuickGO/GTerm?id=GO:0006260	[]
4	4	cell migration	GO:0016477	0.267	0.474	0.32	-0.19	10.9323	-0.955498	I79_018801|1.23862233059;I79_022935|1.21397736008;I79_012066|1.38803421066	3	84	248	11614	http://www.ebi.ac.uk/QuickGO/GTerm?id=GO:0016477	[]
4	4	movement of cell or subcellular component	GO:0006928	0.267	0.474	0.62	-0.03	10.9323	-0.955498	I79_012342|1.21938751985;I79_020709|1.33013307001;I79_004322|1.24529958551;I79_018801|1.23862233059;I79_022935|1.21397736008;I79_012066|1.38803421066	6	203	248	11614	http://www.ebi.ac.uk/QuickGO/GTerm?id=GO:0006928	[]
6	6	regulation of cytoskeleton organization	GO:0051493	0.273	0.482	0.29	-0.21	10.9323	-0.955498	I79_000054|1.23719937476;I79_015603|1.21354048597;I79_012889|1.28456258734	3	85	248	11614	http://www.ebi.ac.uk/QuickGO/GTerm?id=GO:0051493	[]
7	6,7	proteolysis involved in cellular protein catabolic process	GO:0051603	0.273	0.482	0.35	-0.17	10.9323	-0.955498	I79_000267|1.25876662378;I79_012242|1.20171557854;I79_006661|1.21570110823;I79_000989|1.21732901231	4	124	248	11614	http://www.ebi.ac.uk/QuickGO/GTerm?id=GO:0051603	[]
6	6	cellular protein catabolic process	GO:0044257	0.273	0.482	0.35	-0.17	10.9323	-0.955498	I79_000267|1.25876662378;I79_012242|1.20171557854;I79_006661|1.21570110823;I79_000989|1.21732901231	4	124	248	11614	http://www.ebi.ac.uk/QuickGO/GTerm?id=GO:0044257	[]
7	7	hexose biosynthetic process	GO:0019319	0.277	0.482	0	-0.35	10.9323	-0.955498	I79_017439|1.20694436624	1	15	248	11614	http://www.ebi.ac.uk/QuickGO/GTerm?id=GO:0019319	[]
9	5,7,8,9	regulation of translational initiation	GO:0006446	0.277	0.482	0	-0.35	10.9323	-0.955498	I79_017854|1.20540252765	1	15	248	11614	http://www.ebi.ac.uk/QuickGO/GTerm?id=GO:0006446	[]
8	7,8	pseudouridine synthesis	GO:0001522	0.277	0.482	0	-0.35	10.9323	-0.955498	I79_022238|1.20480837988	1	15	248	11614	http://www.ebi.ac.uk/QuickGO/GTerm?id=GO:0001522	[]
6	6	unsaturated fatty acid metabolic process	GO:0033559	0.277	0.482	0	-0.35	10.9323	-0.955498	I79_000269|1.27161089334	1	15	248	11614	http://www.ebi.ac.uk/QuickGO/GTerm?id=GO:0033559	[]
7	6,7	ionotropic glutamate receptor signaling pathway	GO:0035235	0.277	0.482	0	-0.35	10.9323	-0.955498	I79_009477|1.26899076307	1	15	248	11614	http://www.ebi.ac.uk/QuickGO/GTerm?id=GO:0035235	[]
5	5	fatty acid derivative biosynthetic process	GO:1901570	0.277	0.482	0	-0.35	10.9323	-0.955498	I79_000269|1.27161089334	1	15	248	11614	http://www.ebi.ac.uk/QuickGO/GTerm?id=GO:1901570	[]
5	5	microtubule polymerization or depolymerization	GO:0031109	0.277	0.482	0	-0.35	10.9323	-0.955498	I79_011724|1.20306229274	1	15	248	11614	http://www.ebi.ac.uk/QuickGO/GTerm?id=GO:0031109	[]
5	5	regulation of cell projection organization	GO:0031344	0.277	0.482	0	-0.35	10.9323	-0.955498	I79_012342|1.21938751985	1	15	248	11614	http://www.ebi.ac.uk/QuickGO/GTerm?id=GO:0031344	[]
4	4	organelle organization	GO:0006996	0.277	0.482	1.75	0.54	10.9323	-0.955498	I79_015306|1.21434310048;I79_019110|1.3017127502;I79_008223|1.25284339005;I79_012342|1.21938751985;I79_000054|1.23719937476;I79_021805|1.3676931086;I79_015603|1.21354048597;I79_012224|1.23602454686;I79_018801|1.23862233059;I79_016573|1.25276885399;I79_022935|1.21397736008;I79_011724|1.20306229274;I79_012889|1.28456258734;I79_015066|1.37063637792;I79_006134|1.20402737447;I79_008702|0.786632399094;…	18	720	248	11614	http://www.ebi.ac.uk/QuickGO/GTerm?id=GO:0006996	[]
4	4	response to nitrogen compound	GO:1901698	0.281	0.488	0.25	-0.22	10.9323	-0.955498	I79_007370|1.46927889581;I79_004712|1.22135822809	2	49	248	11614	http://www.ebi.ac.uk/QuickGO/GTerm?id=GO:1901698	[]
4	4	regulation of anatomical structure size	GO:0090066	0.284	0.492	0.28	-0.21	10.9323	-0.955498	I79_012342|1.21938751985;I79_015603|1.21354048597;I79_012889|1.28456258734	3	87	248	11614	http://www.ebi.ac.uk/QuickGO/GTerm?id=GO:0090066	[]
8	6,7,8	positive regulation of MAPK cascade	GO:0043410	0.292	0.502	0	-0.35	10.9323	-0.955498	I79_000697|1.27109315161	1	16	248	11614	http://www.ebi.ac.uk/QuickGO/GTerm?id=GO:0043410	[]
6	6	macromolecule deacylation	GO:0098732	0.292	0.502	0	-0.35	10.9323	-0.955498	I79_016426|1.25162189254	1	16	248	11614	http://www.ebi.ac.uk/QuickGO/GTerm?id=GO:0098732	[]
5	5	tetrapyrrole metabolic process	GO:0033013	0.292	0.502	0	-0.35	10.9323	-0.955498	H671_3g9535|0.791900926328	1	16	248	11614	http://www.ebi.ac.uk/QuickGO/GTerm?id=GO:0033013	[]
5	5	vesicle docking	GO:0048278	0.292	0.502	0	-0.35	10.9323	-0.955498	I79_013070|1.30629068818	1	16	248	11614	http://www.ebi.ac.uk/QuickGO/GTerm?id=GO:0048278	[]
6	6	monosaccharide biosynthetic process	GO:0046364	0.292	0.502	0	-0.35	10.9323	-0.955498	I79_017439|1.20694436624	1	16	248	11614	http://www.ebi.ac.uk/QuickGO/GTerm?id=GO:0046364	[]
10	6,7,9,10	regulation of actin filament polymerization	GO:0030833	0.297	0.509	0.19	-0.26	10.9323	-0.955498	I79_015603|1.21354048597;I79_012889|1.28456258734	2	51	248	11614	http://www.ebi.ac.uk/QuickGO/GTerm?id=GO:0030833	[]
9	5,6,8,9	regulation of protein polymerization	GO:0032271	0.297	0.509	0.19	-0.26	10.9323	-0.955498	I79_015603|1.21354048597;I79_012889|1.28456258734	2	51	248	11614	http://www.ebi.ac.uk/QuickGO/GTerm?id=GO:0032271	[]
4	4	cellular catabolic process	GO:0044248	0.305	0.519	0.74	0.02	10.9323	-0.955498	I79_007494|1.22372566803;I79_000267|1.25876662378;I79_018133|1.21705699302;I79_012242|1.20171557854;I79_006661|1.21570110823;I79_000989|1.21732901231;I79_000293|1.21374104652;I79_005452|0.743315756441	8	298	248	11614	http://www.ebi.ac.uk/QuickGO/GTerm?id=GO:0044248	[]
5	4,5	energy derivation by oxidation of organic compounds	GO:0015980	0.305	0.519	-0.01	-0.36	10.9323	-0.955498	I79_017241|1.28844471225;COX3|0.797953956931	2	52	248	11614	http://www.ebi.ac.uk/QuickGO/GTerm?id=GO:0015980	[]
6	5,6	establishment of protein localization to membrane	GO:0090150	0.307	0.519	0	-0.35	10.9323	-0.955498	I79_004224|0.79403293572	1	17	248	11614	http://www.ebi.ac.uk/QuickGO/GTerm?id=GO:0090150	[]
5	5	cell-cell junction organization	GO:0045216	0.307	0.519	0	-0.35	10.9323	-0.955498	I79_010647|1.20830030397	1	17	248	11614	http://www.ebi.ac.uk/QuickGO/GTerm?id=GO:0045216	[]
11	9,10,11	activation of protein kinase activity	GO:0032147	0.307	0.519	0	-0.35	10.9323	-0.955498	I79_000697|1.27109315161	1	17	248	11614	http://www.ebi.ac.uk/QuickGO/GTerm?id=GO:0032147	[]
4	4	regulation of cell growth	GO:0001558	0.307	0.519	0	-0.35	10.9323	-0.955498	I79_012342|1.21938751985	1	17	248	11614	http://www.ebi.ac.uk/QuickGO/GTerm?id=GO:0001558	[]
6	5,6	vacuolar transport	GO:0007034	0.307	0.519	0	-0.35	10.9323	-0.955498	I79_001516|1.29202172798	1	17	248	11614	http://www.ebi.ac.uk/QuickGO/GTerm?id=GO:0007034	[]
6	6	protein localization to organelle	GO:0033365	0.313	0.524	-0.24	-0.48	10.9323	-0.955498	I79_004224|0.79403293572;I79_001653|0.723459476128	2	53	248	11614	http://www.ebi.ac.uk/QuickGO/GTerm?id=GO:0033365	[]
8	8	metal ion homeostasis	GO:0055065	0.313	0.524	0.2	-0.25	10.9323	-0.955498	I79_013257|1.25373131431;I79_016641|1.25356513756	2	53	248	11614	http://www.ebi.ac.uk/QuickGO/GTerm?id=GO:0055065	[]
6	6	coenzyme biosynthetic process	GO:0009108	0.313	0.524	0.18	-0.26	10.9323	-0.955498	H671_5g14786|1.21412847443;I79_016036|1.2554070998	2	53	248	11614	http://www.ebi.ac.uk/QuickGO/GTerm?id=GO:0009108	[]
5	4,5	regulation of protein complex assembly	GO:0043254	0.313	0.524	0.19	-0.26	10.9323	-0.955498	I79_015603|1.21354048597;I79_012889|1.28456258734	2	53	248	11614	http://www.ebi.ac.uk/QuickGO/GTerm?id=GO:0043254	[]
9	8,9	actin filament polymerization	GO:0030041	0.313	0.524	0.19	-0.26	10.9323	-0.955498	I79_015603|1.21354048597;I79_012889|1.28456258734	2	53	248	11614	http://www.ebi.ac.uk/QuickGO/GTerm?id=GO:0030041	[]
5	5	regulation of actin filament length	GO:0030832	0.321	0.531	0.19	-0.26	10.9323	-0.955498	I79_015603|1.21354048597;I79_012889|1.28456258734	2	54	248	11614	http://www.ebi.ac.uk/QuickGO/GTerm?id=GO:0030832	[]
9	6,8,9	regulation of actin polymerization or depolymerization	GO:0008064	0.321	0.531	0.19	-0.26	10.9323	-0.955498	I79_015603|1.21354048597;I79_012889|1.28456258734	2	54	248	11614	http://www.ebi.ac.uk/QuickGO/GTerm?id=GO:0008064	[]
5	5	central nervous system development	GO:0007417	0.322	0.531	0	-0.35	10.9323	-0.955498	I79_012342|1.21938751985	1	18	248	11614	http://www.ebi.ac.uk/QuickGO/GTerm?id=GO:0007417	[]
6	5,6	ER to Golgi vesicle-mediated transport	GO:0006888	0.322	0.531	0	-0.35	10.9323	-0.955498	I79_004349|1.25506017409	1	18	248	11614	http://www.ebi.ac.uk/QuickGO/GTerm?id=GO:0006888	[]
10	6,9,10	axon guidance	GO:0007411	0.322	0.531	0	-0.35	10.9323	-0.955498	I79_012342|1.21938751985	1	18	248	11614	http://www.ebi.ac.uk/QuickGO/GTerm?id=GO:0007411	[]
9	7,9	regulation of neuron differentiation	GO:0045664	0.322	0.531	0	-0.35	10.9323	-0.955498	I79_012342|1.21938751985	1	18	248	11614	http://www.ebi.ac.uk/QuickGO/GTerm?id=GO:0045664	[]
9	8,9	actin filament capping	GO:0051693	0.322	0.531	0	-0.35	10.9323	-0.955498	I79_015603|1.21354048597	1	18	248	11614	http://www.ebi.ac.uk/QuickGO/GTerm?id=GO:0051693	[]
4	4	membrane docking	GO:0022406	0.322	0.531	0	-0.35	10.9323	-0.955498	I79_013070|1.30629068818	1	18	248	11614	http://www.ebi.ac.uk/QuickGO/GTerm?id=GO:0022406	[]
6	5,6	glutamate receptor signaling pathway	GO:0007215	0.322	0.531	0	-0.35	10.9323	-0.955498	I79_009477|1.26899076307	1	18	248	11614	http://www.ebi.ac.uk/QuickGO/GTerm?id=GO:0007215	[]
6	6	DNA conformation change	GO:0071103	0.325	0.535	-0.28	-0.49	10.9323	-0.955498	I79_008702|0.786632399094;I79_008715|0.823570319988;I79_008693|0.817455971089	3	94	248	11614	http://www.ebi.ac.uk/QuickGO/GTerm?id=GO:0071103	[]
5	5	macromolecule modification	GO:0043412	0.328	0.538	3.47	1.42	10.9323	-0.955498	Uba1|1.21316231505;I79_010526|1.37535482969;I79_015854|1.22939189783;I79_002464|1.22353313809;I79_000267|1.25876662378;ilk|1.24356822609;I79_009944|1.25968246947;I79_011670|1.36212128918;I79_023463|1.27297577705;I79_022301|1.24949051257;I79_023216|1.26451712436;I79_011650|1.30517287654;H671_4g13394|1.26027573605;DOHH|1.20392628806;I79_008535|1.25057967899;I79_021911|1.72671336051;I79_015000|1.226…	33	1420	248	11614	http://www.ebi.ac.uk/QuickGO/GTerm?id=GO:0043412	[]
3	3	macromolecule localization	GO:0033036	0.329	0.539	-0.47	-0.59	10.9323	-0.955498	I79_009067|1.20188582215;H671_3g8659|1.20492321341;I79_010394|1.24421199465;I79_020105|1.27461101255;I79_012889|1.28456258734;I79_025279|0.826079611676;I79_010384|0.802200951954;H671_4g12051|0.783802496132;I79_006305|0.788361998428;I79_004224|0.79403293572;I79_001653|0.723459476128	11	436	248	11614	http://www.ebi.ac.uk/QuickGO/GTerm?id=GO:0033036	[]
5	5	protein catabolic process	GO:0030163	0.331	0.541	0.35	-0.17	10.9323	-0.955498	I79_000267|1.25876662378;I79_012242|1.20171557854;I79_006661|1.21570110823;I79_000989|1.21732901231	4	136	248	11614	http://www.ebi.ac.uk/QuickGO/GTerm?id=GO:0030163	[]
4	4	fatty acid derivative metabolic process	GO:1901568	0.337	0.544	0	-0.35	10.9323	-0.955498	I79_000269|1.27161089334	1	19	248	11614	http://www.ebi.ac.uk/QuickGO/GTerm?id=GO:1901568	[]
8	7,8	axonogenesis	GO:0007409	0.337	0.544	0	-0.35	10.9323	-0.955498	I79_012342|1.21938751985	1	19	248	11614	http://www.ebi.ac.uk/QuickGO/GTerm?id=GO:0007409	[]
9	7,8,9	regulation of translational elongation	GO:0006448	0.337	0.544	0	-0.35	10.9323	-0.955498	I79_012527|1.24661674779	1	19	248	11614	http://www.ebi.ac.uk/QuickGO/GTerm?id=GO:0006448	[]
9	5,8,9	neuron projection guidance	GO:0097485	0.337	0.544	0	-0.35	10.9323	-0.955498	I79_012342|1.21938751985	1	19	248	11614	http://www.ebi.ac.uk/QuickGO/GTerm?id=GO:0097485	[]
8	7,8	negative regulation of actin filament depolymerization	GO:0030835	0.337	0.544	0	-0.35	10.9323	-0.955498	I79_015603|1.21354048597	1	19	248	11614	http://www.ebi.ac.uk/QuickGO/GTerm?id=GO:0030835	[]
5	5	regulation of cell morphogenesis	GO:0022604	0.337	0.544	0	-0.35	10.9323	-0.955498	I79_012342|1.21938751985	1	19	248	11614	http://www.ebi.ac.uk/QuickGO/GTerm?id=GO:0022604	[]
3	3	negative regulation of multicellular organismal process	GO:0051241	0.337	0.544	0	-0.35	10.9323	-0.955498	I79_018648|1.33132263341	1	19	248	11614	http://www.ebi.ac.uk/QuickGO/GTerm?id=GO:0051241	[]
7	5,6,7	intracellular protein transport	GO:0006886	0.34	0.549	0.2	-0.25	10.9323	-0.955498	I79_009067|1.20188582215;I79_010394|1.24421199465;I79_020105|1.27461101255;I79_006305|0.788361998428;I79_004224|0.79403293572	5	180	248	11614	http://www.ebi.ac.uk/QuickGO/GTerm?id=GO:0006886	[]
7	5,6,7	regulation of protein transport	GO:0051223	0.351	0.558	0	-0.35	10.9323	-0.955498	I79_001653|0.723459476128	1	20	248	11614	http://www.ebi.ac.uk/QuickGO/GTerm?id=GO:0051223	[]
8	5,6,8	negative regulation of protein complex disassembly	GO:0043242	0.351	0.558	0	-0.35	10.9323	-0.955498	I79_015603|1.21354048597	1	20	248	11614	http://www.ebi.ac.uk/QuickGO/GTerm?id=GO:0043242	[]
5	5	isoprenoid metabolic process	GO:0006720	0.351	0.558	0	-0.35	10.9323	-0.955498	I79_012110|1.25362248439	1	20	248	11614	http://www.ebi.ac.uk/QuickGO/GTerm?id=GO:0006720	[]
9	6,7,9	negative regulation of protein depolymerization	GO:1901880	0.351	0.558	0	-0.35	10.9323	-0.955498	I79_015603|1.21354048597	1	20	248	11614	http://www.ebi.ac.uk/QuickGO/GTerm?id=GO:1901880	[]
6	5,6	protein localization to membrane	GO:0072657	0.351	0.558	0	-0.35	10.9323	-0.955498	I79_004224|0.79403293572	1	20	248	11614	http://www.ebi.ac.uk/QuickGO/GTerm?id=GO:0072657	[]
5	5	embryo development	GO:0009790	0.351	0.558	0	-0.35	10.9323	-0.955498	I79_014883|1.73739113404	1	20	248	11614	http://www.ebi.ac.uk/QuickGO/GTerm?id=GO:0009790	[]
10	7,9,10	regulation of actin filament depolymerization	GO:0030834	0.351	0.558	0	-0.35	10.9323	-0.955498	I79_015603|1.21354048597	1	20	248	11614	http://www.ebi.ac.uk/QuickGO/GTerm?id=GO:0030834	[]
8	6,8	regulation of neurogenesis	GO:0050767	0.351	0.558	0	-0.35	10.9323	-0.955498	I79_012342|1.21938751985	1	20	248	11614	http://www.ebi.ac.uk/QuickGO/GTerm?id=GO:0050767	[]
6	5,6	regulation of establishment of protein localization	GO:0070201	0.351	0.558	0	-0.35	10.9323	-0.955498	I79_001653|0.723459476128	1	20	248	11614	http://www.ebi.ac.uk/QuickGO/GTerm?id=GO:0070201	[]
8	5,7,8	exocytosis	GO:0006887	0.352	0.559	0.21	-0.24	10.9323	-0.955498	H671_1g3558|1.25462207804;I79_013070|1.30629068818	2	58	248	11614	http://www.ebi.ac.uk/QuickGO/GTerm?id=GO:0006887	[]
3	3	single-organism cellular process	GO:0044763	0.357	0.566	12.91	6.25	10.9323	-0.955498	I79_015306|1.21434310048;I79_019110|1.3017127502;I79_018355|1.26641796452;I79_008223|1.25284339005;I79_020676|1.31298400701;I79_007494|1.22372566803;I79_004880|1.2658428601;I79_012342|1.21938751985;IMPDH2|1.32901181423;I79_020709|1.33013307001;I79_021805|1.3676931086;I79_002087|1.21094996809;AARS|1.21777400111;I79_017373|1.2093049695;I79_015603|1.21354048597;I79_023445|1.29564045232;I79_012110|1.…	118	5370	248	11614	http://www.ebi.ac.uk/QuickGO/GTerm?id=GO:0044763	[]
3	3	cellular component organization	GO:0016043	0.363	0.572	2.45	0.9	10.9323	-0.955498	I79_015306|1.21434310048;I79_019110|1.3017127502;I79_008223|1.25284339005;I79_012342|1.21938751985;I79_000054|1.23719937476;I79_021805|1.3676931086;I79_015603|1.21354048597;I79_012224|1.23602454686;I79_018801|1.23862233059;I79_016573|1.25276885399;I79_022935|1.21397736008;I79_011724|1.20306229274;I79_010647|1.20830030397;I79_013322|1.24197459359;I79_015748|1.32402236433;I79_012889|1.28456258734;I…	24	1033	248	11614	http://www.ebi.ac.uk/QuickGO/GTerm?id=GO:0016043	[]
4	4	cell junction organization	GO:0034330	0.365	0.572	0	-0.35	10.9323	-0.955498	I79_010647|1.20830030397	1	21	248	11614	http://www.ebi.ac.uk/QuickGO/GTerm?id=GO:0034330	[]
10	8,9,10	positive regulation of protein kinase activity	GO:0045860	0.365	0.572	0	-0.35	10.9323	-0.955498	I79_000697|1.27109315161	1	21	248	11614	http://www.ebi.ac.uk/QuickGO/GTerm?id=GO:0045860	[]
8	6,8	regulation of protein depolymerization	GO:1901879	0.365	0.572	0	-0.35	10.9323	-0.955498	I79_015603|1.21354048597	1	21	248	11614	http://www.ebi.ac.uk/QuickGO/GTerm?id=GO:1901879	[]
11	7,8,9,10,11	regulation of MAP kinase activity	GO:0043405	0.365	0.572	0	-0.35	10.9323	-0.955498	I79_000697|1.27109315161	1	21	248	11614	http://www.ebi.ac.uk/QuickGO/GTerm?id=GO:0043405	[]
4	4	establishment of localization in cell	GO:0051649	0.366	0.572	0.9	0.11	10.9323	-0.955498	I79_009067|1.20188582215;I79_009045|1.24540793866;I79_001516|1.29202172798;I79_010394|1.24421199465;I79_020105|1.27461101255;I79_013070|1.30629068818;I79_004349|1.25506017409;I79_006305|0.788361998428;I79_004224|0.79403293572	9	361	248	11614	http://www.ebi.ac.uk/QuickGO/GTerm?id=GO:0051649	[]
3	3	localization of cell	GO:0051674	0.366	0.572	0.32	-0.19	10.9323	-0.955498	I79_018801|1.23862233059;I79_022935|1.21397736008;I79_012066|1.38803421066	3	101	248	11614	http://www.ebi.ac.uk/QuickGO/GTerm?id=GO:0051674	[]
3	3	cell motility	GO:0048870	0.366	0.572	0.32	-0.19	10.9323	-0.955498	I79_018801|1.23862233059;I79_022935|1.21397736008;I79_012066|1.38803421066	3	101	248	11614	http://www.ebi.ac.uk/QuickGO/GTerm?id=GO:0048870	[]
5	5	fatty acid metabolic process	GO:0006631	0.368	0.574	0.02	-0.34	10.9323	-0.955498	I79_000269|1.27161089334;I79_016396|0.751597900824	2	60	248	11614	http://www.ebi.ac.uk/QuickGO/GTerm?id=GO:0006631	[]
5	5	vesicle-mediated transport	GO:0016192	0.369	0.575	0.71	0.01	10.9323	-0.955498	I79_002807|1.20471819405;H671_1g3558|1.25462207804;I79_018856|1.29633013292;I79_010394|1.24421199465;I79_020105|1.27461101255;I79_013070|1.30629068818;I79_004349|1.25506017409	7	274	248	11614	http://www.ebi.ac.uk/QuickGO/GTerm?id=GO:0016192	[]
4	4	organic hydroxy compound metabolic process	GO:1901615	0.376	0.583	0.24	-0.23	10.9323	-0.955498	I79_018324|1.20232120233;I79_012096|1.42984492144	2	61	248	11614	http://www.ebi.ac.uk/QuickGO/GTerm?id=GO:1901615	[]
6	5,6	respiratory electron transport chain	GO:0022904	0.378	0.583	0	-0.35	10.9323	-0.955498	COX3|0.797953956931	1	22	248	11614	http://www.ebi.ac.uk/QuickGO/GTerm?id=GO:0022904	[]
7	6,7	aerobic respiration	GO:0009060	0.378	0.583	0	-0.35	10.9323	-0.955498	COX3|0.797953956931	1	22	248	11614	http://www.ebi.ac.uk/QuickGO/GTerm?id=GO:0009060	[]
7	5,6,7	negative regulation of extracellular matrix organization	GO:1903054	0.378	0.583	0	-0.35	10.9323	-0.955498	I79_015603|1.21354048597	1	22	248	11614	http://www.ebi.ac.uk/QuickGO/GTerm?id=GO:1903054	[]
7	6,7	negative regulation of fibril organization	GO:1902904	0.378	0.583	0	-0.35	10.9323	-0.955498	I79_015603|1.21354048597	1	22	248	11614	http://www.ebi.ac.uk/QuickGO/GTerm?id=GO:1902904	[]
7	6,7	cell morphogenesis involved in neuron differentiation	GO:0048667	0.378	0.583	0	-0.35	10.9323	-0.955498	I79_012342|1.21938751985	1	22	248	11614	http://www.ebi.ac.uk/QuickGO/GTerm?id=GO:0048667	[]
9	7,8,9	positive regulation of kinase activity	GO:0033674	0.378	0.583	0	-0.35	10.9323	-0.955498	I79_000697|1.27109315161	1	22	248	11614	http://www.ebi.ac.uk/QuickGO/GTerm?id=GO:0033674	[]
2	2	locomotion	GO:0040011	0.38	0.583	0.41	-0.15	10.9323	-0.955498	I79_012342|1.21938751985;I79_018801|1.23862233059;I79_022935|1.21397736008;I79_012066|1.38803421066	4	146	248	11614	http://www.ebi.ac.uk/QuickGO/GTerm?id=GO:0040011	[]
6	5,6	regulation of actin cytoskeleton organization	GO:0032956	0.391	0.594	0.19	-0.26	10.9323	-0.955498	I79_015603|1.21354048597;I79_012889|1.28456258734	2	63	248	11614	http://www.ebi.ac.uk/QuickGO/GTerm?id=GO:0032956	[]
5	4,5	regulation of actin filament-based process	GO:0032970	0.391	0.594	0.19	-0.26	10.9323	-0.955498	I79_015603|1.21354048597;I79_012889|1.28456258734	2	63	248	11614	http://www.ebi.ac.uk/QuickGO/GTerm?id=GO:0032970	[]
7	6,7	regulation of gene expression, epigenetic	GO:0040029	0.392	0.594	0	-0.35	10.9323	-0.955498	I79_007370|1.46927889581	1	23	248	11614	http://www.ebi.ac.uk/QuickGO/GTerm?id=GO:0040029	[]
4	3,4	cell growth	GO:0016049	0.392	0.594	0	-0.35	10.9323	-0.955498	I79_012342|1.21938751985	1	23	248	11614	http://www.ebi.ac.uk/QuickGO/GTerm?id=GO:0016049	[]
5	5	liposaccharide metabolic process	GO:1903509	0.392	0.594	0	-0.35	10.9323	-0.955498	I79_005452|0.743315756441	1	23	248	11614	http://www.ebi.ac.uk/QuickGO/GTerm?id=GO:1903509	[]
4	4	regulation of protein localization	GO:0032880	0.392	0.594	0	-0.35	10.9323	-0.955498	I79_001653|0.723459476128	1	23	248	11614	http://www.ebi.ac.uk/QuickGO/GTerm?id=GO:0032880	[]
8	6,8	alpha-amino acid catabolic process	GO:1901606	0.392	0.594	0	-0.35	10.9323	-0.955498	I79_007494|1.22372566803	1	23	248	11614	http://www.ebi.ac.uk/QuickGO/GTerm?id=GO:1901606	[]
6	6	glycolipid metabolic process	GO:0006664	0.392	0.594	0	-0.35	10.9323	-0.955498	I79_005452|0.743315756441	1	23	248	11614	http://www.ebi.ac.uk/QuickGO/GTerm?id=GO:0006664	[]
5	5	organic substance transport	GO:0071702	0.394	0.597	-1.18	-0.96	10.9323	-0.955498	I79_009067|1.20188582215;H671_3g8659|1.20492321341;I79_010394|1.24421199465;I79_020105|1.27461101255;I79_025279|0.826079611676;I79_010384|0.802200951954;H671_4g12051|0.783802496132;I79_006305|0.788361998428;I79_009336|0.787584643523;I79_004224|0.79403293572;I79_001653|0.723459476128;I79_011659|0.824068097497	12	505	248	11614	http://www.ebi.ac.uk/QuickGO/GTerm?id=GO:0071702	[]
2	2	single-organism process	GO:0044699	0.394	0.597	15.37	7.5	10.9323	-0.955498	I79_015306|1.21434310048;I79_019110|1.3017127502;I79_018355|1.26641796452;I79_008223|1.25284339005;I79_020676|1.31298400701;I79_007494|1.22372566803;I79_004880|1.2658428601;I79_002427|1.34888440572;I79_012342|1.21938751985;IMPDH2|1.32901181423;I79_020709|1.33013307001;I79_021805|1.3676931086;I79_002087|1.21094996809;AARS|1.21777400111;I79_017373|1.2093049695;I79_015603|1.21354048597;I79_023445|1.…	140	6435	248	11614	http://www.ebi.ac.uk/QuickGO/GTerm?id=GO:0044699	[]
7	7	cation homeostasis	GO:0055080	0.398	0.601	0.2	-0.25	10.9323	-0.955498	I79_013257|1.25373131431;I79_016641|1.25356513756	2	64	248	11614	http://www.ebi.ac.uk/QuickGO/GTerm?id=GO:0055080	[]
7	7	inorganic ion homeostasis	GO:0098771	0.398	0.601	0.2	-0.25	10.9323	-0.955498	I79_013257|1.25373131431;I79_016641|1.25356513756	2	64	248	11614	http://www.ebi.ac.uk/QuickGO/GTerm?id=GO:0098771	[]
6	6	cellular protein modification process	GO:0006464	0.401	0.603	3.21	1.29	10.9323	-0.955498	Uba1|1.21316231505;I79_010526|1.37535482969;I79_015854|1.22939189783;I79_002464|1.22353313809;I79_000267|1.25876662378;ilk|1.24356822609;I79_009944|1.25968246947;I79_011670|1.36212128918;I79_023463|1.27297577705;I79_022301|1.24949051257;I79_023216|1.26451712436;I79_011650|1.30517287654;H671_4g13394|1.26027573605;DOHH|1.20392628806;I79_008535|1.25057967899;I79_021911|1.72671336051;I79_015000|1.226…	30	1329	248	11614	http://www.ebi.ac.uk/QuickGO/GTerm?id=GO:0006464	[]
5	5	protein modification process	GO:0036211	0.401	0.603	3.21	1.29	10.9323	-0.955498	Uba1|1.21316231505;I79_010526|1.37535482969;I79_015854|1.22939189783;I79_002464|1.22353313809;I79_000267|1.25876662378;ilk|1.24356822609;I79_009944|1.25968246947;I79_011670|1.36212128918;I79_023463|1.27297577705;I79_022301|1.24949051257;I79_023216|1.26451712436;I79_011650|1.30517287654;H671_4g13394|1.26027573605;DOHH|1.20392628806;I79_008535|1.25057967899;I79_021911|1.72671336051;I79_015000|1.226…	30	1329	248	11614	http://www.ebi.ac.uk/QuickGO/GTerm?id=GO:0036211	[]
3	3	regulation of growth	GO:0040008	0.405	0.607	0	-0.35	10.9323	-0.955498	I79_012342|1.21938751985	1	24	248	11614	http://www.ebi.ac.uk/QuickGO/GTerm?id=GO:0040008	[]
6	6	ion homeostasis	GO:0050801	0.406	0.608	0.2	-0.25	10.9323	-0.955498	I79_013257|1.25373131431;I79_016641|1.25356513756	2	65	248	11614	http://www.ebi.ac.uk/QuickGO/GTerm?id=GO:0050801	[]
7	6,7	RNA modification	GO:0009451	0.413	0.618	0.17	-0.27	10.9323	-0.955498	I79_022238|1.20480837988;OSGEP|1.21683815725	2	66	248	11614	http://www.ebi.ac.uk/QuickGO/GTerm?id=GO:0009451	[]
5	5	response to peptide hormone	GO:0043434	0.417	0.618	0	-0.35	10.9323	-0.955498	I79_004712|1.22135822809	1	25	248	11614	http://www.ebi.ac.uk/QuickGO/GTerm?id=GO:0043434	[]
8	7,8	axon development	GO:0061564	0.417	0.618	0	-0.35	10.9323	-0.955498	I79_012342|1.21938751985	1	25	248	11614	http://www.ebi.ac.uk/QuickGO/GTerm?id=GO:0061564	[]
5	5	regulation of nervous system development	GO:0051960	0.417	0.618	0	-0.35	10.9323	-0.955498	I79_012342|1.21938751985	1	25	248	11614	http://www.ebi.ac.uk/QuickGO/GTerm?id=GO:0051960	[]
8	7,8	DNA-dependent DNA replication	GO:0006261	0.417	0.618	0	-0.35	10.9323	-0.955498	I79_013471|1.29960325721	1	25	248	11614	http://www.ebi.ac.uk/QuickGO/GTerm?id=GO:0006261	[]
5	5	response to peptide	GO:1901652	0.417	0.618	0	-0.35	10.9323	-0.955498	I79_004712|1.22135822809	1	25	248	11614	http://www.ebi.ac.uk/QuickGO/GTerm?id=GO:1901652	[]
6	6	positive regulation of transferase activity	GO:0051347	0.417	0.618	0	-0.35	10.9323	-0.955498	I79_000697|1.27109315161	1	25	248	11614	http://www.ebi.ac.uk/QuickGO/GTerm?id=GO:0051347	[]
7	5,7	regulation of protein complex disassembly	GO:0043244	0.417	0.618	0	-0.35	10.9323	-0.955498	I79_015603|1.21354048597	1	25	248	11614	http://www.ebi.ac.uk/QuickGO/GTerm?id=GO:0043244	[]
7	7	protein phosphorylation	GO:0006468	0.42	0.621	1.58	0.46	10.9323	-0.955498	I79_002464|1.22353313809;ilk|1.24356822609;I79_011670|1.36212128918;I79_022301|1.24949051257;H671_4g13394|1.26027573605;I79_021911|1.72671336051;I79_015000|1.22618295935;I79_004712|1.22135822809;I79_020169|1.20338014034;I79_017007|1.23962495173;I79_007690|1.32245778956;I79_022096|1.22518713503;I79_023295|1.48181656465;I79_000697|1.27109315161	14	606	248	11614	http://www.ebi.ac.uk/QuickGO/GTerm?id=GO:0006468	[]
6	5,6	negative regulation of nucleobase-containing compound metabolic process	GO:0045934	0.421	0.621	0	-0.35	10.9323	-0.955498	I79_016489|1.27750153089;I79_004192|0.786412936612	2	67	248	11614	http://www.ebi.ac.uk/QuickGO/GTerm?id=GO:0045934	[]
5	5	cellular macromolecule catabolic process	GO:0044265	0.428	0.628	0.35	-0.17	10.9323	-0.955498	I79_000267|1.25876662378;I79_012242|1.20171557854;I79_006661|1.21570110823;I79_000989|1.21732901231	4	156	248	11614	http://www.ebi.ac.uk/QuickGO/GTerm?id=GO:0044265	[]
7	7	inorganic anion transport	GO:0015698	0.428	0.628	0.2	-0.25	10.9323	-0.955498	I79_003441|1.30070213658;I79_014176|1.22176859745	2	68	248	11614	http://www.ebi.ac.uk/QuickGO/GTerm?id=GO:0015698	[]
7	5,6,7	positive regulation of intracellular signal transduction	GO:1902533	0.43	0.628	0	-0.35	10.9323	-0.955498	I79_000697|1.27109315161	1	26	248	11614	http://www.ebi.ac.uk/QuickGO/GTerm?id=GO:1902533	[]
5	5	regulation of cell development	GO:0060284	0.43	0.628	0	-0.35	10.9323	-0.955498	I79_012342|1.21938751985	1	26	248	11614	http://www.ebi.ac.uk/QuickGO/GTerm?id=GO:0060284	[]
9	9	iron ion transport	GO:0006826	0.43	0.628	0	-0.35	10.9323	-0.955498	I79_016641|1.25356513756	1	26	248	11614	http://www.ebi.ac.uk/QuickGO/GTerm?id=GO:0006826	[]
8	7,8	positive regulation of protein phosphorylation	GO:0001934	0.43	0.628	0	-0.35	10.9323	-0.955498	I79_000697|1.27109315161	1	26	248	11614	http://www.ebi.ac.uk/QuickGO/GTerm?id=GO:0001934	[]
6	6	negative regulation of hydrolase activity	GO:0051346	0.435	0.635	0	-0.35	10.9323	-0.955498	I79_024459|1.27543301475;I79_004192|0.786412936612	2	69	248	11614	http://www.ebi.ac.uk/QuickGO/GTerm?id=GO:0051346	[]
5	5	aromatic compound biosynthetic process	GO:0019438	0.441	0.641	3.2	1.28	10.9323	-0.955498	IMPDH2|1.32901181423;I79_017373|1.2093049695;I79_004230|1.20636836032;H671_7g18194|1.26591061491;H671_5g14786|1.21412847443;H671_7g18193|1.24438558678;MTAP|1.22403791962;I79_022535|1.24312573082;I79_013985|1.42697408726;H671_4g13027|1.20771501365;I79_015153|1.32758415161;I79_014126|1.23443207588;I79_016036|1.2554070998;I79_025519|1.23775767279;I79_004606|1.3605861214;I79_001773|1.24505817081;I79_…	29	1306	248	11614	http://www.ebi.ac.uk/QuickGO/GTerm?id=GO:0019438	[]
8	7,8	neuron projection morphogenesis	GO:0048812	0.442	0.641	0	-0.35	10.9323	-0.955498	I79_012342|1.21938751985	1	27	248	11614	http://www.ebi.ac.uk/QuickGO/GTerm?id=GO:0048812	[]
6	5,6	cell morphogenesis involved in differentiation	GO:0000904	0.442	0.641	0	-0.35	10.9323	-0.955498	I79_012342|1.21938751985	1	27	248	11614	http://www.ebi.ac.uk/QuickGO/GTerm?id=GO:0000904	[]
8	7,8	positive regulation of phosphorylation	GO:0042327	0.442	0.641	0	-0.35	10.9323	-0.955498	I79_000697|1.27109315161	1	27	248	11614	http://www.ebi.ac.uk/QuickGO/GTerm?id=GO:0042327	[]
7	5,7	cellular amino acid catabolic process	GO:0009063	0.454	0.655	0	-0.35	10.9323	-0.955498	I79_007494|1.22372566803	1	28	248	11614	http://www.ebi.ac.uk/QuickGO/GTerm?id=GO:0009063	[]
3	3	leukocyte activation	GO:0045321	0.454	0.655	0	-0.35	10.9323	-0.955498	I79_025189|0.63387301955	1	28	248	11614	http://www.ebi.ac.uk/QuickGO/GTerm?id=GO:0045321	[]
6	6	amino acid transport	GO:0006865	0.454	0.655	0	-0.35	10.9323	-0.955498	I79_011659|0.824068097497	1	28	248	11614	http://www.ebi.ac.uk/QuickGO/GTerm?id=GO:0006865	[]
6	5,6	regulation of cellular protein metabolic process	GO:0032268	0.456	0.657	0.57	-0.06	10.9323	-0.955498	I79_012527|1.24661674779;H671_4g13394|1.26027573605;DOHH|1.20392628806;I79_024459|1.27543301475;I79_017854|1.20540252765;I79_000697|1.27109315161	6	253	248	11614	http://www.ebi.ac.uk/QuickGO/GTerm?id=GO:0032268	[]
5	5	heterocycle biosynthetic process	GO:0018130	0.456	0.657	3.2	1.28	10.9323	-0.955498	IMPDH2|1.32901181423;I79_017373|1.2093049695;I79_004230|1.20636836032;H671_7g18194|1.26591061491;H671_5g14786|1.21412847443;H671_7g18193|1.24438558678;MTAP|1.22403791962;I79_022535|1.24312573082;I79_013985|1.42697408726;H671_4g13027|1.20771501365;I79_015153|1.32758415161;I79_014126|1.23443207588;I79_016036|1.2554070998;I79_025519|1.23775767279;I79_004606|1.3605861214;I79_001773|1.24505817081;I79_…	29	1315	248	11614	http://www.ebi.ac.uk/QuickGO/GTerm?id=GO:0018130	[]
4	4	coagulation	GO:0050817	0.466	0.668	0	-0.35	10.9323	-0.955498	I79_018648|1.33132263341	1	29	248	11614	http://www.ebi.ac.uk/QuickGO/GTerm?id=GO:0050817	[]
5	4,5	electron transport chain	GO:0022900	0.466	0.668	0	-0.35	10.9323	-0.955498	COX3|0.797953956931	1	29	248	11614	http://www.ebi.ac.uk/QuickGO/GTerm?id=GO:0022900	[]
5	5	regulation of organelle organization	GO:0033043	0.469	0.672	0.29	-0.21	10.9323	-0.955498	I79_000054|1.23719937476;I79_015603|1.21354048597;I79_012889|1.28456258734	3	119	248	11614	http://www.ebi.ac.uk/QuickGO/GTerm?id=GO:0033043	[]
2	2	cellular component organization or biogenesis	GO:0071840	0.471	0.673	2.45	0.9	10.9323	-0.955498	I79_015306|1.21434310048;I79_019110|1.3017127502;I79_008223|1.25284339005;I79_012342|1.21938751985;I79_000054|1.23719937476;I79_021805|1.3676931086;I79_015603|1.21354048597;I79_012224|1.23602454686;I79_018801|1.23862233059;I79_016573|1.25276885399;I79_022935|1.21397736008;I79_011724|1.20306229274;I79_010647|1.20830030397;I79_013322|1.24197459359;I79_015748|1.32402236433;I79_012889|1.28456258734;I…	24	1091	248	11614	http://www.ebi.ac.uk/QuickGO/GTerm?id=GO:0071840	[]
9	7,8,9	regulation of protein kinase activity	GO:0045859	0.471	0.673	0.2	-0.25	10.9323	-0.955498	H671_4g13394|1.26027573605;I79_000697|1.27109315161	2	74	248	11614	http://www.ebi.ac.uk/QuickGO/GTerm?id=GO:0045859	[]
10	7,8,9,10	tRNA modification	GO:0006400	0.477	0.677	0	-0.35	10.9323	-0.955498	OSGEP|1.21683815725	1	30	248	11614	http://www.ebi.ac.uk/QuickGO/GTerm?id=GO:0006400	[]
5	5	ribonucleoprotein complex assembly	GO:0022618	0.477	0.677	0	-0.35	10.9323	-0.955498	I79_007823|0.780450125277	1	30	248	11614	http://www.ebi.ac.uk/QuickGO/GTerm?id=GO:0022618	[]
5	5	ribonucleoprotein complex subunit organization	GO:0071826	0.477	0.677	0	-0.35	10.9323	-0.955498	I79_007823|0.780450125277	1	30	248	11614	http://www.ebi.ac.uk/QuickGO/GTerm?id=GO:0071826	[]
6	6	cellular modified amino acid biosynthetic process	GO:0042398	0.477	0.677	0	-0.35	10.9323	-0.955498	H671_5g14786|1.21412847443	1	30	248	11614	http://www.ebi.ac.uk/QuickGO/GTerm?id=GO:0042398	[]
4	3,4	regulation of cellular component biogenesis	GO:0044087	0.478	0.677	0.19	-0.26	10.9323	-0.955498	I79_015603|1.21354048597;I79_012889|1.28456258734	2	75	248	11614	http://www.ebi.ac.uk/QuickGO/GTerm?id=GO:0044087	[]
5	5	lipid catabolic process	GO:0016042	0.478	0.677	0.04	-0.33	10.9323	-0.955498	I79_000293|1.21374104652;I79_005452|0.743315756441	2	75	248	11614	http://www.ebi.ac.uk/QuickGO/GTerm?id=GO:0016042	[]
2	2	positive regulation of biological process	GO:0048518	0.479	0.677	1.1	0.21	10.9323	-0.955498	I79_015603|1.21354048597;I79_005789|1.2042157552;I79_018801|1.23862233059;I79_022935|1.21397736008;I79_023463|1.27297577705;I79_002807|1.20471819405;I79_022042|1.31264107749;I79_018968|1.21178727091;I79_000697|1.27109315161;I79_012066|1.38803421066;I79_005452|0.743315756441	11	491	248	11614	http://www.ebi.ac.uk/QuickGO/GTerm?id=GO:0048518	[]
3	3	negative regulation of metabolic process	GO:0009892	0.483	0.682	0.2	-0.25	10.9323	-0.955498	I79_007370|1.46927889581;I79_024459|1.27543301475;I79_016489|1.27750153089;I79_007188|0.810433761094;I79_004192|0.786412936612	5	214	248	11614	http://www.ebi.ac.uk/QuickGO/GTerm?id=GO:0009892	[]
11	7,8,10,11	actin nucleation	GO:0045010	0.488	0.684	0	-0.35	10.9323	-0.955498	I79_015603|1.21354048597	1	31	248	11614	http://www.ebi.ac.uk/QuickGO/GTerm?id=GO:0045010	[]
6	5,6	carbohydrate transport	GO:0008643	0.488	0.684	0	-0.35	10.9323	-0.955498	I79_009336|0.787584643523	1	31	248	11614	http://www.ebi.ac.uk/QuickGO/GTerm?id=GO:0008643	[]
8	8	transition metal ion transport	GO:0000041	0.488	0.684	0	-0.35	10.9323	-0.955498	I79_016641|1.25356513756	1	31	248	11614	http://www.ebi.ac.uk/QuickGO/GTerm?id=GO:0000041	[]
5	5	carbohydrate biosynthetic process	GO:0016051	0.488	0.684	0	-0.35	10.9323	-0.955498	I79_017439|1.20694436624	1	31	248	11614	http://www.ebi.ac.uk/QuickGO/GTerm?id=GO:0016051	[]
7	6,7	positive regulation of protein modification process	GO:0031401	0.488	0.684	0	-0.35	10.9323	-0.955498	I79_000697|1.27109315161	1	31	248	11614	http://www.ebi.ac.uk/QuickGO/GTerm?id=GO:0031401	[]
5	5	regulation of protein metabolic process	GO:0051246	0.489	0.684	0.57	-0.06	10.9323	-0.955498	I79_012527|1.24661674779;H671_4g13394|1.26027573605;DOHH|1.20392628806;I79_024459|1.27543301475;I79_017854|1.20540252765;I79_000697|1.27109315161	6	262	248	11614	http://www.ebi.ac.uk/QuickGO/GTerm?id=GO:0051246	[]
5	5	organic cyclic compound biosynthetic process	GO:1901362	0.492	0.688	3.2	1.28	10.9323	-0.955498	IMPDH2|1.32901181423;I79_017373|1.2093049695;I79_004230|1.20636836032;H671_7g18194|1.26591061491;H671_5g14786|1.21412847443;H671_7g18193|1.24438558678;MTAP|1.22403791962;I79_022535|1.24312573082;I79_013985|1.42697408726;H671_4g13027|1.20771501365;I79_015153|1.32758415161;I79_014126|1.23443207588;I79_016036|1.2554070998;I79_025519|1.23775767279;I79_004606|1.3605861214;I79_001773|1.24505817081;I79_…	29	1336	248	11614	http://www.ebi.ac.uk/QuickGO/GTerm?id=GO:1901362	[]
4	4	negative regulation of nitrogen compound metabolic process	GO:0051172	0.499	0.691	0	-0.35	10.9323	-0.955498	I79_016489|1.27750153089;I79_004192|0.786412936612	2	78	248	11614	http://www.ebi.ac.uk/QuickGO/GTerm?id=GO:0051172	[]
6	5,6	plasma membrane organization	GO:0007009	0.499	0.691	0	-0.35	10.9323	-0.955498	I79_025189|0.63387301955	1	32	248	11614	http://www.ebi.ac.uk/QuickGO/GTerm?id=GO:0007009	[]
10	6,7,9,10	positive regulation of actin filament polymerization	GO:0030838	0.499	0.691	0	-0.35	10.9323	-0.955498	I79_015603|1.21354048597	1	32	248	11614	http://www.ebi.ac.uk/QuickGO/GTerm?id=GO:0030838	[]
9	5,6,7,8,9	positive regulation of protein polymerization	GO:0032273	0.499	0.691	0	-0.35	10.9323	-0.955498	I79_015603|1.21354048597	1	32	248	11614	http://www.ebi.ac.uk/QuickGO/GTerm?id=GO:0032273	[]
6	4,5,6	positive regulation of protein complex assembly	GO:0031334	0.499	0.691	0	-0.35	10.9323	-0.955498	I79_015603|1.21354048597	1	32	248	11614	http://www.ebi.ac.uk/QuickGO/GTerm?id=GO:0031334	[]
6	6	dephosphorylation	GO:0016311	0.5	0.691	0.55	-0.08	10.9323	-0.955498	I79_012023|1.21454571889;I79_018324|1.20232120233;I79_001579|1.20636885903;I79_007802|1.39346506129;I79_012096|1.42984492144	5	218	248	11614	http://www.ebi.ac.uk/QuickGO/GTerm?id=GO:0016311	[]
2	2	negative regulation of biological process	GO:0048519	0.5	0.691	1.03	0.17	10.9323	-0.955498	I79_015603|1.21354048597;I79_018648|1.33132263341;I79_007370|1.46927889581;I79_024459|1.27543301475;I79_012889|1.28456258734;I79_016489|1.27750153089;I79_007188|0.810433761094;I79_001653|0.723459476128;I79_004192|0.786412936612	9	405	248	11614	http://www.ebi.ac.uk/QuickGO/GTerm?id=GO:0048519	[]
4	4	regulation of cellular component organization	GO:0051128	0.507	0.7	0.37	-0.16	10.9323	-0.955498	I79_012342|1.21938751985;I79_000054|1.23719937476;I79_015603|1.21354048597;I79_012889|1.28456258734	4	173	248	11614	http://www.ebi.ac.uk/QuickGO/GTerm?id=GO:0051128	[]
6	5,6	positive regulation of extracellular matrix organization	GO:1903055	0.51	0.702	0	-0.35	10.9323	-0.955498	I79_015603|1.21354048597	1	33	248	11614	http://www.ebi.ac.uk/QuickGO/GTerm?id=GO:1903055	[]
7	6,7	positive regulation of fibril organization	GO:1902905	0.51	0.702	0	-0.35	10.9323	-0.955498	I79_015603|1.21354048597	1	33	248	11614	http://www.ebi.ac.uk/QuickGO/GTerm?id=GO:1902905	[]
8	6,8	regulation of kinase activity	GO:0043549	0.512	0.704	0.2	-0.25	10.9323	-0.955498	H671_4g13394|1.26027573605;I79_000697|1.27109315161	2	80	248	11614	http://www.ebi.ac.uk/QuickGO/GTerm?id=GO:0043549	[]
2	2	cellular process	GO:0009987	0.52	0.712	20.22	9.98	10.9323	-0.955498	I79_013848|1.25805640463;I79_015306|1.21434310048;I79_019110|1.3017127502;I79_018355|1.26641796452;I79_011700|1.23573189004;I79_008223|1.25284339005;I79_020676|1.31298400701;I79_007494|1.22372566803;I79_004880|1.2658428601;Uba1|1.21316231505;I79_016693|1.24231127321;H671_4g13171|1.20673095356;I79_012342|1.21938751985;IMPDH2|1.32901181423;I79_000054|1.23719937476;I79_020709|1.33013307001;I79_02180…	186	8699	248	11614	http://www.ebi.ac.uk/QuickGO/GTerm?id=GO:0009987	[]
6	6	positive regulation of cytoskeleton organization	GO:0051495	0.52	0.712	0	-0.35	10.9323	-0.955498	I79_015603|1.21354048597	1	34	248	11614	http://www.ebi.ac.uk/QuickGO/GTerm?id=GO:0051495	[]
5	5	cellular response to nitrogen compound	GO:1901699	0.52	0.712	0	-0.35	10.9323	-0.955498	I79_007370|1.46927889581	1	34	248	11614	http://www.ebi.ac.uk/QuickGO/GTerm?id=GO:1901699	[]
4	4	cellular developmental process	GO:0048869	0.524	0.715	0.56	-0.07	10.9323	-0.955498	I79_012342|1.21938751985;I79_012224|1.23602454686;I79_002464|1.22353313809;I79_013322|1.24197459359;I79_025189|0.63387301955	5	224	248	11614	http://www.ebi.ac.uk/QuickGO/GTerm?id=GO:0048869	[]
8	7,8	hydrogen ion transmembrane transport	GO:1902600	0.526	0.717	-0.19	-0.45	10.9323	-0.955498	COX3|0.797953956931;I79_009246|0.802750535257	2	82	248	11614	http://www.ebi.ac.uk/QuickGO/GTerm?id=GO:1902600	[]
3	3	anatomical structure morphogenesis	GO:0009653	0.528	0.719	0.27	-0.21	10.9323	-0.955498	I79_012342|1.21938751985;I79_012224|1.23602454686;I79_013322|1.24197459359	3	130	248	11614	http://www.ebi.ac.uk/QuickGO/GTerm?id=GO:0009653	[]
4	4	gamete generation	GO:0007276	0.531	0.721	0	-0.35	10.9323	-0.955498	I79_015066|1.37063637792	1	35	248	11614	http://www.ebi.ac.uk/QuickGO/GTerm?id=GO:0007276	[]
4	4	regulation of anatomical structure morphogenesis	GO:0022603	0.531	0.721	0	-0.35	10.9323	-0.955498	I79_012342|1.21938751985	1	35	248	11614	http://www.ebi.ac.uk/QuickGO/GTerm?id=GO:0022603	[]
6	6	endocytosis	GO:0006897	0.532	0.721	0.19	-0.25	10.9323	-0.955498	I79_002807|1.20471819405;I79_018856|1.29633013292	2	83	248	11614	http://www.ebi.ac.uk/QuickGO/GTerm?id=GO:0006897	[]
6	5,6	regulation of phosphorus metabolic process	GO:0051174	0.533	0.721	0.1	-0.3	10.9323	-0.955498	H671_4g13394|1.26027573605;I79_000697|1.27109315161;I79_004192|0.786412936612	3	131	248	11614	http://www.ebi.ac.uk/QuickGO/GTerm?id=GO:0051174	[]
7	6,7	regulation of phosphate metabolic process	GO:0019220	0.533	0.721	0.1	-0.3	10.9323	-0.955498	H671_4g13394|1.26027573605;I79_000697|1.27109315161;I79_004192|0.786412936612	3	131	248	11614	http://www.ebi.ac.uk/QuickGO/GTerm?id=GO:0019220	[]
6	5,6	negative regulation of gene expression	GO:0010629	0.539	0.727	-0.08	-0.39	10.9323	-0.955498	I79_007370|1.46927889581;I79_007188|0.810433761094	2	84	248	11614	http://www.ebi.ac.uk/QuickGO/GTerm?id=GO:0010629	[]
9	6,7,8,9	regulation of MAPK cascade	GO:0043408	0.541	0.729	0	-0.35	10.9323	-0.955498	I79_000697|1.27109315161	1	36	248	11614	http://www.ebi.ac.uk/QuickGO/GTerm?id=GO:0043408	[]
7	7	protein modification by small protein conjugation or removal	GO:0070647	0.543	0.73	0.49	-0.1	10.9323	-0.955498	I79_000267|1.25876662378;I79_006661|1.21570110823;I79_009065|1.3713082091;I79_017854|1.20540252765;I79_000989|1.21732901231	5	229	248	11614	http://www.ebi.ac.uk/QuickGO/GTerm?id=GO:0070647	[]
6	6	neurogenesis	GO:0022008	0.545	0.73	0.11	-0.3	10.9323	-0.955498	I79_012342|1.21938751985;I79_025189|0.63387301955	2	85	248	11614	http://www.ebi.ac.uk/QuickGO/GTerm?id=GO:0022008	[]
6	6	trans-synaptic signaling	GO:0099537	0.545	0.73	0.25	-0.23	10.9323	-0.955498	I79_010910|1.40266717608;I79_009477|1.26899076307	2	85	248	11614	http://www.ebi.ac.uk/QuickGO/GTerm?id=GO:0099537	[]
7	7	anterograde trans-synaptic signaling	GO:0098916	0.545	0.73	0.25	-0.23	10.9323	-0.955498	I79_010910|1.40266717608;I79_009477|1.26899076307	2	85	248	11614	http://www.ebi.ac.uk/QuickGO/GTerm?id=GO:0098916	[]
7	5,6,7	positive regulation of phosphorus metabolic process	GO:0010562	0.551	0.73	0	-0.35	10.9323	-0.955498	I79_000697|1.27109315161	1	37	248	11614	http://www.ebi.ac.uk/QuickGO/GTerm?id=GO:0010562	[]
8	7,8	inorganic anion transmembrane transport	GO:0098661	0.551	0.73	0	-0.35	10.9323	-0.955498	I79_014176|1.22176859745	1	37	248	11614	http://www.ebi.ac.uk/QuickGO/GTerm?id=GO:0098661	[]
6	6	negative regulation of phosphate metabolic process	GO:0045936	0.551	0.73	0	-0.35	10.9323	-0.955498	I79_004192|0.786412936612	1	37	248	11614	http://www.ebi.ac.uk/QuickGO/GTerm?id=GO:0045936	[]
5	5	positive regulation of organelle organization	GO:0010638	0.551	0.73	0	-0.35	10.9323	-0.955498	I79_015603|1.21354048597	1	37	248	11614	http://www.ebi.ac.uk/QuickGO/GTerm?id=GO:0010638	[]
6	6	positive regulation of phosphate metabolic process	GO:0045937	0.551	0.73	0	-0.35	10.9323	-0.955498	I79_000697|1.27109315161	1	37	248	11614	http://www.ebi.ac.uk/QuickGO/GTerm?id=GO:0045937	[]
3	3	multicellular organismal reproductive process	GO:0048609	0.551	0.73	0	-0.35	10.9323	-0.955498	I79_015066|1.37063637792	1	37	248	11614	http://www.ebi.ac.uk/QuickGO/GTerm?id=GO:0048609	[]
7	5,6,7	negative regulation of phosphorus metabolic process	GO:0010563	0.551	0.73	0	-0.35	10.9323	-0.955498	I79_004192|0.786412936612	1	37	248	11614	http://www.ebi.ac.uk/QuickGO/GTerm?id=GO:0010563	[]
8	7,8	regulation of protein phosphorylation	GO:0001932	0.551	0.73	0.2	-0.25	10.9323	-0.955498	H671_4g13394|1.26027573605;I79_000697|1.27109315161	2	86	248	11614	http://www.ebi.ac.uk/QuickGO/GTerm?id=GO:0001932	[]
5	5	macromolecule catabolic process	GO:0009057	0.552	0.73	0.35	-0.17	10.9323	-0.955498	I79_000267|1.25876662378;I79_012242|1.20171557854;I79_006661|1.21570110823;I79_000989|1.21732901231	4	183	248	11614	http://www.ebi.ac.uk/QuickGO/GTerm?id=GO:0009057	[]
4	4	microtubule-based movement	GO:0007018	0.558	0.736	0.22	-0.24	10.9323	-0.955498	I79_020709|1.33013307001;I79_004322|1.24529958551	2	87	248	11614	http://www.ebi.ac.uk/QuickGO/GTerm?id=GO:0007018	[]
8	8	chemical synaptic transmission	GO:0007268	0.558	0.736	0.25	-0.23	10.9323	-0.955498	I79_010910|1.40266717608;I79_009477|1.26899076307	2	87	248	11614	http://www.ebi.ac.uk/QuickGO/GTerm?id=GO:0007268	[]
6	6	chemical synaptic transmission, postsynaptic	GO:0099565	0.56	0.736	0	-0.35	10.9323	-0.955498	I79_009477|1.26899076307	1	38	248	11614	http://www.ebi.ac.uk/QuickGO/GTerm?id=GO:0099565	[]
3	3	multicellular organism reproduction	GO:0032504	0.56	0.736	0	-0.35	10.9323	-0.955498	I79_015066|1.37063637792	1	38	248	11614	http://www.ebi.ac.uk/QuickGO/GTerm?id=GO:0032504	[]
6	6	excitatory postsynaptic potential	GO:0060079	0.56	0.736	0	-0.35	10.9323	-0.955498	I79_009477|1.26899076307	1	38	248	11614	http://www.ebi.ac.uk/QuickGO/GTerm?id=GO:0060079	[]
5	5	cellular response to DNA damage stimulus	GO:0006974	0.56	0.736	0.4	-0.15	10.9323	-0.955498	I79_002087|1.21094996809;I79_000267|1.25876662378;I79_020682|1.30484411061;I79_023731|1.25567292042	4	185	248	11614	http://www.ebi.ac.uk/QuickGO/GTerm?id=GO:0006974	[]
5	5	response to organonitrogen compound	GO:0010243	0.57	0.746	0	-0.35	10.9323	-0.955498	I79_004712|1.22135822809	1	39	248	11614	http://www.ebi.ac.uk/QuickGO/GTerm?id=GO:0010243	[]
5	4,5	single-organism membrane organization	GO:0044802	0.57	0.746	-0.3	-0.51	10.9323	-0.955498	I79_004224|0.79403293572;I79_025189|0.63387301955	2	89	248	11614	http://www.ebi.ac.uk/QuickGO/GTerm?id=GO:0044802	[]
5	5	regulation of transferase activity	GO:0051338	0.576	0.753	0.2	-0.25	10.9323	-0.955498	H671_4g13394|1.26027573605;I79_000697|1.27109315161	2	90	248	11614	http://www.ebi.ac.uk/QuickGO/GTerm?id=GO:0051338	[]
3	3	positive regulation of cellular component biogenesis	GO:0044089	0.579	0.754	0	-0.35	10.9323	-0.955498	I79_015603|1.21354048597	1	40	248	11614	http://www.ebi.ac.uk/QuickGO/GTerm?id=GO:0044089	[]
5	5	phospholipid biosynthetic process	GO:0008654	0.579	0.754	0	-0.35	10.9323	-0.955498	H671_3g9036|0.829258823855	1	40	248	11614	http://www.ebi.ac.uk/QuickGO/GTerm?id=GO:0008654	[]
4	4	cell activation	GO:0001775	0.579	0.754	0	-0.35	10.9323	-0.955498	I79_025189|0.63387301955	1	40	248	11614	http://www.ebi.ac.uk/QuickGO/GTerm?id=GO:0001775	[]
7	4,6,7	secretion by cell	GO:0032940	0.582	0.756	0.21	-0.24	10.9323	-0.955498	H671_1g3558|1.25462207804;I79_013070|1.30629068818	2	91	248	11614	http://www.ebi.ac.uk/QuickGO/GTerm?id=GO:0032940	[]
5	5	synaptic signaling	GO:0099536	0.582	0.756	0.25	-0.23	10.9323	-0.955498	I79_010910|1.40266717608;I79_009477|1.26899076307	2	91	248	11614	http://www.ebi.ac.uk/QuickGO/GTerm?id=GO:0099536	[]
6	6	carboxylic acid catabolic process	GO:0046395	0.588	0.761	0	-0.35	10.9323	-0.955498	I79_007494|1.22372566803	1	41	248	11614	http://www.ebi.ac.uk/QuickGO/GTerm?id=GO:0046395	[]
5	5	organic acid catabolic process	GO:0016054	0.588	0.761	0	-0.35	10.9323	-0.955498	I79_007494|1.22372566803	1	41	248	11614	http://www.ebi.ac.uk/QuickGO/GTerm?id=GO:0016054	[]
6	4,5,6	negative regulation of macromolecule metabolic process	GO:0010605	0.59	0.763	0.47	-0.11	10.9323	-0.955498	I79_007370|1.46927889581;I79_024459|1.27543301475;I79_016489|1.27750153089;I79_007188|0.810433761094	4	192	248	11614	http://www.ebi.ac.uk/QuickGO/GTerm?id=GO:0010605	[]
6	6	Golgi vesicle transport	GO:0048193	0.597	0.769	0	-0.35	10.9323	-0.955498	I79_004349|1.25506017409	1	42	248	11614	http://www.ebi.ac.uk/QuickGO/GTerm?id=GO:0048193	[]
7	5,6,7	establishment of protein localization to organelle	GO:0072594	0.597	0.769	0	-0.35	10.9323	-0.955498	I79_004224|0.79403293572	1	42	248	11614	http://www.ebi.ac.uk/QuickGO/GTerm?id=GO:0072594	[]
4	4	endomembrane system organization	GO:0010256	0.597	0.769	0	-0.35	10.9323	-0.955498	I79_025189|0.63387301955	1	42	248	11614	http://www.ebi.ac.uk/QuickGO/GTerm?id=GO:0010256	[]
4	4	cellular macromolecule metabolic process	GO:0044260	0.598	0.769	8.89	4.19	10.9323	-0.955498	I79_013848|1.25805640463;Uba1|1.21316231505;I79_016693|1.24231127321;H671_4g13171|1.20673095356;I79_002087|1.21094996809;AARS|1.21777400111;I79_021990|1.27496053772;I79_010526|1.37535482969;I79_003356|1.22350011339;I79_015854|1.22939189783;I79_010870|1.24568488248;I79_010525|1.21027280641;I79_017921|1.20713751349;I79_001573|1.2181975274;I79_012527|1.24661674779;I79_002464|1.22353313809;I79_000267…	78	3716	248	11614	http://www.ebi.ac.uk/QuickGO/GTerm?id=GO:0044260	[]
5	5	cell projection morphogenesis	GO:0048858	0.605	0.775	0	-0.35	10.9323	-0.955498	I79_012342|1.21938751985	1	43	248	11614	http://www.ebi.ac.uk/QuickGO/GTerm?id=GO:0048858	[]
6	5,6	cell part morphogenesis	GO:0032990	0.605	0.775	0	-0.35	10.9323	-0.955498	I79_012342|1.21938751985	1	43	248	11614	http://www.ebi.ac.uk/QuickGO/GTerm?id=GO:0032990	[]
6	5,6	cellular respiration	GO:0045333	0.605	0.775	0	-0.35	10.9323	-0.955498	COX3|0.797953956931	1	43	248	11614	http://www.ebi.ac.uk/QuickGO/GTerm?id=GO:0045333	[]
7	7	regulation of phosphorylation	GO:0042325	0.606	0.775	0.2	-0.25	10.9323	-0.955498	H671_4g13394|1.26027573605;I79_000697|1.27109315161	2	95	248	11614	http://www.ebi.ac.uk/QuickGO/GTerm?id=GO:0042325	[]
3	3	multi-organism reproductive process	GO:0044703	0.614	0.783	0	-0.35	10.9323	-0.955498	I79_015066|1.37063637792	1	44	248	11614	http://www.ebi.ac.uk/QuickGO/GTerm?id=GO:0044703	[]
4	3,4	sexual reproduction	GO:0019953	0.614	0.783	0	-0.35	10.9323	-0.955498	I79_015066|1.37063637792	1	44	248	11614	http://www.ebi.ac.uk/QuickGO/GTerm?id=GO:0019953	[]
7	7	protein alkylation	GO:0008213	0.622	0.789	0	-0.35	10.9323	-0.955498	I79_023216|1.26451712436	1	45	248	11614	http://www.ebi.ac.uk/QuickGO/GTerm?id=GO:0008213	[]
7	6,7	neuron projection development	GO:0031175	0.622	0.789	0	-0.35	10.9323	-0.955498	I79_012342|1.21938751985	1	45	248	11614	http://www.ebi.ac.uk/QuickGO/GTerm?id=GO:0031175	[]
8	5,7,8	protein methylation	GO:0006479	0.622	0.789	0	-0.35	10.9323	-0.955498	I79_023216|1.26451712436	1	45	248	11614	http://www.ebi.ac.uk/QuickGO/GTerm?id=GO:0006479	[]
6	5,6	hydrogen transport	GO:0006818	0.623	0.789	-0.19	-0.45	10.9323	-0.955498	COX3|0.797953956931;I79_009246|0.802750535257	2	98	248	11614	http://www.ebi.ac.uk/QuickGO/GTerm?id=GO:0006818	[]
7	6,7	proton transport	GO:0015992	0.623	0.789	-0.19	-0.45	10.9323	-0.955498	COX3|0.797953956931;I79_009246|0.802750535257	2	98	248	11614	http://www.ebi.ac.uk/QuickGO/GTerm?id=GO:0015992	[]
5	5	nucleobase-containing compound biosynthetic process	GO:0034654	0.628	0.794	2.92	1.14	10.9323	-0.955498	IMPDH2|1.32901181423;I79_017373|1.2093049695;I79_004230|1.20636836032;H671_7g18194|1.26591061491;H671_7g18193|1.24438558678;MTAP|1.22403791962;I79_022535|1.24312573082;I79_013985|1.42697408726;H671_4g13027|1.20771501365;I79_015153|1.32758415161;I79_014126|1.23443207588;I79_025519|1.23775767279;I79_004606|1.3605861214;I79_001773|1.24505817081;I79_006541|1.44574317363;I79_018965|1.24401780858;I79_0…	26	1274	248	11614	http://www.ebi.ac.uk/QuickGO/GTerm?id=GO:0034654	[]
6	5,6	single-organism intracellular transport	GO:1902582	0.63	0.794	0.1	-0.3	10.9323	-0.955498	I79_001516|1.29202172798;I79_004349|1.25506017409;I79_004224|0.79403293572	3	151	248	11614	http://www.ebi.ac.uk/QuickGO/GTerm?id=GO:1902582	[]
6	5,6	MAPK cascade	GO:0000165	0.63	0.794	0	-0.35	10.9323	-0.955498	I79_000697|1.27109315161	1	46	248	11614	http://www.ebi.ac.uk/QuickGO/GTerm?id=GO:0000165	[]
6	5,6	positive regulation of cellular protein metabolic process	GO:0032270	0.63	0.794	0	-0.35	10.9323	-0.955498	I79_000697|1.27109315161	1	46	248	11614	http://www.ebi.ac.uk/QuickGO/GTerm?id=GO:0032270	[]
5	4,5	cell development	GO:0048468	0.634	0.798	0.11	-0.3	10.9323	-0.955498	I79_012342|1.21938751985;I79_025189|0.63387301955	2	100	248	11614	http://www.ebi.ac.uk/QuickGO/GTerm?id=GO:0048468	[]
7	7	peptidyl-amino acid modification	GO:0018193	0.635	0.799	0.54	-0.08	10.9323	-0.955498	I79_010526|1.37535482969;I79_009944|1.25968246947;I79_023463|1.27297577705;I79_011650|1.30517287654;DOHH|1.20392628806	5	254	248	11614	http://www.ebi.ac.uk/QuickGO/GTerm?id=GO:0018193	[]
5	5	positive regulation of protein metabolic process	GO:0051247	0.638	0.8	0	-0.35	10.9323	-0.955498	I79_000697|1.27109315161	1	47	248	11614	http://www.ebi.ac.uk/QuickGO/GTerm?id=GO:0051247	[]
6	5,6	nucleobase-containing compound catabolic process	GO:0034655	0.638	0.8	0	-0.35	10.9323	-0.955498	I79_007494|1.22372566803	1	47	248	11614	http://www.ebi.ac.uk/QuickGO/GTerm?id=GO:0034655	[]
8	6,7,8	protein targeting	GO:0006605	0.646	0.805	0	-0.35	10.9323	-0.955498	I79_004224|0.79403293572	1	48	248	11614	http://www.ebi.ac.uk/QuickGO/GTerm?id=GO:0006605	[]
5	5	regulation of postsynaptic membrane potential	GO:0060078	0.646	0.805	0	-0.35	10.9323	-0.955498	I79_009477|1.26899076307	1	48	248	11614	http://www.ebi.ac.uk/QuickGO/GTerm?id=GO:0060078	[]
2	2	growth	GO:0040007	0.646	0.805	0	-0.35	10.9323	-0.955498	I79_012342|1.21938751985	1	48	248	11614	http://www.ebi.ac.uk/QuickGO/GTerm?id=GO:0040007	[]
7	7	receptor-mediated endocytosis	GO:0006898	0.646	0.805	0	-0.35	10.9323	-0.955498	I79_018856|1.29633013292	1	48	248	11614	http://www.ebi.ac.uk/QuickGO/GTerm?id=GO:0006898	[]
4	4	macromolecule metabolic process	GO:0043170	0.65	0.81	9.93	4.72	10.9323	-0.955498	I79_013848|1.25805640463;Uba1|1.21316231505;I79_016693|1.24231127321;H671_4g13171|1.20673095356;I79_000054|1.23719937476;I79_002087|1.21094996809;AARS|1.21777400111;I79_021990|1.27496053772;I79_010526|1.37535482969;I79_003356|1.22350011339;I79_015854|1.22939189783;I79_010870|1.24568488248;I79_010525|1.21027280641;I79_017921|1.20713751349;I79_001573|1.2181975274;I79_012527|1.24661674779;I79_002464…	88	4235	248	11614	http://www.ebi.ac.uk/QuickGO/GTerm?id=GO:0043170	[]
5	5	proteolysis	GO:0006508	0.652	0.811	1.3	0.31	10.9323	-0.955498	I79_000054|1.23719937476;I79_000267|1.25876662378;I79_001893|1.28438998107;I79_017867|1.22274367453;I79_020092|1.29104199966;I79_006652|1.21079815306;I79_003519|1.54636554448;I79_024883|1.23356763611;I79_012242|1.20171557854;I79_006661|1.21570110823;I79_024459|1.27543301475;I79_000989|1.21732901231;I79_019506|0.831974967792	13	657	248	11614	http://www.ebi.ac.uk/QuickGO/GTerm?id=GO:0006508	[]
10	8,9,10	regulation of protein serine/threonine kinase activity	GO:0071900	0.653	0.812	0	-0.35	10.9323	-0.955498	I79_000697|1.27109315161	1	49	248	11614	http://www.ebi.ac.uk/QuickGO/GTerm?id=GO:0071900	[]
4	4	regulation of cell differentiation	GO:0045595	0.661	0.819	0	-0.35	10.9323	-0.955498	I79_012342|1.21938751985	1	50	248	11614	http://www.ebi.ac.uk/QuickGO/GTerm?id=GO:0045595	[]
6	4,5,6	positive regulation of signal transduction	GO:0009967	0.661	0.819	0	-0.35	10.9323	-0.955498	I79_000697|1.27109315161	1	50	248	11614	http://www.ebi.ac.uk/QuickGO/GTerm?id=GO:0009967	[]
7	6,7	RNA processing	GO:0006396	0.672	0.832	0.25	-0.22	10.9323	-0.955498	I79_007370|1.46927889581;I79_022238|1.20480837988;OSGEP|1.21683815725;I79_007823|0.780450125277;I79_009124|0.712439005844	5	265	248	11614	http://www.ebi.ac.uk/QuickGO/GTerm?id=GO:0006396	[]
4	4	positive regulation of cell communication	GO:0010647	0.682	0.841	0	-0.35	10.9323	-0.955498	I79_000697|1.27109315161	1	53	248	11614	http://www.ebi.ac.uk/QuickGO/GTerm?id=GO:0010647	[]
3	3	positive regulation of signaling	GO:0023056	0.682	0.841	0	-0.35	10.9323	-0.955498	I79_000697|1.27109315161	1	53	248	11614	http://www.ebi.ac.uk/QuickGO/GTerm?id=GO:0023056	[]
4	4	regulation of membrane potential	GO:0042391	0.682	0.841	0	-0.35	10.9323	-0.955498	I79_009477|1.26899076307	1	53	248	11614	http://www.ebi.ac.uk/QuickGO/GTerm?id=GO:0042391	[]
7	6,7	DNA repair	GO:0006281	0.688	0.847	0.3	-0.2	10.9323	-0.955498	I79_002087|1.21094996809;I79_020682|1.30484411061;I79_023731|1.25567292042	3	165	248	11614	http://www.ebi.ac.uk/QuickGO/GTerm?id=GO:0006281	[]
4	4	membrane organization	GO:0061024	0.694	0.854	-0.3	-0.51	10.9323	-0.955498	I79_004224|0.79403293572;I79_025189|0.63387301955	2	112	248	11614	http://www.ebi.ac.uk/QuickGO/GTerm?id=GO:0061024	[]
5	4,5	positive regulation of cellular component organization	GO:0051130	0.696	0.854	0	-0.35	10.9323	-0.955498	I79_015603|1.21354048597	1	55	248	11614	http://www.ebi.ac.uk/QuickGO/GTerm?id=GO:0051130	[]
6	5,6	small GTPase mediated signal transduction	GO:0007264	0.701	0.859	0.53	-0.08	10.9323	-0.955498	H671_3g8659|1.20492321341;I79_017919|1.20587097669;I79_018801|1.23862233059;I79_022935|1.21397736008;I79_023061|1.21392427064;I79_016329|1.28046791251	6	326	248	11614	http://www.ebi.ac.uk/QuickGO/GTerm?id=GO:0007264	[]
3	3	single organism reproductive process	GO:0044702	0.702	0.86	0	-0.35	10.9323	-0.955498	I79_015066|1.37063637792	1	56	248	11614	http://www.ebi.ac.uk/QuickGO/GTerm?id=GO:0044702	[]
4	4	cellular response to stress	GO:0033554	0.712	0.864	0.4	-0.15	10.9323	-0.955498	I79_002087|1.21094996809;I79_000267|1.25876662378;I79_020682|1.30484411061;I79_023731|1.25567292042	4	225	248	11614	http://www.ebi.ac.uk/QuickGO/GTerm?id=GO:0033554	[]
3	3	regulation of multicellular organismal process	GO:0051239	0.713	0.864	0.21	-0.25	10.9323	-0.955498	I79_012342|1.21938751985;I79_018648|1.33132263341	2	116	248	11614	http://www.ebi.ac.uk/QuickGO/GTerm?id=GO:0051239	[]
7	5,6,7	negative regulation of RNA metabolic process	GO:0051253	0.715	0.864	0	-0.35	10.9323	-0.955498	I79_016489|1.27750153089	1	58	248	11614	http://www.ebi.ac.uk/QuickGO/GTerm?id=GO:0051253	[]
8	8	negative regulation of endopeptidase activity	GO:0010951	0.715	0.864	0	-0.35	10.9323	-0.955498	I79_024459|1.27543301475	1	58	248	11614	http://www.ebi.ac.uk/QuickGO/GTerm?id=GO:0010951	[]
7	6,7	regulation of fibril organization	GO:1902903	0.715	0.864	0	-0.35	10.9323	-0.955498	I79_015603|1.21354048597	1	58	248	11614	http://www.ebi.ac.uk/QuickGO/GTerm?id=GO:1902903	[]
6	6	negative regulation of RNA biosynthetic process	GO:1902679	0.715	0.864	0	-0.35	10.9323	-0.955498	I79_016489|1.27750153089	1	58	248	11614	http://www.ebi.ac.uk/QuickGO/GTerm?id=GO:1902679	[]
7	7	negative regulation of nucleic acid-templated transcription	GO:1903507	0.715	0.864	0	-0.35	10.9323	-0.955498	I79_016489|1.27750153089	1	58	248	11614	http://www.ebi.ac.uk/QuickGO/GTerm?id=GO:1903507	[]
2	2	reproductive process	GO:0022414	0.715	0.864	0	-0.35	10.9323	-0.955498	I79_015066|1.37063637792	1	58	248	11614	http://www.ebi.ac.uk/QuickGO/GTerm?id=GO:0022414	[]
6	6	cellular response to organic cyclic compound	GO:0071407	0.715	0.864	0	-0.35	10.9323	-0.955498	I79_007370|1.46927889581	1	58	248	11614	http://www.ebi.ac.uk/QuickGO/GTerm?id=GO:0071407	[]
6	5,6	regulation of extracellular matrix organization	GO:1903053	0.715	0.864	0	-0.35	10.9323	-0.955498	I79_015603|1.21354048597	1	58	248	11614	http://www.ebi.ac.uk/QuickGO/GTerm?id=GO:1903053	[]
8	7,8	mRNA processing	GO:0006397	0.717	0.866	-0.25	-0.48	10.9323	-0.955498	I79_007823|0.780450125277;I79_009124|0.712439005844	2	117	248	11614	http://www.ebi.ac.uk/QuickGO/GTerm?id=GO:0006397	[]
6	5,6	DNA metabolic process	GO:0006259	0.718	0.866	0.49	-0.1	10.9323	-0.955498	I79_002087|1.21094996809;I79_017921|1.20713751349;I79_020682|1.30484411061;I79_023731|1.25567292042;I79_013471|1.29960325721	5	280	248	11614	http://www.ebi.ac.uk/QuickGO/GTerm?id=GO:0006259	[]
4	3,4	regulation of metabolic process	GO:0019222	0.719	0.866	3.28	1.32	10.9323	-0.955498	H671_3g8659|1.20492321341;I79_005789|1.2042157552;I79_012527|1.24661674779;I79_018801|1.23862233059;I79_022935|1.21397736008;I79_023463|1.27297577705;I79_014126|1.23443207588;I79_002807|1.20471819405;H671_4g13394|1.26027573605;DOHH|1.20392628806;I79_007370|1.46927889581;I79_022042|1.31264107749;I79_025519|1.23775767279;I79_004606|1.3605861214;I79_001773|1.24505817081;I79_024459|1.27543301475;I79_…	31	1577	248	11614	http://www.ebi.ac.uk/QuickGO/GTerm?id=GO:0019222	[]
2	2	reproduction	GO:0000003	0.721	0.866	0	-0.35	10.9323	-0.955498	I79_015066|1.37063637792	1	59	248	11614	http://www.ebi.ac.uk/QuickGO/GTerm?id=GO:0000003	[]
9	8,9	tRNA processing	GO:0008033	0.721	0.866	0	-0.35	10.9323	-0.955498	OSGEP|1.21683815725	1	59	248	11614	http://www.ebi.ac.uk/QuickGO/GTerm?id=GO:0008033	[]
6	5,6	secretion	GO:0046903	0.726	0.867	0.21	-0.24	10.9323	-0.955498	H671_1g3558|1.25462207804;I79_013070|1.30629068818	2	119	248	11614	http://www.ebi.ac.uk/QuickGO/GTerm?id=GO:0046903	[]
4	4	cell projection organization	GO:0030030	0.727	0.867	0	-0.35	10.9323	-0.955498	I79_012342|1.21938751985	1	60	248	11614	http://www.ebi.ac.uk/QuickGO/GTerm?id=GO:0030030	[]
7	7	regulation of endopeptidase activity	GO:0052548	0.727	0.867	0	-0.35	10.9323	-0.955498	I79_024459|1.27543301475	1	60	248	11614	http://www.ebi.ac.uk/QuickGO/GTerm?id=GO:0052548	[]
5	5	cellular nitrogen compound catabolic process	GO:0044270	0.727	0.867	0	-0.35	10.9323	-0.955498	I79_007494|1.22372566803	1	60	248	11614	http://www.ebi.ac.uk/QuickGO/GTerm?id=GO:0044270	[]
6	5,6	neuron development	GO:0048666	0.727	0.867	0	-0.35	10.9323	-0.955498	I79_012342|1.21938751985	1	60	248	11614	http://www.ebi.ac.uk/QuickGO/GTerm?id=GO:0048666	[]
4	4	response to oxygen-containing compound	GO:1901700	0.727	0.867	0	-0.35	10.9323	-0.955498	I79_004712|1.22135822809	1	60	248	11614	http://www.ebi.ac.uk/QuickGO/GTerm?id=GO:1901700	[]
5	5	negative regulation of catalytic activity	GO:0043086	0.73	0.868	0	-0.35	10.9323	-0.955498	I79_024459|1.27543301475;I79_004192|0.786412936612	2	120	248	11614	http://www.ebi.ac.uk/QuickGO/GTerm?id=GO:0043086	[]
5	4,5	animal organ development	GO:0048513	0.73	0.868	0.33	-0.19	10.9323	-0.955498	I79_012342|1.21938751985;I79_014883|1.73739113404	2	120	248	11614	http://www.ebi.ac.uk/QuickGO/GTerm?id=GO:0048513	[]
5	5	aromatic compound catabolic process	GO:0019439	0.733	0.87	0	-0.35	10.9323	-0.955498	I79_007494|1.22372566803	1	61	248	11614	http://www.ebi.ac.uk/QuickGO/GTerm?id=GO:0019439	[]
5	5	heterocycle catabolic process	GO:0046700	0.739	0.876	0	-0.35	10.9323	-0.955498	I79_007494|1.22372566803	1	62	248	11614	http://www.ebi.ac.uk/QuickGO/GTerm?id=GO:0046700	[]
6	4,5,6	negative regulation of cellular metabolic process	GO:0031324	0.743	0.879	0.1	-0.3	10.9323	-0.955498	I79_024459|1.27543301475;I79_016489|1.27750153089;I79_004192|0.786412936612	3	180	248	11614	http://www.ebi.ac.uk/QuickGO/GTerm?id=GO:0031324	[]
4	4	single-organism cellular localization	GO:1902580	0.744	0.879	0	-0.35	10.9323	-0.955498	I79_004224|0.79403293572	1	63	248	11614	http://www.ebi.ac.uk/QuickGO/GTerm?id=GO:1902580	[]
7	5,6,7	cytokine-mediated signaling pathway	GO:0019221	0.744	0.879	0	-0.35	10.9323	-0.955498	I79_010231|0.823036669345	1	63	248	11614	http://www.ebi.ac.uk/QuickGO/GTerm?id=GO:0019221	[]
8	4,8	signal transduction by protein phosphorylation	GO:0023014	0.75	0.884	0	-0.35	10.9323	-0.955498	I79_000697|1.27109315161	1	64	248	11614	http://www.ebi.ac.uk/QuickGO/GTerm?id=GO:0023014	[]
7	7	negative regulation of peptidase activity	GO:0010466	0.75	0.884	0	-0.35	10.9323	-0.955498	I79_024459|1.27543301475	1	64	248	11614	http://www.ebi.ac.uk/QuickGO/GTerm?id=GO:0010466	[]
5	5	nervous system development	GO:0007399	0.751	0.884	0.11	-0.3	10.9323	-0.955498	I79_012342|1.21938751985;I79_025189|0.63387301955	2	125	248	11614	http://www.ebi.ac.uk/QuickGO/GTerm?id=GO:0007399	[]
6	5,6	RNA metabolic process	GO:0016070	0.752	0.884	3.66	1.52	10.9323	-0.955498	AARS|1.21777400111;I79_003356|1.22350011339;I79_010870|1.24568488248;I79_010525|1.21027280641;I79_001573|1.2181975274;I79_012527|1.24661674779;I79_013985|1.42697408726;I79_014126|1.23443207588;I79_018641|4.37563490303;I79_007370|1.46927889581;I79_025519|1.23775767279;I79_004606|1.3605861214;I79_001773|1.24505817081;I79_006541|1.44574317363;I79_018965|1.24401780858;I79_015180|1.20809013677;I79_014…	28	1455	248	11614	http://www.ebi.ac.uk/QuickGO/GTerm?id=GO:0016070	[]
4	4	negative regulation of molecular function	GO:0044092	0.755	0.885	0	-0.35	10.9323	-0.955498	I79_024459|1.27543301475;I79_004192|0.786412936612	2	126	248	11614	http://www.ebi.ac.uk/QuickGO/GTerm?id=GO:0044092	[]
5	5	organic cyclic compound catabolic process	GO:1901361	0.755	0.885	0	-0.35	10.9323	-0.955498	I79_007494|1.22372566803	1	65	248	11614	http://www.ebi.ac.uk/QuickGO/GTerm?id=GO:1901361	[]
6	4,6	chromatin organization	GO:0006325	0.76	0.89	-0.28	-0.49	10.9323	-0.955498	I79_008702|0.786632399094;I79_008715|0.823570319988;I79_008693|0.817455971089	3	185	248	11614	http://www.ebi.ac.uk/QuickGO/GTerm?id=GO:0006325	[]
7	6,7	regulation of protein modification process	GO:0031399	0.762	0.892	0.2	-0.25	10.9323	-0.955498	H671_4g13394|1.26027573605;I79_000697|1.27109315161	2	128	248	11614	http://www.ebi.ac.uk/QuickGO/GTerm?id=GO:0031399	[]
4	4	regulation of multicellular organismal development	GO:2000026	0.766	0.894	0	-0.35	10.9323	-0.955498	I79_012342|1.21938751985	1	67	248	11614	http://www.ebi.ac.uk/QuickGO/GTerm?id=GO:2000026	[]
3	3	methylation	GO:0032259	0.766	0.894	0.29	-0.21	10.9323	-0.955498	I79_023216|1.26451712436;I79_001722|1.26937676987;I79_000772|1.20855092904	3	187	248	11614	http://www.ebi.ac.uk/QuickGO/GTerm?id=GO:0032259	[]
5	5	response to organic cyclic compound	GO:0014070	0.771	0.897	0	-0.35	10.9323	-0.955498	I79_007370|1.46927889581	1	68	248	11614	http://www.ebi.ac.uk/QuickGO/GTerm?id=GO:0014070	[]
6	6	cellular response to cytokine stimulus	GO:0071345	0.771	0.897	0	-0.35	10.9323	-0.955498	I79_010231|0.823036669345	1	68	248	11614	http://www.ebi.ac.uk/QuickGO/GTerm?id=GO:0071345	[]
6	6	anion transport	GO:0006820	0.773	0.897	0.08	-0.31	10.9323	-0.955498	I79_003441|1.30070213658;I79_014176|1.22176859745;I79_011659|0.824068097497	3	189	248	11614	http://www.ebi.ac.uk/QuickGO/GTerm?id=GO:0006820	[]
8	8	peptidyl-lysine modification	GO:0018205	0.775	0.897	0	-0.35	10.9323	-0.955498	DOHH|1.20392628806	1	69	248	11614	http://www.ebi.ac.uk/QuickGO/GTerm?id=GO:0018205	[]
5	5	response to cytokine	GO:0034097	0.775	0.897	0	-0.35	10.9323	-0.955498	I79_010231|0.823036669345	1	69	248	11614	http://www.ebi.ac.uk/QuickGO/GTerm?id=GO:0034097	[]
6	6	regulation of peptidase activity	GO:0052547	0.775	0.897	0	-0.35	10.9323	-0.955498	I79_024459|1.27543301475	1	69	248	11614	http://www.ebi.ac.uk/QuickGO/GTerm?id=GO:0052547	[]
False	obselete	obsolete death	GO:0016265	0.777	0.897	0.25	-0.22	10.9323	-0.955498	I79_016641|1.25356513756;I79_012096|1.42984492144	2	132	248	11614	http://www.ebi.ac.uk/QuickGO/GTerm?id=GO:0016265	[]
6	6	negative regulation of proteolysis	GO:0045861	0.78	0.897	0	-0.35	10.9323	-0.955498	I79_024459|1.27543301475	1	70	248	11614	http://www.ebi.ac.uk/QuickGO/GTerm?id=GO:0045861	[]
11	8,9,10,11	mRNA splicing, via spliceosome	GO:0000398	0.78	0.897	0	-0.35	10.9323	-0.955498	I79_007823|0.780450125277	1	70	248	11614	http://www.ebi.ac.uk/QuickGO/GTerm?id=GO:0000398	[]
10	9,10	RNA splicing, via transesterification reactions with bulged adenosine as nucleophile	GO:0000377	0.78	0.897	0	-0.35	10.9323	-0.955498	I79_007823|0.780450125277	1	70	248	11614	http://www.ebi.ac.uk/QuickGO/GTerm?id=GO:0000377	[]
9	8,9	RNA splicing, via transesterification reactions	GO:0000375	0.78	0.897	0	-0.35	10.9323	-0.955498	I79_007823|0.780450125277	1	70	248	11614	http://www.ebi.ac.uk/QuickGO/GTerm?id=GO:0000375	[]
10	8,9,10	calcium ion transmembrane transport	GO:0070588	0.78	0.897	0	-0.35	10.9323	-0.955498	I79_023061|1.21392427064	1	70	248	11614	http://www.ebi.ac.uk/QuickGO/GTerm?id=GO:0070588	[]
6	5,6	negative regulation of macromolecule biosynthetic process	GO:0010558	0.785	0.902	0	-0.35	10.9323	-0.955498	I79_016489|1.27750153089	1	71	248	11614	http://www.ebi.ac.uk/QuickGO/GTerm?id=GO:0010558	[]
2	2	localization	GO:0051179	0.792	0.908	3.33	1.35	10.9323	-0.955498	I79_009067|1.20188582215;H671_3g8659|1.20492321341;I79_009045|1.24540793866;I79_018801|1.23862233059;I79_022935|1.21397736008;I79_002807|1.20471819405;I79_014180|1.22552769062;H671_1g3558|1.25462207804;I79_008123|1.25453784644;I79_018856|1.29633013292;I79_004074|1.39140510435;I79_001516|1.29202172798;I79_023061|1.21392427064;I79_010394|1.24421199465;I79_020105|1.27461101255;I79_003441|1.300702136…	33	1735	248	11614	http://www.ebi.ac.uk/QuickGO/GTerm?id=GO:0051179	[]
7	6,7	mRNA metabolic process	GO:0016071	0.794	0.91	-0.25	-0.48	10.9323	-0.955498	I79_007823|0.780450125277;I79_009124|0.712439005844	2	137	248	11614	http://www.ebi.ac.uk/QuickGO/GTerm?id=GO:0016071	[]
8	6,8	neuron differentiation	GO:0030182	0.803	0.919	0	-0.35	10.9323	-0.955498	I79_012342|1.21938751985	1	75	248	11614	http://www.ebi.ac.uk/QuickGO/GTerm?id=GO:0030182	[]
5	4,5	single-organism organelle organization	GO:1902589	0.806	0.921	0.72	0.01	10.9323	-0.955498	I79_021805|1.3676931086;I79_015603|1.21354048597;I79_012224|1.23602454686;I79_011724|1.20306229274;I79_012889|1.28456258734;I79_015066|1.37063637792;I79_006134|1.20402737447	7	424	248	11614	http://www.ebi.ac.uk/QuickGO/GTerm?id=GO:1902589	[]
9	9	calcium ion transport	GO:0006816	0.811	0.924	0	-0.35	10.9323	-0.955498	I79_023061|1.21392427064	1	77	248	11614	http://www.ebi.ac.uk/QuickGO/GTerm?id=GO:0006816	[]
7	7	generation of neurons	GO:0048699	0.811	0.924	0	-0.35	10.9323	-0.955498	I79_012342|1.21938751985	1	77	248	11614	http://www.ebi.ac.uk/QuickGO/GTerm?id=GO:0048699	[]
6	5,6	cytosolic transport	GO:0016482	0.811	0.924	0	-0.35	10.9323	-0.955498	I79_004349|1.25506017409	1	77	248	11614	http://www.ebi.ac.uk/QuickGO/GTerm?id=GO:0016482	[]
9	9	protein ubiquitination	GO:0016567	0.814	0.925	0.22	-0.24	10.9323	-0.955498	I79_009065|1.3713082091;I79_017854|1.20540252765	2	143	248	11614	http://www.ebi.ac.uk/QuickGO/GTerm?id=GO:0016567	[]
6	5,6	integrin-mediated signaling pathway	GO:0007229	0.819	0.931	0	-0.35	10.9323	-0.955498	ilk|1.24356822609	1	79	248	11614	http://www.ebi.ac.uk/QuickGO/GTerm?id=GO:0007229	[]
5	5	negative regulation of cellular biosynthetic process	GO:0031327	0.823	0.934	0	-0.35	10.9323	-0.955498	I79_016489|1.27750153089	1	80	248	11614	http://www.ebi.ac.uk/QuickGO/GTerm?id=GO:0031327	[]
4	4	negative regulation of biosynthetic process	GO:0009890	0.827	0.937	0	-0.35	10.9323	-0.955498	I79_016489|1.27750153089	1	81	248	11614	http://www.ebi.ac.uk/QuickGO/GTerm?id=GO:0009890	[]
5	4,5	intracellular signal transduction	GO:0035556	0.83	0.939	0.91	0.11	10.9323	-0.955498	H671_3g8659|1.20492321341;I79_017919|1.20587097669;I79_000267|1.25876662378;I79_018801|1.23862233059;I79_022935|1.21397736008;I79_023061|1.21392427064;I79_016329|1.28046791251;I79_003021|1.23437677168;I79_000697|1.27109315161;I79_000293|1.21374104652	10	599	248	11614	http://www.ebi.ac.uk/QuickGO/GTerm?id=GO:0035556	[]
3	3	taxis	GO:0042330	0.834	0.939	0	-0.35	10.9323	-0.955498	I79_012342|1.21938751985	1	83	248	11614	http://www.ebi.ac.uk/QuickGO/GTerm?id=GO:0042330	[]
6	4,6	macromolecule methylation	GO:0043414	0.834	0.939	0	-0.35	10.9323	-0.955498	I79_023216|1.26451712436	1	83	248	11614	http://www.ebi.ac.uk/QuickGO/GTerm?id=GO:0043414	[]
7	6,7	carboxylic acid transport	GO:0046942	0.834	0.939	0	-0.35	10.9323	-0.955498	I79_011659|0.824068097497	1	83	248	11614	http://www.ebi.ac.uk/QuickGO/GTerm?id=GO:0046942	[]
8	8	peptidyl-tyrosine dephosphorylation	GO:0035335	0.834	0.939	0	-0.35	10.9323	-0.955498	I79_007802|1.39346506129	1	83	248	11614	http://www.ebi.ac.uk/QuickGO/GTerm?id=GO:0035335	[]
4	4	chemotaxis	GO:0006935	0.834	0.939	0	-0.35	10.9323	-0.955498	I79_012342|1.21938751985	1	83	248	11614	http://www.ebi.ac.uk/QuickGO/GTerm?id=GO:0006935	[]
6	6	apoptotic process	GO:0006915	0.837	0.94	0.25	-0.22	10.9323	-0.955498	I79_016641|1.25356513756;I79_012096|1.42984492144	2	151	248	11614	http://www.ebi.ac.uk/QuickGO/GTerm?id=GO:0006915	[]
6	5,6	organic acid transport	GO:0015849	0.838	0.941	0	-0.35	10.9323	-0.955498	I79_011659|0.824068097497	1	84	248	11614	http://www.ebi.ac.uk/QuickGO/GTerm?id=GO:0015849	[]
7	7	protein dephosphorylation	GO:0006470	0.84	0.941	0.23	-0.24	10.9323	-0.955498	I79_001579|1.20636885903;I79_007802|1.39346506129	2	152	248	11614	http://www.ebi.ac.uk/QuickGO/GTerm?id=GO:0006470	[]
5	5	nucleic acid metabolic process	GO:0090304	0.842	0.943	4.04	1.71	10.9323	-0.955498	I79_002087|1.21094996809;AARS|1.21777400111;I79_003356|1.22350011339;I79_010870|1.24568488248;I79_010525|1.21027280641;I79_017921|1.20713751349;I79_001573|1.2181975274;I79_012527|1.24661674779;I79_013985|1.42697408726;I79_014126|1.23443207588;I79_018641|4.37563490303;I79_007370|1.46927889581;I79_020682|1.30484411061;I79_025519|1.23775767279;I79_004606|1.3605861214;I79_001773|1.24505817081;I79_006…	32	1736	248	11614	http://www.ebi.ac.uk/QuickGO/GTerm?id=GO:0090304	[]
7	7	divalent inorganic cation transport	GO:0072511	0.845	0.943	0	-0.35	10.9323	-0.955498	I79_023061|1.21392427064	1	86	248	11614	http://www.ebi.ac.uk/QuickGO/GTerm?id=GO:0072511	[]
8	8	divalent metal ion transport	GO:0070838	0.845	0.943	0	-0.35	10.9323	-0.955498	I79_023061|1.21392427064	1	86	248	11614	http://www.ebi.ac.uk/QuickGO/GTerm?id=GO:0070838	[]
5	5	programmed cell death	GO:0012501	0.845	0.943	0.25	-0.22	10.9323	-0.955498	I79_016641|1.25356513756;I79_012096|1.42984492144	2	154	248	11614	http://www.ebi.ac.uk/QuickGO/GTerm?id=GO:0012501	[]
4	4	ribonucleoprotein complex biogenesis	GO:0022613	0.848	0.943	0	-0.35	10.9323	-0.955498	I79_007823|0.780450125277	1	87	248	11614	http://www.ebi.ac.uk/QuickGO/GTerm?id=GO:0022613	[]
6	6	regulation of proteolysis	GO:0030162	0.848	0.943	0	-0.35	10.9323	-0.955498	I79_024459|1.27543301475	1	87	248	11614	http://www.ebi.ac.uk/QuickGO/GTerm?id=GO:0030162	[]
4	4	response to hormone	GO:0009725	0.848	0.943	0	-0.35	10.9323	-0.955498	I79_004712|1.22135822809	1	87	248	11614	http://www.ebi.ac.uk/QuickGO/GTerm?id=GO:0009725	[]
5	5	gene expression	GO:0010467	0.851	0.945	4.76	2.08	10.9323	-0.955498	I79_013848|1.25805640463;H671_4g13171|1.20673095356;AARS|1.21777400111;I79_021990|1.27496053772;I79_003356|1.22350011339;I79_010870|1.24568488248;I79_010525|1.21027280641;I79_001573|1.2181975274;I79_012527|1.24661674779;I79_013985|1.42697408726;I79_013744|1.32111537893;I79_002748|1.20977805275;I79_014126|1.23443207588;I79_018641|4.37563490303;DOHH|1.20392628806;I79_007370|1.46927889581;I79_008740…	38	2045	248	11614	http://www.ebi.ac.uk/QuickGO/GTerm?id=GO:0010467	[]
8	8	protein modification by small protein conjugation	GO:0032446	0.852	0.946	0.22	-0.24	10.9323	-0.955498	I79_009065|1.3713082091;I79_017854|1.20540252765	2	157	248	11614	http://www.ebi.ac.uk/QuickGO/GTerm?id=GO:0032446	[]
7	6,7	anion transmembrane transport	GO:0098656	0.858	0.949	0	-0.35	10.9323	-0.955498	I79_014176|1.22176859745	1	90	248	11614	http://www.ebi.ac.uk/QuickGO/GTerm?id=GO:0098656	[]
8	7,8	ncRNA processing	GO:0034470	0.858	0.949	0	-0.35	10.9323	-0.955498	OSGEP|1.21683815725	1	90	248	11614	http://www.ebi.ac.uk/QuickGO/GTerm?id=GO:0034470	[]
8	7,8	regulation of transcription from RNA polymerase II promoter	GO:0006357	0.86	0.95	0.23	-0.24	10.9323	-0.955498	I79_025519|1.23775767279;I79_004606|1.3605861214	2	160	248	11614	http://www.ebi.ac.uk/QuickGO/GTerm?id=GO:0006357	[]
4	4	cell death	GO:0008219	0.862	0.952	0.25	-0.22	10.9323	-0.955498	I79_016641|1.25356513756;I79_012096|1.42984492144	2	161	248	11614	http://www.ebi.ac.uk/QuickGO/GTerm?id=GO:0008219	[]
4	4	transport	GO:0006810	0.869	0.958	2.9	1.13	10.9323	-0.955498	I79_009067|1.20188582215;H671_3g8659|1.20492321341;I79_009045|1.24540793866;I79_002807|1.20471819405;I79_014180|1.22552769062;H671_1g3558|1.25462207804;I79_008123|1.25453784644;I79_018856|1.29633013292;I79_004074|1.39140510435;I79_001516|1.29202172798;I79_023061|1.21392427064;I79_010394|1.24421199465;I79_020105|1.27461101255;I79_003441|1.30070213658;I79_016641|1.25356513756;I79_009477|1.268990763…	29	1616	248	11614	http://www.ebi.ac.uk/QuickGO/GTerm?id=GO:0006810	[]
5	5	inflammatory response	GO:0006954	0.87	0.958	0	-0.35	10.9323	-0.955498	I79_002087|1.21094996809	1	94	248	11614	http://www.ebi.ac.uk/QuickGO/GTerm?id=GO:0006954	[]
3	3	positive regulation of response to stimulus	GO:0048584	0.872	0.959	0	-0.35	10.9323	-0.955498	I79_000697|1.27109315161	1	95	248	11614	http://www.ebi.ac.uk/QuickGO/GTerm?id=GO:0048584	[]
3	3	regulation of developmental process	GO:0050793	0.872	0.959	0	-0.35	10.9323	-0.955498	I79_012342|1.21938751985	1	95	248	11614	http://www.ebi.ac.uk/QuickGO/GTerm?id=GO:0050793	[]
3	3	establishment of localization	GO:0051234	0.877	0.962	2.9	1.13	10.9323	-0.955498	I79_009067|1.20188582215;H671_3g8659|1.20492321341;I79_009045|1.24540793866;I79_002807|1.20471819405;I79_014180|1.22552769062;H671_1g3558|1.25462207804;I79_008123|1.25453784644;I79_018856|1.29633013292;I79_004074|1.39140510435;I79_001516|1.29202172798;I79_023061|1.21392427064;I79_010394|1.24421199465;I79_020105|1.27461101255;I79_003441|1.30070213658;I79_016641|1.25356513756;I79_009477|1.268990763…	29	1626	248	11614	http://www.ebi.ac.uk/QuickGO/GTerm?id=GO:0051234	[]
3	3	negative regulation of cellular process	GO:0048523	0.879	0.962	0.51	-0.09	10.9323	-0.955498	I79_015603|1.21354048597;I79_024459|1.27543301475;I79_012889|1.28456258734;I79_016489|1.27750153089;I79_004192|0.786412936612	5	354	248	11614	http://www.ebi.ac.uk/QuickGO/GTerm?id=GO:0048523	[]
4	4	microtubule cytoskeleton organization	GO:0000226	0.88	0.962	0	-0.35	10.9323	-0.955498	I79_011724|1.20306229274	1	98	248	11614	http://www.ebi.ac.uk/QuickGO/GTerm?id=GO:0000226	[]
8	7,8	RNA splicing	GO:0008380	0.88	0.962	0	-0.35	10.9323	-0.955498	I79_007823|0.780450125277	1	98	248	11614	http://www.ebi.ac.uk/QuickGO/GTerm?id=GO:0008380	[]
6	5,6	regulation of programmed cell death	GO:0043067	0.883	0.962	0	-0.35	10.9323	-0.955498	I79_016641|1.25356513756	1	99	248	11614	http://www.ebi.ac.uk/QuickGO/GTerm?id=GO:0043067	[]
7	6,7	regulation of apoptotic process	GO:0042981	0.883	0.962	0	-0.35	10.9323	-0.955498	I79_016641|1.25356513756	1	99	248	11614	http://www.ebi.ac.uk/QuickGO/GTerm?id=GO:0042981	[]
5	5	macromolecule biosynthetic process	GO:0009059	0.884	0.962	4.46	1.92	10.9323	-0.955498	I79_013848|1.25805640463;H671_4g13171|1.20673095356;AARS|1.21777400111;I79_021990|1.27496053772;I79_003356|1.22350011339;I79_010870|1.24568488248;I79_010525|1.21027280641;I79_017921|1.20713751349;I79_001573|1.2181975274;I79_012527|1.24661674779;I79_013985|1.42697408726;I79_013744|1.32111537893;I79_002748|1.20977805275;I79_014126|1.23443207588;I79_018641|4.37563490303;DOHH|1.20392628806;I79_008740…	36	1988	248	11614	http://www.ebi.ac.uk/QuickGO/GTerm?id=GO:0009059	[]
4	4	cell-cell signaling	GO:0007267	0.884	0.962	0.25	-0.23	10.9323	-0.955498	I79_010910|1.40266717608;I79_009477|1.26899076307	2	171	248	11614	http://www.ebi.ac.uk/QuickGO/GTerm?id=GO:0007267	[]
3	3	response to stress	GO:0006950	0.885	0.962	0.67	-0.01	10.9323	-0.955498	I79_016693|1.24231127321;I79_002087|1.21094996809;I79_005789|1.2042157552;I79_000267|1.25876662378;I79_020682|1.30484411061;I79_023731|1.25567292042;I79_004665|1.25004938092	7	474	248	11614	http://www.ebi.ac.uk/QuickGO/GTerm?id=GO:0006950	[]
5	4,5	regulation of cell death	GO:0010941	0.886	0.962	0	-0.35	10.9323	-0.955498	I79_016641|1.25356513756	1	100	248	11614	http://www.ebi.ac.uk/QuickGO/GTerm?id=GO:0010941	[]
5	5	cellular macromolecule biosynthetic process	GO:0034645	0.889	0.965	4.37	1.88	10.9323	-0.955498	I79_013848|1.25805640463;H671_4g13171|1.20673095356;AARS|1.21777400111;I79_021990|1.27496053772;I79_003356|1.22350011339;I79_010870|1.24568488248;I79_010525|1.21027280641;I79_017921|1.20713751349;I79_001573|1.2181975274;I79_012527|1.24661674779;I79_013985|1.42697408726;I79_013744|1.32111537893;I79_002748|1.20977805275;I79_014126|1.23443207588;I79_018641|4.37563490303;DOHH|1.20392628806;I79_008740…	35	1946	248	11614	http://www.ebi.ac.uk/QuickGO/GTerm?id=GO:0034645	[]
5	5	cell surface receptor signaling pathway involved in cell-cell signaling	GO:1905114	0.895	0.97	0	-0.35	10.9323	-0.955498	I79_009477|1.26899076307	1	104	248	11614	http://www.ebi.ac.uk/QuickGO/GTerm?id=GO:1905114	[]
4	4	system development	GO:0048731	0.9	0.974	0.2	-0.25	10.9323	-0.955498	I79_012342|1.21938751985;I79_014883|1.73739113404;I79_025189|0.63387301955	3	246	248	11614	http://www.ebi.ac.uk/QuickGO/GTerm?id=GO:0048731	[]
6	4,5,6	positive regulation of macromolecule metabolic process	GO:0010604	0.906	0.98	0	-0.35	10.9323	-0.955498	I79_000697|1.27109315161	1	109	248	11614	http://www.ebi.ac.uk/QuickGO/GTerm?id=GO:0010604	[]
5	5	cell differentiation	GO:0030154	0.909	0.982	0.11	-0.3	10.9323	-0.955498	I79_012342|1.21938751985;I79_025189|0.63387301955	2	185	248	11614	http://www.ebi.ac.uk/QuickGO/GTerm?id=GO:0030154	[]
7	6,7	organic anion transport	GO:0015711	0.914	0.984	0	-0.35	10.9323	-0.955498	I79_011659|0.824068097497	1	113	248	11614	http://www.ebi.ac.uk/QuickGO/GTerm?id=GO:0015711	[]
5	5	negative regulation of protein metabolic process	GO:0051248	0.914	0.984	0	-0.35	10.9323	-0.955498	I79_024459|1.27543301475	1	113	248	11614	http://www.ebi.ac.uk/QuickGO/GTerm?id=GO:0051248	[]
6	5,6	negative regulation of cellular protein metabolic process	GO:0032269	0.914	0.984	0	-0.35	10.9323	-0.955498	I79_024459|1.27543301475	1	113	248	11614	http://www.ebi.ac.uk/QuickGO/GTerm?id=GO:0032269	[]
7	6,7	inorganic ion transmembrane transport	GO:0098660	0.919	0.988	0.02	-0.34	10.9323	-0.955498	I79_023061|1.21392427064;I79_014176|1.22176859745;COX3|0.797953956931;I79_009246|0.802750535257	4	324	248	11614	http://www.ebi.ac.uk/QuickGO/GTerm?id=GO:0098660	[]
7	7	transcription from RNA polymerase II promoter	GO:0006366	0.922	0.99	0.23	-0.24	10.9323	-0.955498	I79_025519|1.23775767279;I79_004606|1.3605861214	2	194	248	11614	http://www.ebi.ac.uk/QuickGO/GTerm?id=GO:0006366	[]
6	4,5,6	positive regulation of cellular metabolic process	GO:0031325	0.923	0.99	0	-0.35	10.9323	-0.955498	I79_000697|1.27109315161	1	118	248	11614	http://www.ebi.ac.uk/QuickGO/GTerm?id=GO:0031325	[]
3	3	single-organism developmental process	GO:0044767	0.928	0.994	0.8	0.05	10.9323	-0.955498	I79_012342|1.21938751985;I79_012224|1.23602454686;I79_002464|1.22353313809;I79_013322|1.24197459359;I79_014883|1.73739113404;I79_025189|0.63387301955	6	456	248	11614	http://www.ebi.ac.uk/QuickGO/GTerm?id=GO:0044767	[]
4	4	response to organic substance	GO:0010033	0.929	0.994	0.08	-0.31	10.9323	-0.955498	I79_007370|1.46927889581;I79_004712|1.22135822809;I79_010231|0.823036669345	3	268	248	11614	http://www.ebi.ac.uk/QuickGO/GTerm?id=GO:0010033	[]
5	5	chromosome organization	GO:0051276	0.932	0.997	-0.28	-0.49	10.9323	-0.955498	I79_008702|0.786632399094;I79_008715|0.823570319988;I79_008693|0.817455971089	3	271	248	11614	http://www.ebi.ac.uk/QuickGO/GTerm?id=GO:0051276	[]
2	2	developmental process	GO:0032502	0.934	0.998	0.8	0.05	10.9323	-0.955498	I79_012342|1.21938751985;I79_012224|1.23602454686;I79_002464|1.22353313809;I79_013322|1.24197459359;I79_014883|1.73739113404;I79_025189|0.63387301955	6	463	248	11614	http://www.ebi.ac.uk/QuickGO/GTerm?id=GO:0032502	[]
5	4,5	regulation of cell cycle	GO:0051726	0.936	0.999	0	-0.35	10.9323	-0.955498	I79_002464|1.22353313809	1	127	248	11614	http://www.ebi.ac.uk/QuickGO/GTerm?id=GO:0051726	[]
8	7,8	inorganic cation transmembrane transport	GO:0098662	0.947	1.00e+00	-0.08	-0.4	10.9323	-0.955498	I79_023061|1.21392427064;COX3|0.797953956931;I79_009246|0.802750535257	3	287	248	11614	http://www.ebi.ac.uk/QuickGO/GTerm?id=GO:0098662	[]
3	3	anatomical structure development	GO:0048856	0.95	1.00e+00	0.71	0.01	10.9323	-0.955498	I79_012342|1.21938751985;I79_012224|1.23602454686;I79_013322|1.24197459359;I79_014883|1.73739113404;I79_025189|0.63387301955	5	421	248	11614	http://www.ebi.ac.uk/QuickGO/GTerm?id=GO:0048856	[]
2	2	multi-organism process	GO:0051704	0.95	1.00e+00	0	-0.35	10.9323	-0.955498	I79_015066|1.37063637792	1	138	248	11614	http://www.ebi.ac.uk/QuickGO/GTerm?id=GO:0051704	[]
5	5	cellular response to organic substance	GO:0071310	0.952	1.00e+00	-0.08	-0.4	10.9323	-0.955498	I79_007370|1.46927889581;I79_010231|0.823036669345	2	221	248	11614	http://www.ebi.ac.uk/QuickGO/GTerm?id=GO:0071310	[]
3	3	response to endogenous stimulus	GO:0009719	0.954	1.00e+00	0	-0.35	10.9323	-0.955498	I79_004712|1.22135822809	1	142	248	11614	http://www.ebi.ac.uk/QuickGO/GTerm?id=GO:0009719	[]
6	6	cation transport	GO:0006812	0.962	1.00e+00	-0.18	-0.45	10.9323	-0.955498	I79_023061|1.21392427064;I79_016641|1.25356513756;COX3|0.797953956931;I79_009246|0.802750535257;I79_011659|0.824068097497	5	441	248	11614	http://www.ebi.ac.uk/QuickGO/GTerm?id=GO:0006812	[]
5	4,5	regulation of macromolecule metabolic process	GO:0060255	0.964	1.00e+00	2.18	0.76	10.9323	-0.955498	I79_012527|1.24661674779;I79_014126|1.23443207588;H671_4g13394|1.26027573605;DOHH|1.20392628806;I79_007370|1.46927889581;I79_025519|1.23775767279;I79_004606|1.3605861214;I79_001773|1.24505817081;I79_024459|1.27543301475;I79_006541|1.44574317363;I79_018965|1.24401780858;I79_015180|1.20809013677;I79_014883|1.73739113404;I79_018916|1.21337223881;I79_017854|1.20540252765;I79_000697|1.27109315161;I79_…	20	1316	248	11614	http://www.ebi.ac.uk/QuickGO/GTerm?id=GO:0060255	[]
4	4	regulation of transport	GO:0051049	0.965	1.00e+00	0	-0.35	10.9323	-0.955498	I79_001653|0.723459476128	1	154	248	11614	http://www.ebi.ac.uk/QuickGO/GTerm?id=GO:0051049	[]
6	5,6	regulation of intracellular signal transduction	GO:1902531	0.966	1.00e+00	0	-0.35	10.9323	-0.955498	I79_000697|1.27109315161	1	155	248	11614	http://www.ebi.ac.uk/QuickGO/GTerm?id=GO:1902531	[]
4	4	regulation of nitrogen compound metabolic process	GO:0051171	0.966	1.00e+00	1.71	0.52	10.9323	-0.955498	I79_012527|1.24661674779;I79_014126|1.23443207588;DOHH|1.20392628806;I79_025519|1.23775767279;I79_004606|1.3605861214;I79_001773|1.24505817081;I79_006541|1.44574317363;I79_018965|1.24401780858;I79_015180|1.20809013677;I79_014883|1.73739113404;I79_018916|1.21337223881;I79_017854|1.20540252765;I79_018693|1.22050723513;I79_016489|1.27750153089;I79_009890|0.827193907775;I79_004192|0.786412936612	16	1101	248	11614	http://www.ebi.ac.uk/QuickGO/GTerm?id=GO:0051171	[]
7	6,7	RNA biosynthetic process	GO:0032774	0.967	1.00e+00	1.9	0.62	10.9323	-0.955498	I79_013985|1.42697408726;I79_014126|1.23443207588;I79_025519|1.23775767279;I79_004606|1.3605861214;I79_001773|1.24505817081;I79_006541|1.44574317363;I79_018965|1.24401780858;I79_015180|1.20809013677;I79_014883|1.73739113404;I79_018916|1.21337223881;I79_009193|1.3805541755;I79_012066|1.38803421066;I79_018693|1.22050723513;I79_013471|1.29960325721;I79_016489|1.27750153089;I79_009890|0.827193907775	16	1104	248	11614	http://www.ebi.ac.uk/QuickGO/GTerm?id=GO:0032774	[]
7	7	monovalent inorganic cation transport	GO:0015672	0.969	1.00e+00	-0.19	-0.45	10.9323	-0.955498	COX3|0.797953956931;I79_009246|0.802750535257	2	245	248	11614	http://www.ebi.ac.uk/QuickGO/GTerm?id=GO:0015672	[]
4	4	cell cycle	GO:0007049	0.972	1.00e+00	0.18	-0.26	10.9323	-0.955498	I79_002464|1.22353313809;I79_001796|1.23316746249	2	251	248	11614	http://www.ebi.ac.uk/QuickGO/GTerm?id=GO:0007049	[]
6	5,6	regulation of macromolecule biosynthetic process	GO:0010556	0.974	1.00e+00	1.61	0.47	10.9323	-0.955498	I79_012527|1.24661674779;I79_014126|1.23443207588;DOHH|1.20392628806;I79_025519|1.23775767279;I79_004606|1.3605861214;I79_001773|1.24505817081;I79_006541|1.44574317363;I79_018965|1.24401780858;I79_015180|1.20809013677;I79_014883|1.73739113404;I79_018916|1.21337223881;I79_017854|1.20540252765;I79_018693|1.22050723513;I79_016489|1.27750153089;I79_009890|0.827193907775	15	1072	248	11614	http://www.ebi.ac.uk/QuickGO/GTerm?id=GO:0010556	[]
4	4	regulation of primary metabolic process	GO:0080090	0.974	1.00e+00	2.02	0.68	10.9323	-0.955498	I79_012527|1.24661674779;I79_014126|1.23443207588;H671_4g13394|1.26027573605;DOHH|1.20392628806;I79_025519|1.23775767279;I79_004606|1.3605861214;I79_001773|1.24505817081;I79_024459|1.27543301475;I79_006541|1.44574317363;I79_018965|1.24401780858;I79_015180|1.20809013677;I79_014883|1.73739113404;I79_018916|1.21337223881;I79_017854|1.20540252765;I79_000697|1.27109315161;I79_018693|1.22050723513;I79_…	19	1297	248	11614	http://www.ebi.ac.uk/QuickGO/GTerm?id=GO:0080090	[]
5	4,5	regulation of cellular metabolic process	GO:0031323	0.975	1.00e+00	2.02	0.68	10.9323	-0.955498	I79_012527|1.24661674779;I79_014126|1.23443207588;H671_4g13394|1.26027573605;DOHH|1.20392628806;I79_025519|1.23775767279;I79_004606|1.3605861214;I79_001773|1.24505817081;I79_024459|1.27543301475;I79_006541|1.44574317363;I79_018965|1.24401780858;I79_015180|1.20809013677;I79_014883|1.73739113404;I79_018916|1.21337223881;I79_017854|1.20540252765;I79_000697|1.27109315161;I79_018693|1.22050723513;I79_…	19	1301	248	11614	http://www.ebi.ac.uk/QuickGO/GTerm?id=GO:0031323	[]
3	3	positive regulation of cellular process	GO:0048522	0.976	1.00e+00	0.19	-0.26	10.9323	-0.955498	I79_015603|1.21354048597;I79_000697|1.27109315161	2	258	248	11614	http://www.ebi.ac.uk/QuickGO/GTerm?id=GO:0048522	[]
4	4	defense response	GO:0006952	0.976	1.00e+00	0	-0.35	10.9323	-0.955498	I79_002087|1.21094996809	1	172	248	11614	http://www.ebi.ac.uk/QuickGO/GTerm?id=GO:0006952	[]
3	3	single-organism localization	GO:1902578	0.977	1.00e+00	1.79	0.56	10.9323	-0.955498	H671_1g3558|1.25462207804;I79_004074|1.39140510435;I79_001516|1.29202172798;I79_023061|1.21392427064;I79_003441|1.30070213658;I79_016641|1.25356513756;I79_012889|1.28456258734;I79_009477|1.26899076307;I79_014176|1.22176859745;I79_013070|1.30629068818;I79_004349|1.25506017409;I79_009336|0.787584643523;I79_004224|0.79403293572;I79_001653|0.723459476128;COX3|0.797953956931;I79_009246|0.802750535257;…	17	1195	248	11614	http://www.ebi.ac.uk/QuickGO/GTerm?id=GO:1902578	[]
5	5	regulation of cellular biosynthetic process	GO:0031326	0.978	1.00e+00	1.61	0.47	10.9323	-0.955498	I79_012527|1.24661674779;I79_014126|1.23443207588;DOHH|1.20392628806;I79_025519|1.23775767279;I79_004606|1.3605861214;I79_001773|1.24505817081;I79_006541|1.44574317363;I79_018965|1.24401780858;I79_015180|1.20809013677;I79_014883|1.73739113404;I79_018916|1.21337223881;I79_017854|1.20540252765;I79_018693|1.22050723513;I79_016489|1.27750153089;I79_009890|0.827193907775	15	1087	248	11614	http://www.ebi.ac.uk/QuickGO/GTerm?id=GO:0031326	[]
4	4	regulation of biosynthetic process	GO:0009889	0.979	1.00e+00	1.61	0.47	10.9323	-0.955498	I79_012527|1.24661674779;I79_014126|1.23443207588;DOHH|1.20392628806;I79_025519|1.23775767279;I79_004606|1.3605861214;I79_001773|1.24505817081;I79_006541|1.44574317363;I79_018965|1.24401780858;I79_015180|1.20809013677;I79_014883|1.73739113404;I79_018916|1.21337223881;I79_017854|1.20540252765;I79_018693|1.22050723513;I79_016489|1.27750153089;I79_009890|0.827193907775	15	1089	248	11614	http://www.ebi.ac.uk/QuickGO/GTerm?id=GO:0009889	[]
6	5,6	regulation of gene expression	GO:0010468	0.979	1.00e+00	1.68	0.5	10.9323	-0.955498	I79_012527|1.24661674779;I79_014126|1.23443207588;DOHH|1.20392628806;I79_007370|1.46927889581;I79_025519|1.23775767279;I79_004606|1.3605861214;I79_001773|1.24505817081;I79_006541|1.44574317363;I79_018965|1.24401780858;I79_015180|1.20809013677;I79_014883|1.73739113404;I79_018916|1.21337223881;I79_017854|1.20540252765;I79_018693|1.22050723513;I79_007188|0.810433761094	15	1090	248	11614	http://www.ebi.ac.uk/QuickGO/GTerm?id=GO:0010468	[]
7	6,7	cation transmembrane transport	GO:0098655	0.979	1.00e+00	-0.08	-0.4	10.9323	-0.955498	I79_023061|1.21392427064;COX3|0.797953956931;I79_009246|0.802750535257	3	342	248	11614	http://www.ebi.ac.uk/QuickGO/GTerm?id=GO:0098655	[]
3	3	response to external stimulus	GO:0009605	0.979	1.00e+00	0	-0.35	10.9323	-0.955498	I79_012342|1.21938751985	1	178	248	11614	http://www.ebi.ac.uk/QuickGO/GTerm?id=GO:0009605	[]
8	7,8	nucleic acid-templated transcription	GO:0097659	0.98	1.00e+00	1.79	0.56	10.9323	-0.955498	I79_013985|1.42697408726;I79_014126|1.23443207588;I79_025519|1.23775767279;I79_004606|1.3605861214;I79_001773|1.24505817081;I79_006541|1.44574317363;I79_018965|1.24401780858;I79_015180|1.20809013677;I79_014883|1.73739113404;I79_018916|1.21337223881;I79_009193|1.3805541755;I79_012066|1.38803421066;I79_018693|1.22050723513;I79_016489|1.27750153089;I79_009890|0.827193907775	15	1095	248	11614	http://www.ebi.ac.uk/QuickGO/GTerm?id=GO:0097659	[]
4	4	cellular response to chemical stimulus	GO:0070887	0.981	1.00e+00	-0.08	-0.4	10.9323	-0.955498	I79_007370|1.46927889581;I79_010231|0.823036669345	2	271	248	11614	http://www.ebi.ac.uk/QuickGO/GTerm?id=GO:0070887	[]
5	5	ion transport	GO:0006811	0.983	1.00e+00	0.76	0.04	10.9323	-0.955498	I79_023061|1.21392427064;I79_003441|1.30070213658;I79_016641|1.25356513756;I79_009477|1.26899076307;I79_014176|1.22176859745;COX3|0.797953956931;I79_009246|0.802750535257;I79_011659|0.824068097497	8	692	248	11614	http://www.ebi.ac.uk/QuickGO/GTerm?id=GO:0006811	[]
4	4	regulation of cell communication	GO:0010646	0.984	1.00e+00	0.25	-0.23	10.9323	-0.955498	I79_010910|1.40266717608;I79_000697|1.27109315161	2	281	248	11614	http://www.ebi.ac.uk/QuickGO/GTerm?id=GO:0010646	[]
6	5,6	ion transmembrane transport	GO:0034220	0.984	1.00e+00	0.19	-0.25	10.9323	-0.955498	I79_023061|1.21392427064;I79_009477|1.26899076307;I79_014176|1.22176859745;COX3|0.797953956931;I79_009246|0.802750535257	5	502	248	11614	http://www.ebi.ac.uk/QuickGO/GTerm?id=GO:0034220	[]
3	3	regulation of localization	GO:0032879	0.984	1.00e+00	0	-0.35	10.9323	-0.955498	I79_001653|0.723459476128	1	191	248	11614	http://www.ebi.ac.uk/QuickGO/GTerm?id=GO:0032879	[]
4	4	multicellular organism development	GO:0007275	0.985	1.00e+00	0.2	-0.25	10.9323	-0.955498	I79_012342|1.21938751985;I79_014883|1.73739113404;I79_025189|0.63387301955	3	361	248	11614	http://www.ebi.ac.uk/QuickGO/GTerm?id=GO:0007275	[]
7	7	metal ion transport	GO:0030001	0.985	1.00e+00	0.18	-0.26	10.9323	-0.955498	I79_023061|1.21392427064;I79_016641|1.25356513756	2	283	248	11614	http://www.ebi.ac.uk/QuickGO/GTerm?id=GO:0030001	[]
3	3	regulation of signaling	GO:0023051	0.986	1.00e+00	0.25	-0.23	10.9323	-0.955498	I79_010910|1.40266717608;I79_000697|1.27109315161	2	286	248	11614	http://www.ebi.ac.uk/QuickGO/GTerm?id=GO:0023051	[]
6	6	transcription, DNA-templated	GO:0006351	0.986	1.00e+00	1.7	0.52	10.9323	-0.955498	I79_013985|1.42697408726;I79_014126|1.23443207588;I79_025519|1.23775767279;I79_004606|1.3605861214;I79_001773|1.24505817081;I79_006541|1.44574317363;I79_018965|1.24401780858;I79_015180|1.20809013677;I79_014883|1.73739113404;I79_018916|1.21337223881;I79_009193|1.3805541755;I79_012066|1.38803421066;I79_018693|1.22050723513;I79_016489|1.27750153089	14	1069	248	11614	http://www.ebi.ac.uk/QuickGO/GTerm?id=GO:0006351	[]
6	6	regulation of cellular macromolecule biosynthetic process	GO:2000112	0.99	1.00e+00	1.42	0.37	10.9323	-0.955498	I79_012527|1.24661674779;I79_014126|1.23443207588;DOHH|1.20392628806;I79_025519|1.23775767279;I79_004606|1.3605861214;I79_001773|1.24505817081;I79_006541|1.44574317363;I79_018965|1.24401780858;I79_015180|1.20809013677;I79_014883|1.73739113404;I79_018916|1.21337223881;I79_017854|1.20540252765;I79_018693|1.22050723513	13	1038	248	11614	http://www.ebi.ac.uk/QuickGO/GTerm?id=GO:2000112	[]
5	5	regulation of nucleobase-containing compound metabolic process	GO:0019219	0.991	1.00e+00	1.45	0.39	10.9323	-0.955498	I79_014126|1.23443207588;I79_025519|1.23775767279;I79_004606|1.3605861214;I79_001773|1.24505817081;I79_006541|1.44574317363;I79_018965|1.24401780858;I79_015180|1.20809013677;I79_014883|1.73739113404;I79_018916|1.21337223881;I79_018693|1.22050723513;I79_016489|1.27750153089;I79_009890|0.827193907775;I79_004192|0.786412936612	13	1047	248	11614	http://www.ebi.ac.uk/QuickGO/GTerm?id=GO:0019219	[]
5	4,5	single-organism transport	GO:0044765	0.991	1.00e+00	1.54	0.43	10.9323	-0.955498	H671_1g3558|1.25462207804;I79_004074|1.39140510435;I79_001516|1.29202172798;I79_023061|1.21392427064;I79_003441|1.30070213658;I79_016641|1.25356513756;I79_009477|1.26899076307;I79_014176|1.22176859745;I79_013070|1.30629068818;I79_004349|1.25506017409;I79_009336|0.787584643523;I79_004224|0.79403293572;COX3|0.797953956931;I79_009246|0.802750535257;I79_011659|0.824068097497	15	1169	248	11614	http://www.ebi.ac.uk/QuickGO/GTerm?id=GO:0044765	[]
6	4,5,6	transmembrane transport	GO:0055085	0.992	1.00e+00	0.83	0.07	10.9323	-0.955498	I79_004074|1.39140510435;I79_023061|1.21392427064;I79_003441|1.30070213658;I79_009477|1.26899076307;I79_014176|1.22176859745;I79_009336|0.787584643523;COX3|0.797953956931;I79_009246|0.802750535257	8	749	248	11614	http://www.ebi.ac.uk/QuickGO/GTerm?id=GO:0055085	[]
9	7,8,9	regulation of nucleic acid-templated transcription	GO:1903506	0.993	1.00e+00	1.35	0.34	10.9323	-0.955498	I79_014126|1.23443207588;I79_025519|1.23775767279;I79_004606|1.3605861214;I79_001773|1.24505817081;I79_006541|1.44574317363;I79_018965|1.24401780858;I79_015180|1.20809013677;I79_014883|1.73739113404;I79_018916|1.21337223881;I79_018693|1.22050723513;I79_016489|1.27750153089;I79_009890|0.827193907775	12	1007	248	11614	http://www.ebi.ac.uk/QuickGO/GTerm?id=GO:1903506	[]
6	6	regulation of RNA biosynthetic process	GO:2001141	0.993	1.00e+00	1.35	0.34	10.9323	-0.955498	I79_014126|1.23443207588;I79_025519|1.23775767279;I79_004606|1.3605861214;I79_001773|1.24505817081;I79_006541|1.44574317363;I79_018965|1.24401780858;I79_015180|1.20809013677;I79_014883|1.73739113404;I79_018916|1.21337223881;I79_018693|1.22050723513;I79_016489|1.27750153089;I79_009890|0.827193907775	12	1008	248	11614	http://www.ebi.ac.uk/QuickGO/GTerm?id=GO:2001141	[]
7	5,6,7	regulation of RNA metabolic process	GO:0051252	0.994	1.00e+00	1.35	0.34	10.9323	-0.955498	I79_014126|1.23443207588;I79_025519|1.23775767279;I79_004606|1.3605861214;I79_001773|1.24505817081;I79_006541|1.44574317363;I79_018965|1.24401780858;I79_015180|1.20809013677;I79_014883|1.73739113404;I79_018916|1.21337223881;I79_018693|1.22050723513;I79_016489|1.27750153089;I79_009890|0.827193907775	12	1024	248	11614	http://www.ebi.ac.uk/QuickGO/GTerm?id=GO:0051252	[]
5	4,5	cell surface receptor signaling pathway	GO:0007166	0.994	1.00e+00	0.52	-0.09	10.9323	-0.955498	ilk|1.24356822609;I79_014883|1.73739113404;I79_009477|1.26899076307;I79_010231|0.823036669345	4	494	248	11614	http://www.ebi.ac.uk/QuickGO/GTerm?id=GO:0007166	[]
5	4,5	regulation of signal transduction	GO:0009966	0.997	1.00e+00	0	-0.35	10.9323	-0.955498	I79_000697|1.27109315161	1	264	248	11614	http://www.ebi.ac.uk/QuickGO/GTerm?id=GO:0009966	[]
7	6,7	regulation of transcription, DNA-templated	GO:0006355	0.998	1.00e+00	1.16	0.24	10.9323	-0.955498	I79_014126|1.23443207588;I79_025519|1.23775767279;I79_004606|1.3605861214;I79_001773|1.24505817081;I79_006541|1.44574317363;I79_018965|1.24401780858;I79_015180|1.20809013677;I79_014883|1.73739113404;I79_018916|1.21337223881;I79_018693|1.22050723513	10	978	248	11614	http://www.ebi.ac.uk/QuickGO/GTerm?id=GO:0006355	[]
2	2	immune system process	GO:0002376	0.998	1.00e+00	0	-0.35	10.9323	-0.955498	I79_025189|0.63387301955	1	293	248	11614	http://www.ebi.ac.uk/QuickGO/GTerm?id=GO:0002376	[]
3	3	regulation of response to stimulus	GO:0048583	0.999	1.00e+00	0	-0.35	10.9323	-0.955498	I79_000697|1.27109315161	1	329	248	11614	http://www.ebi.ac.uk/QuickGO/GTerm?id=GO:0048583	[]
3	3	response to chemical	GO:0042221	1.00e+00	1.00e+00	1.08	0.2	10.9323	-0.955498	I79_012342|1.21938751985;I79_002954|1.2144758056;I79_013257|1.25373131431;I79_020028|1.45093039425;I79_007370|1.46927889581;I79_005762|2.0601588638;I79_004712|1.22135822809;I79_010231|0.823036669345	8	1120	248	11614	http://www.ebi.ac.uk/QuickGO/GTerm?id=GO:0042221	[]
3	2,3	regulation of biological process	GO:0050789	1.00e+00	1.00e+00	6.49	2.97	10.9323	-0.955498	I79_012342|1.21938751985;I79_000054|1.23719937476;I79_015603|1.21354048597;I79_004230|1.20636836032;H671_3g8659|1.20492321341;I79_005789|1.2042157552;I79_017919|1.20587097669;I79_018648|1.33132263341;I79_012527|1.24661674779;I79_002464|1.22353313809;I79_000267|1.25876662378;I79_018801|1.23862233059;I79_010910|1.40266717608;ilk|1.24356822609;I79_011670|1.36212128918;I79_022935|1.21397736008;I79_02…	60	4287	248	11614	http://www.ebi.ac.uk/QuickGO/GTerm?id=GO:0050789	[]
2	2	biological regulation	GO:0065007	1.00e+00	1.00e+00	6.68	3.06	10.9323	-0.955498	I79_012342|1.21938751985;I79_000054|1.23719937476;I79_015603|1.21354048597;I79_004230|1.20636836032;H671_3g8659|1.20492321341;I79_005789|1.2042157552;I79_017919|1.20587097669;I79_018648|1.33132263341;I79_012527|1.24661674779;I79_002464|1.22353313809;I79_000267|1.25876662378;I79_022931|1.21157168686;I79_018801|1.23862233059;I79_010910|1.40266717608;ilk|1.24356822609;I79_011670|1.36212128918;I79_02…	62	4472	248	11614	http://www.ebi.ac.uk/QuickGO/GTerm?id=GO:0065007	[]
2	2	response to stimulus	GO:0050896	1.00e+00	1.00e+00	3.69	1.53	10.9323	-0.955498	I79_016693|1.24231127321;I79_012342|1.21938751985;I79_002087|1.21094996809;I79_004230|1.20636836032;H671_3g8659|1.20492321341;I79_005789|1.2042157552;I79_017919|1.20587097669;I79_000267|1.25876662378;I79_018801|1.23862233059;ilk|1.24356822609;I79_011670|1.36212128918;I79_022935|1.21397736008;I79_002954|1.2144758056;I79_013257|1.25373131431;H671_4g13394|1.26027573605;I79_020028|1.45093039425;I79_0…	34	3144	248	11614	http://www.ebi.ac.uk/QuickGO/GTerm?id=GO:0050896	[]
3	3	regulation of cellular process	GO:0050794	1.00e+00	1.00e+00	5.23	2.32	10.9323	-0.955498	I79_012342|1.21938751985;I79_000054|1.23719937476;I79_015603|1.21354048597;I79_004230|1.20636836032;H671_3g8659|1.20492321341;I79_017919|1.20587097669;I79_012527|1.24661674779;I79_002464|1.22353313809;I79_000267|1.25876662378;I79_018801|1.23862233059;I79_010910|1.40266717608;ilk|1.24356822609;I79_011670|1.36212128918;I79_022935|1.21397736008;I79_014126|1.23443207588;I79_002954|1.2144758056;I79_00…	49	4126	248	11614	http://www.ebi.ac.uk/QuickGO/GTerm?id=GO:0050794	[]
2	2	multicellular organismal process	GO:0032501	1.00e+00	1.00e+00	0.79	0.05	10.9323	-0.955498	I79_012342|1.21938751985;I79_018648|1.33132263341;I79_014883|1.73739113404;I79_015066|1.37063637792;I79_025189|0.63387301955	5	1338	248	11614	http://www.ebi.ac.uk/QuickGO/GTerm?id=GO:0032501	[]
3	3	cellular response to stimulus	GO:0051716	1.00e+00	1.00e+00	2.59	0.97	10.9323	-0.955498	I79_002087|1.21094996809;I79_004230|1.20636836032;H671_3g8659|1.20492321341;I79_017919|1.20587097669;I79_000267|1.25876662378;I79_018801|1.23862233059;ilk|1.24356822609;I79_011670|1.36212128918;I79_022935|1.21397736008;H671_4g13394|1.26027573605;I79_007370|1.46927889581;I79_020682|1.30484411061;I79_023061|1.21392427064;I79_016329|1.28046791251;I79_016325|1.21783809422;I79_015180|1.20809013677;I79…	25	2826	248	11614	http://www.ebi.ac.uk/QuickGO/GTerm?id=GO:0051716	[]
3	3	single organism signaling	GO:0044700	1.00e+00	1.00e+00	2.27	0.81	10.9323	-0.955498	I79_004230|1.20636836032;H671_3g8659|1.20492321341;I79_017919|1.20587097669;I79_000267|1.25876662378;I79_018801|1.23862233059;I79_010910|1.40266717608;ilk|1.24356822609;I79_011670|1.36212128918;I79_022935|1.21397736008;H671_4g13394|1.26027573605;I79_023061|1.21392427064;I79_016329|1.28046791251;I79_016325|1.21783809422;I79_015180|1.20809013677;I79_014883|1.73739113404;I79_003021|1.23437677168;I79…	22	2633	248	11614	http://www.ebi.ac.uk/QuickGO/GTerm?id=GO:0044700	[]
2	2	signaling	GO:0023052	1.00e+00	1.00e+00	2.27	0.81	10.9323	-0.955498	I79_004230|1.20636836032;H671_3g8659|1.20492321341;I79_017919|1.20587097669;I79_000267|1.25876662378;I79_018801|1.23862233059;I79_010910|1.40266717608;ilk|1.24356822609;I79_011670|1.36212128918;I79_022935|1.21397736008;H671_4g13394|1.26027573605;I79_023061|1.21392427064;I79_016329|1.28046791251;I79_016325|1.21783809422;I79_015180|1.20809013677;I79_014883|1.73739113404;I79_003021|1.23437677168;I79…	22	2640	248	11614	http://www.ebi.ac.uk/QuickGO/GTerm?id=GO:0023052	[]
4	3,4	signal transduction	GO:0007165	1.00e+00	1.00e+00	2.12	0.73	10.9323	-0.955498	I79_004230|1.20636836032;H671_3g8659|1.20492321341;I79_017919|1.20587097669;I79_000267|1.25876662378;I79_018801|1.23862233059;ilk|1.24356822609;I79_011670|1.36212128918;I79_022935|1.21397736008;H671_4g13394|1.26027573605;I79_023061|1.21392427064;I79_016329|1.28046791251;I79_016325|1.21783809422;I79_015180|1.20809013677;I79_014883|1.73739113404;I79_003021|1.23437677168;I79_000697|1.27109315161;I79…	21	2583	248	11614	http://www.ebi.ac.uk/QuickGO/GTerm?id=GO:0007165	[]
3	3	cell communication	GO:0007154	1.00e+00	1.00e+00	2.27	0.81	10.9323	-0.955498	I79_004230|1.20636836032;H671_3g8659|1.20492321341;I79_017919|1.20587097669;I79_000267|1.25876662378;I79_018801|1.23862233059;I79_010910|1.40266717608;ilk|1.24356822609;I79_011670|1.36212128918;I79_022935|1.21397736008;H671_4g13394|1.26027573605;I79_023061|1.21392427064;I79_016329|1.28046791251;I79_016325|1.21783809422;I79_015180|1.20809013677;I79_014883|1.73739113404;I79_003021|1.23437677168;I79…	22	2653	248	11614	http://www.ebi.ac.uk/QuickGO/GTerm?id=GO:0007154	[]
3	3	single-multicellular organism process	GO:0044707	1.00e+00	1.00e+00	0.65	-0.02	10.9323	-0.955498	I79_012342|1.21938751985;I79_018648|1.33132263341;I79_014883|1.73739113404;I79_025189|0.63387301955	4	1266	248	11614	http://www.ebi.ac.uk/QuickGO/GTerm?id=GO:0044707	[]
5	4,5	G-protein coupled receptor signaling pathway	GO:0007186	1.00e+00	1.00e+00	-0.08	-0.4	10.9323	-0.955498	I79_004230|1.20636836032;I79_019587|0.82183877337;I79_006261|0.759924595789	3	1268	248	11614	http://www.ebi.ac.uk/QuickGO/GTerm?id=GO:0007186	[]
