# Supplementary material for: Comparative Proteomic Profiling: Cellular Metabolisms Are Mainly Affected in Senecavirus A-Inoculated Cells at an Early Stage of Infection
Source: Viruses. 2021 May 31;13(6):1036. doi: 10.3390/v13061036 (PMC8226903; doi:10.3390/v13061036)
Supplement: Supplementary file 1 [file viruses-13-01036-s001.zip › viruses-1201879-supplementary/Supplementary S5.xlsx]

## Sheet: Cell component
maxLevel	levels	GO_Name	GO_ID	Pvalue	Pvalue_adjusted	Genes	Count	Pop_Hit	List_Total	Background_Genes	URL
3	3	intracellular	GO:0005622	7.04e-12	1.25e-09	I79_015306|1.21434310048;I79_019110|1.3017127502;I79_008223|1.25284339005;I79_020676|1.31298400701;I79_009067|1.20188582215;I79_015278|1.20742097492;I79_012342|1.21938751985;IMPDH2|1.32901181423;I79_000054|1.23719937476;I79_020709|1.33013307001;I79_021805|1.3676931086;I79_002087|1.21094996809;AARS|1.21777400111;H671_3g8659|1.20492321341;I79_003356|1.22350011339;I79_001065|1.23867107637;I79_002802…	109	4633	147	9948	http://www.ebi.ac.uk/QuickGO/GTerm?id=GO:0005622
2	2	cell	GO:0005623	2.8e-08	2.48e-06	I79_015306|1.21434310048;I79_019110|1.3017127502;I79_008223|1.25284339005;I79_020676|1.31298400701;I79_009067|1.20188582215;I79_015278|1.20742097492;I79_012342|1.21938751985;IMPDH2|1.32901181423;I79_000054|1.23719937476;I79_020709|1.33013307001;I79_021805|1.3676931086;I79_002087|1.21094996809;AARS|1.21777400111;H671_3g8659|1.20492321341;I79_003356|1.22350011339;I79_001065|1.23867107637;I79_002802…	121	6111	147	9948	http://www.ebi.ac.uk/QuickGO/GTerm?id=GO:0005623
4	4	cytoplasm	GO:0005737	7.25e-08	4.28e-06	I79_015306|1.21434310048;I79_019110|1.3017127502;I79_008223|1.25284339005;I79_020676|1.31298400701;I79_015278|1.20742097492;I79_012342|1.21938751985;IMPDH2|1.32901181423;AARS|1.21777400111;H671_3g8659|1.20492321341;I79_003356|1.22350011339;I79_002802|1.20750485053;I79_010870|1.24568488248;I79_010525|1.21027280641;MTAP|1.22403791962;I79_001573|1.2181975274;I79_012527|1.24661674779;I79_013744|1.321…	54	1814	147	9948	http://www.ebi.ac.uk/QuickGO/GTerm?id=GO:0005737
8	5,6,7,8	phosphopyruvate hydratase complex	GO:0000015	1.51e-07	6.67e-06	I79_020676|1.31298400701;I79_002802|1.20750485053;I79_002236|1.36831969135;I79_001117|1.41635647529;I79_014274|1.48610094601;I79_019072|1.20226399538	6	18	147	9948	http://www.ebi.ac.uk/QuickGO/GTerm?id=GO:0000015
3	3	intracellular part	GO:0044424	3.09e-07	1.1e-05	I79_015306|1.21434310048;I79_019110|1.3017127502;I79_008223|1.25284339005;I79_020676|1.31298400701;I79_009067|1.20188582215;I79_015278|1.20742097492;I79_012342|1.21938751985;IMPDH2|1.32901181423;I79_020709|1.33013307001;I79_021805|1.3676931086;I79_002087|1.21094996809;AARS|1.21777400111;H671_3g8659|1.20492321341;I79_003356|1.22350011339;I79_001065|1.23867107637;I79_002802|1.20750485053;I79_010870…	88	3909	147	9948	http://www.ebi.ac.uk/QuickGO/GTerm?id=GO:0044424
3	3	protein complex	GO:0043234	2.03e-06	6e-05	I79_015306|1.21434310048;I79_019110|1.3017127502;I79_008223|1.25284339005;I79_020676|1.31298400701;I79_020709|1.33013307001;I79_001065|1.23867107637;I79_002802|1.20750485053;I79_004322|1.24529958551;I79_016573|1.25276885399;I79_002236|1.36831969135;I79_011724|1.20306229274;I79_001117|1.41635647529;I79_023186|1.36451015788;H671_1g3558|1.25462207804;H671_4g13394|1.26027573605;I79_014274|1.486100946…	42	1376	147	9948	http://www.ebi.ac.uk/QuickGO/GTerm?id=GO:0043234
7	5,6,7	cytosolic part	GO:0044445	1.07e-05	0.000271	I79_020676|1.31298400701;I79_002802|1.20750485053;I79_002236|1.36831969135;I79_001117|1.41635647529;I79_014274|1.48610094601;I79_019072|1.20226399538	6	35	147	9948	http://www.ebi.ac.uk/QuickGO/GTerm?id=GO:0044445
2	2	cell part	GO:0044464	1.48e-05	0.000327	I79_015306|1.21434310048;I79_019110|1.3017127502;I79_008223|1.25284339005;I79_020676|1.31298400701;I79_009067|1.20188582215;I79_015278|1.20742097492;I79_012342|1.21938751985;IMPDH2|1.32901181423;I79_000054|1.23719937476;I79_020709|1.33013307001;I79_021805|1.3676931086;I79_002087|1.21094996809;AARS|1.21777400111;H671_3g8659|1.20492321341;I79_003356|1.22350011339;I79_001065|1.23867107637;I79_002802…	113	6003	147	9948	http://www.ebi.ac.uk/QuickGO/GTerm?id=GO:0044464
4	4	catalytic complex	GO:1902494	2.58e-05	0.000507	I79_020676|1.31298400701;I79_002802|1.20750485053;I79_002236|1.36831969135;I79_001117|1.41635647529;H671_4g13394|1.26027573605;I79_014274|1.48610094601;I79_008535|1.25057967899;I79_019072|1.20226399538;I79_009065|1.3713082091;GMPR|1.23132632363;I79_017854|1.20540252765;I79_019587|0.82183877337;I79_006261|0.759924595789;I79_015584|0.78141683812	14	257	147	9948	http://www.ebi.ac.uk/QuickGO/GTerm?id=GO:1902494
6	4,5,6	translocon complex	GO:0071256	0.000217	0.00349	I79_006305|0.788361998428;I79_004224|0.79403293572	2	2	147	9948	http://www.ebi.ac.uk/QuickGO/GTerm?id=GO:0071256
7	5,6,7	Sec61 translocon complex	GO:0005784	0.000217	0.00349	I79_006305|0.788361998428;I79_004224|0.79403293572	2	2	147	9948	http://www.ebi.ac.uk/QuickGO/GTerm?id=GO:0005784
6	5,6	cytosol	GO:0005829	0.000379	0.00559	I79_020676|1.31298400701;I79_002802|1.20750485053;I79_002236|1.36831969135;I79_001117|1.41635647529;I79_014274|1.48610094601;I79_019072|1.20226399538	6	65	147	9948	http://www.ebi.ac.uk/QuickGO/GTerm?id=GO:0005829
5	4,5	rough endoplasmic reticulum membrane	GO:0030867	0.000644	0.00815	I79_006305|0.788361998428;I79_004224|0.79403293572	2	3	147	9948	http://www.ebi.ac.uk/QuickGO/GTerm?id=GO:0030867
7	5,6,7	rough endoplasmic reticulum	GO:0005791	0.000644	0.00815	I79_006305|0.788361998428;I79_004224|0.79403293572	2	3	147	9948	http://www.ebi.ac.uk/QuickGO/GTerm?id=GO:0005791
7	3,5,6,7	polymeric cytoskeletal fiber	GO:0099513	0.00123	0.0145	I79_015306|1.21434310048;I79_019110|1.3017127502;I79_008223|1.25284339005;I79_004322|1.24529958551;I79_016573|1.25276885399;I79_011724|1.20306229274;I79_023186|1.36451015788;I79_023616|1.25039414468;I79_019826|1.36746468724	9	177	147	9948	http://www.ebi.ac.uk/QuickGO/GTerm?id=GO:0099513
8	4,6,7,8	microtubule	GO:0005874	0.00147	0.0163	I79_015306|1.21434310048;I79_019110|1.3017127502;I79_008223|1.25284339005;I79_020709|1.33013307001;I79_004322|1.24529958551;I79_016573|1.25276885399;I79_011724|1.20306229274	7	114	147	9948	http://www.ebi.ac.uk/QuickGO/GTerm?id=GO:0005874
2	2	supramolecular fiber	GO:0099512	0.00167	0.0174	I79_015306|1.21434310048;I79_019110|1.3017127502;I79_008223|1.25284339005;I79_004322|1.24529958551;I79_016573|1.25276885399;I79_011724|1.20306229274;I79_023186|1.36451015788;I79_023616|1.25039414468;I79_019826|1.36746468724	9	185	147	9948	http://www.ebi.ac.uk/QuickGO/GTerm?id=GO:0099512
6	5,6	replication fork	GO:0005657	0.00211	0.0197	I79_023731|1.25567292042;I79_013471|1.29960325721	2	5	147	9948	http://www.ebi.ac.uk/QuickGO/GTerm?id=GO:0005657
3	3	protein-DNA complex	GO:0032993	0.00211	0.0197	I79_013471|1.29960325721;I79_008702|0.786632399094;I79_008698|0.82045788359;I79_010126|0.76196050289;I79_008715|0.823570319988;I79_008693|0.817455971089	6	90	147	9948	http://www.ebi.ac.uk/QuickGO/GTerm?id=GO:0032993
2	2	macromolecular complex	GO:0032991	0.0038	0.0336	I79_015306|1.21434310048;I79_019110|1.3017127502;I79_008223|1.25284339005;I79_020676|1.31298400701;I79_020709|1.33013307001;I79_001065|1.23867107637;I79_002802|1.20750485053;I79_013744|1.32111537893;I79_004322|1.24529958551;I79_016573|1.25276885399;I79_002236|1.36831969135;I79_011724|1.20306229274;I79_001117|1.41635647529;I79_023186|1.36451015788;H671_1g3558|1.25462207804;H671_4g13394|1.260275736…	45	2091	147	9948	http://www.ebi.ac.uk/QuickGO/GTerm?id=GO:0032991
4	4	nucleosome	GO:0000786	0.00759	0.0628	I79_008702|0.786632399094;I79_008698|0.82045788359;I79_010126|0.76196050289;I79_008715|0.823570319988;I79_008693|0.817455971089	5	83	147	9948	http://www.ebi.ac.uk/QuickGO/GTerm?id=GO:0000786
3	3	cell-substrate junction	GO:0030055	0.00903	0.0628	I79_010647|1.20830030397;I79_012066|1.38803421066	2	10	147	9948	http://www.ebi.ac.uk/QuickGO/GTerm?id=GO:0030055
5	4,5	cell-substrate adherens junction	GO:0005924	0.00903	0.0628	I79_010647|1.20830030397;I79_012066|1.38803421066	2	10	147	9948	http://www.ebi.ac.uk/QuickGO/GTerm?id=GO:0005924
6	5,6	focal adhesion	GO:0005925	0.00903	0.0628	I79_010647|1.20830030397;I79_012066|1.38803421066	2	10	147	9948	http://www.ebi.ac.uk/QuickGO/GTerm?id=GO:0005925
6	6	Cul3-RING ubiquitin ligase complex	GO:0031463	0.00903	0.0628	I79_009065|1.3713082091;I79_017854|1.20540252765	2	10	147	9948	http://www.ebi.ac.uk/QuickGO/GTerm?id=GO:0031463
3	3	DNA packaging complex	GO:0044815	0.00922	0.0628	I79_008702|0.786632399094;I79_008698|0.82045788359;I79_010126|0.76196050289;I79_008715|0.823570319988;I79_008693|0.817455971089	5	87	147	9948	http://www.ebi.ac.uk/QuickGO/GTerm?id=GO:0044815
7	6,7	microtubule cytoskeleton	GO:0015630	0.0101	0.0664	I79_015306|1.21434310048;I79_019110|1.3017127502;I79_008223|1.25284339005;I79_020709|1.33013307001;I79_004322|1.24529958551;I79_016573|1.25276885399;I79_011724|1.20306229274;I79_012741|1.25154928949	8	202	147	9948	http://www.ebi.ac.uk/QuickGO/GTerm?id=GO:0015630
5	4,5	chromosomal part	GO:0044427	0.0134	0.0769	I79_023731|1.25567292042;I79_013471|1.29960325721;I79_008702|0.786632399094;I79_008698|0.82045788359;I79_010126|0.76196050289;I79_008715|0.823570319988;I79_008693|0.817455971089	7	171	147	9948	http://www.ebi.ac.uk/QuickGO/GTerm?id=GO:0044427
3	3	extrinsic component of membrane	GO:0019898	0.0135	0.0769	I79_015278|1.20742097492;I79_019587|0.82183877337;I79_006261|0.759924595789	3	34	147	9948	http://www.ebi.ac.uk/QuickGO/GTerm?id=GO:0019898
4	4	EKC/KEOPS complex	GO:0000408	0.0148	0.0769	OSGEP|1.21683815725	1	1	147	9948	http://www.ebi.ac.uk/QuickGO/GTerm?id=GO:0000408
4	4	GMP reductase complex	GO:1902560	0.0148	0.0769	GMPR|1.23132632363	1	1	147	9948	http://www.ebi.ac.uk/QuickGO/GTerm?id=GO:1902560
4	4	gamma-tubulin complex	GO:0000930	0.0148	0.0769	I79_011724|1.20306229274	1	1	147	9948	http://www.ebi.ac.uk/QuickGO/GTerm?id=GO:0000930
4	4	DNA replication factor C complex	GO:0005663	0.0148	0.0769	I79_023731|1.25567292042	1	1	147	9948	http://www.ebi.ac.uk/QuickGO/GTerm?id=GO:0005663
6	5,6	cytoskeleton	GO:0005856	0.015	0.0769	I79_015306|1.21434310048;I79_019110|1.3017127502;I79_008223|1.25284339005;I79_015278|1.20742097492;I79_020709|1.33013307001;I79_021805|1.3676931086;I79_004322|1.24529958551;I79_016573|1.25276885399;I79_011724|1.20306229274;I79_023186|1.36451015788;I79_012741|1.25154928949;I79_023616|1.25039414468;I79_019826|1.36746468724	13	447	147	9948	http://www.ebi.ac.uk/QuickGO/GTerm?id=GO:0005856
4	4	exocyst	GO:0000145	0.0152	0.0769	H671_1g3558|1.25462207804;I79_013070|1.30629068818	2	13	147	9948	http://www.ebi.ac.uk/QuickGO/GTerm?id=GO:0000145
7	4,5,6,7	cytoskeletal part	GO:0044430	0.0173	0.0777	I79_015306|1.21434310048;I79_019110|1.3017127502;I79_008223|1.25284339005;I79_020709|1.33013307001;I79_004322|1.24529958551;I79_016573|1.25276885399;I79_011724|1.20306229274;I79_023186|1.36451015788;I79_012741|1.25154928949;I79_023616|1.25039414468;I79_019826|1.36746468724	11	359	147	9948	http://www.ebi.ac.uk/QuickGO/GTerm?id=GO:0044430
5	4,5	cytoplasmic side of plasma membrane	GO:0009898	0.0176	0.0777	I79_019587|0.82183877337;I79_006261|0.759924595789	2	14	147	9948	http://www.ebi.ac.uk/QuickGO/GTerm?id=GO:0009898
5	4,5	extrinsic component of cytoplasmic side of plasma membrane	GO:0031234	0.0176	0.0777	I79_019587|0.82183877337;I79_006261|0.759924595789	2	14	147	9948	http://www.ebi.ac.uk/QuickGO/GTerm?id=GO:0031234
4	4	heterotrimeric G-protein complex	GO:0005834	0.0176	0.0777	I79_019587|0.82183877337;I79_006261|0.759924595789	2	14	147	9948	http://www.ebi.ac.uk/QuickGO/GTerm?id=GO:0005834
4	4	cytoplasmic side of membrane	GO:0098562	0.0176	0.0777	I79_019587|0.82183877337;I79_006261|0.759924595789	2	14	147	9948	http://www.ebi.ac.uk/QuickGO/GTerm?id=GO:0098562
4	4	extrinsic component of plasma membrane	GO:0019897	0.0201	0.0867	I79_019587|0.82183877337;I79_006261|0.759924595789	2	15	147	9948	http://www.ebi.ac.uk/QuickGO/GTerm?id=GO:0019897
6	5,6	chromatin	GO:0000785	0.0218	0.0904	I79_008702|0.786632399094;I79_008698|0.82045788359;I79_010126|0.76196050289;I79_008715|0.823570319988;I79_008693|0.817455971089	5	108	147	9948	http://www.ebi.ac.uk/QuickGO/GTerm?id=GO:0000785
6	5,6	chromosome	GO:0005694	0.022	0.0904	I79_023731|1.25567292042;I79_013471|1.29960325721;I79_008702|0.786632399094;I79_008698|0.82045788359;I79_010126|0.76196050289;I79_008715|0.823570319988;I79_008693|0.817455971089	7	189	147	9948	http://www.ebi.ac.uk/QuickGO/GTerm?id=GO:0005694
3	3	side of membrane	GO:0098552	0.0227	0.0914	I79_019587|0.82183877337;I79_006261|0.759924595789	2	16	147	9948	http://www.ebi.ac.uk/QuickGO/GTerm?id=GO:0098552
6	5,6	cell cortex part	GO:0044448	0.0255	0.0982	H671_1g3558|1.25462207804;I79_013070|1.30629068818	2	17	147	9948	http://www.ebi.ac.uk/QuickGO/GTerm?id=GO:0044448
4	4	cell cortex	GO:0005938	0.0255	0.0982	H671_1g3558|1.25462207804;I79_013070|1.30629068818	2	17	147	9948	http://www.ebi.ac.uk/QuickGO/GTerm?id=GO:0005938
5	5	cytoplasmic region	GO:0099568	0.0284	0.107	H671_1g3558|1.25462207804;I79_013070|1.30629068818	2	18	147	9948	http://www.ebi.ac.uk/QuickGO/GTerm?id=GO:0099568
4	4	primosome complex	GO:1990077	0.0293	0.108	I79_013471|1.29960325721	1	2	147	9948	http://www.ebi.ac.uk/QuickGO/GTerm?id=GO:1990077
4	3,4	intracellular organelle part	GO:0044446	0.0329	0.119	I79_015306|1.21434310048;I79_019110|1.3017127502;I79_008223|1.25284339005;I79_020709|1.33013307001;I79_004322|1.24529958551;I79_016573|1.25276885399;I79_011724|1.20306229274;I79_023186|1.36451015788;I79_008740|1.27540598579;I79_012741|1.25154928949;I79_010394|1.24421199465;I79_023731|1.25567292042;I79_023616|1.25039414468;I79_019826|1.36746468724;I79_013471|1.29960325721;I79_008702|0.786632399094…	27	1275	147	9948	http://www.ebi.ac.uk/QuickGO/GTerm?id=GO:0044446
5	5	kinesin complex	GO:0005871	0.0337	0.119	I79_020709|1.33013307001;I79_004322|1.24529958551;I79_012741|1.25154928949	3	48	147	9948	http://www.ebi.ac.uk/QuickGO/GTerm?id=GO:0005871
2	2	organelle part	GO:0044422	0.0381	0.132	I79_015306|1.21434310048;I79_019110|1.3017127502;I79_008223|1.25284339005;I79_020709|1.33013307001;I79_004322|1.24529958551;I79_016573|1.25276885399;I79_011724|1.20306229274;I79_023186|1.36451015788;I79_008740|1.27540598579;I79_012741|1.25154928949;I79_010394|1.24421199465;I79_023731|1.25567292042;I79_023616|1.25039414468;I79_019826|1.36746468724;I79_013471|1.29960325721;I79_008702|0.786632399094…	27	1292	147	9948	http://www.ebi.ac.uk/QuickGO/GTerm?id=GO:0044422
7	4,5,6,7	replisome	GO:0030894	0.0437	0.143	I79_013471|1.29960325721	1	3	147	9948	http://www.ebi.ac.uk/QuickGO/GTerm?id=GO:0030894
4	4	nucleotide-activated protein kinase complex	GO:0031588	0.0437	0.143	H671_4g13394|1.26027573605	1	3	147	9948	http://www.ebi.ac.uk/QuickGO/GTerm?id=GO:0031588
6	5,6	Rab-protein geranylgeranyltransferase complex	GO:0005968	0.0437	0.143	I79_008535|1.25057967899	1	3	147	9948	http://www.ebi.ac.uk/QuickGO/GTerm?id=GO:0005968
4	4	adherens junction	GO:0005912	0.0484	0.156	I79_010647|1.20830030397;I79_012066|1.38803421066	2	24	147	9948	http://www.ebi.ac.uk/QuickGO/GTerm?id=GO:0005912
3	3	oxidoreductase complex	GO:1990204	0.0521	0.165	GMPR|1.23132632363;I79_015584|0.78141683812	2	25	147	9948	http://www.ebi.ac.uk/QuickGO/GTerm?id=GO:1990204
3	3	anchoring junction	GO:0070161	0.0559	0.174	I79_010647|1.20830030397;I79_012066|1.38803421066	2	26	147	9948	http://www.ebi.ac.uk/QuickGO/GTerm?id=GO:0070161
6	4,5,6	glycerol-3-phosphate dehydrogenase complex	GO:0009331	0.0578	0.176	I79_015584|0.78141683812	1	4	147	9948	http://www.ebi.ac.uk/QuickGO/GTerm?id=GO:0009331
5	5	mitochondrial outer membrane translocase complex	GO:0005742	0.0717	0.199	I79_011912|0.733604621268	1	5	147	9948	http://www.ebi.ac.uk/QuickGO/GTerm?id=GO:0005742
8	6,7,8	COPI-coated vesicle	GO:0030137	0.0717	0.199	I79_010394|1.24421199465	1	5	147	9948	http://www.ebi.ac.uk/QuickGO/GTerm?id=GO:0030137
7	5,6,7	COPI vesicle coat	GO:0030126	0.0717	0.199	I79_010394|1.24421199465	1	5	147	9948	http://www.ebi.ac.uk/QuickGO/GTerm?id=GO:0030126
4	4	outer mitochondrial membrane protein complex	GO:0098799	0.0717	0.199	I79_011912|0.733604621268	1	5	147	9948	http://www.ebi.ac.uk/QuickGO/GTerm?id=GO:0098799
7	5,6,7	COPI-coated vesicle membrane	GO:0030663	0.0717	0.199	I79_010394|1.24421199465	1	5	147	9948	http://www.ebi.ac.uk/QuickGO/GTerm?id=GO:0030663
5	5	cullin-RING ubiquitin ligase complex	GO:0031461	0.0721	0.199	I79_009065|1.3713082091;I79_017854|1.20540252765	2	30	147	9948	http://www.ebi.ac.uk/QuickGO/GTerm?id=GO:0031461
3	3	nuclear outer membrane-endoplasmic reticulum membrane network	GO:0042175	0.0758	0.203	I79_021368|0.785414730088;I79_006305|0.788361998428;I79_004224|0.79403293572;I79_001653|0.723459476128	4	108	147	9948	http://www.ebi.ac.uk/QuickGO/GTerm?id=GO:0042175
4	3,4	endoplasmic reticulum membrane	GO:0005789	0.0758	0.203	I79_021368|0.785414730088;I79_006305|0.788361998428;I79_004224|0.79403293572;I79_001653|0.723459476128	4	108	147	9948	http://www.ebi.ac.uk/QuickGO/GTerm?id=GO:0005789
6	4,5,6	endoplasmic reticulum	GO:0005783	0.0848	0.224	I79_023615|1.24474410385;I79_021368|0.785414730088;I79_006305|0.788361998428;I79_004224|0.79403293572;I79_001653|0.723459476128	5	158	147	9948	http://www.ebi.ac.uk/QuickGO/GTerm?id=GO:0005783
5	4,5	endoplasmic reticulum part	GO:0044432	0.0862	0.224	I79_021368|0.785414730088;I79_006305|0.788361998428;I79_004224|0.79403293572;I79_001653|0.723459476128	4	113	147	9948	http://www.ebi.ac.uk/QuickGO/GTerm?id=GO:0044432
5	4,5	cytoplasmic part	GO:0044444	0.0875	0.224	I79_020676|1.31298400701;I79_002802|1.20750485053;I79_013744|1.32111537893;I79_023615|1.24474410385;I79_002236|1.36831969135;I79_011724|1.20306229274;I79_001117|1.41635647529;I79_002807|1.20471819405;H671_1g3558|1.25462207804;I79_014274|1.48610094601;I79_008535|1.25057967899;I79_008740|1.27540598579;I79_019072|1.20226399538;I79_010394|1.24421199465;I79_013070|1.30629068818;I79_021368|0.7854147300…	27	1403	147	9948	http://www.ebi.ac.uk/QuickGO/GTerm?id=GO:0044444
5	5	small nucleolar ribonucleoprotein complex	GO:0005732	0.112	0.27	I79_007823|0.780450125277	1	8	147	9948	http://www.ebi.ac.uk/QuickGO/GTerm?id=GO:0005732
6	4,5,6	Golgi-associated vesicle membrane	GO:0030660	0.112	0.27	I79_010394|1.24421199465	1	8	147	9948	http://www.ebi.ac.uk/QuickGO/GTerm?id=GO:0030660
7	5,6,7	Golgi-associated vesicle	GO:0005798	0.112	0.27	I79_010394|1.24421199465	1	8	147	9948	http://www.ebi.ac.uk/QuickGO/GTerm?id=GO:0005798
6	5,6	microtubule organizing center part	GO:0044450	0.112	0.27	I79_011724|1.20306229274	1	8	147	9948	http://www.ebi.ac.uk/QuickGO/GTerm?id=GO:0044450
4	4	ubiquitin ligase complex	GO:0000151	0.113	0.27	I79_009065|1.3713082091;I79_017854|1.20540252765	2	39	147	9948	http://www.ebi.ac.uk/QuickGO/GTerm?id=GO:0000151
7	6,7	intermediate filament cytoskeleton	GO:0045111	0.124	0.286	I79_023186|1.36451015788;I79_023616|1.25039414468;I79_019826|1.36746468724	3	83	147	9948	http://www.ebi.ac.uk/QuickGO/GTerm?id=GO:0045111
8	4,6,7,8	intermediate filament	GO:0005882	0.124	0.286	I79_023186|1.36451015788;I79_023616|1.25039414468;I79_019826|1.36746468724	3	83	147	9948	http://www.ebi.ac.uk/QuickGO/GTerm?id=GO:0005882
2	2	organelle	GO:0043226	0.124	0.286	I79_015306|1.21434310048;I79_019110|1.3017127502;I79_008223|1.25284339005;I79_009067|1.20188582215;I79_015278|1.20742097492;IMPDH2|1.32901181423;I79_020709|1.33013307001;I79_021805|1.3676931086;I79_002087|1.21094996809;MTAP|1.22403791962;I79_019887|1.20713541564;I79_013985|1.42697408726;I79_013744|1.32111537893;I79_004322|1.24529958551;I79_016573|1.25276885399;I79_023615|1.24474410385;I79_011724|…	56	3312	147	9948	http://www.ebi.ac.uk/QuickGO/GTerm?id=GO:0043226
5	5	transferase complex	GO:1990234	0.129	0.292	H671_4g13394|1.26027573605;I79_008535|1.25057967899;I79_009065|1.3713082091;I79_017854|1.20540252765	4	131	147	9948	http://www.ebi.ac.uk/QuickGO/GTerm?id=GO:1990234
4	4	microtubule associated complex	GO:0005875	0.141	0.308	I79_020709|1.33013307001;I79_004322|1.24529958551;I79_012741|1.25154928949	3	88	147	9948	http://www.ebi.ac.uk/QuickGO/GTerm?id=GO:0005875
4	3,4	intracellular organelle	GO:0043229	0.141	0.308	I79_015306|1.21434310048;I79_019110|1.3017127502;I79_008223|1.25284339005;I79_009067|1.20188582215;I79_015278|1.20742097492;IMPDH2|1.32901181423;I79_020709|1.33013307001;I79_021805|1.3676931086;I79_002087|1.21094996809;MTAP|1.22403791962;I79_019887|1.20713541564;I79_013985|1.42697408726;I79_013744|1.32111537893;I79_004322|1.24529958551;I79_016573|1.25276885399;I79_023615|1.24474410385;I79_011724|…	55	3276	147	9948	http://www.ebi.ac.uk/QuickGO/GTerm?id=GO:0043229
5	4,5	intracellular non-membrane-bounded organelle	GO:0043232	0.143	0.308	I79_015306|1.21434310048;I79_019110|1.3017127502;I79_008223|1.25284339005;I79_015278|1.20742097492;I79_020709|1.33013307001;I79_021805|1.3676931086;I79_013744|1.32111537893;I79_004322|1.24529958551;I79_016573|1.25276885399;I79_011724|1.20306229274;I79_023186|1.36451015788;I79_008740|1.27540598579;I79_012741|1.25154928949;I79_023731|1.25567292042;I79_023616|1.25039414468;I79_019826|1.36746468724;I…	23	1235	147	9948	http://www.ebi.ac.uk/QuickGO/GTerm?id=GO:0043232
3	3	non-membrane-bounded organelle	GO:0043228	0.143	0.308	I79_015306|1.21434310048;I79_019110|1.3017127502;I79_008223|1.25284339005;I79_015278|1.20742097492;I79_020709|1.33013307001;I79_021805|1.3676931086;I79_013744|1.32111537893;I79_004322|1.24529958551;I79_016573|1.25276885399;I79_011724|1.20306229274;I79_023186|1.36451015788;I79_008740|1.27540598579;I79_012741|1.25154928949;I79_023731|1.25567292042;I79_023616|1.25039414468;I79_019826|1.36746468724;I…	23	1235	147	9948	http://www.ebi.ac.uk/QuickGO/GTerm?id=GO:0043228
6	5,6	mitochondrion	GO:0005739	0.159	0.339	I79_025279|0.826079611676;H671_4g12051|0.783802496132;I79_017235|0.800809205341;COX3|0.797953956931;I79_011912|0.733604621268;I79_004192|0.786412936612	6	247	147	9948	http://www.ebi.ac.uk/QuickGO/GTerm?id=GO:0005739
4	4	bounding membrane of organelle	GO:0098588	0.172	0.362	I79_010394|1.24421199465;I79_021368|0.785414730088;I79_006305|0.788361998428;I79_004224|0.79403293572;I79_001653|0.723459476128;I79_011912|0.733604621268	6	253	147	9948	http://www.ebi.ac.uk/QuickGO/GTerm?id=GO:0098588
8	8	serine/threonine protein kinase complex	GO:1902554	0.188	0.387	H671_4g13394|1.26027573605	1	14	147	9948	http://www.ebi.ac.uk/QuickGO/GTerm?id=GO:1902554
7	7	protein kinase complex	GO:1902911	0.188	0.387	H671_4g13394|1.26027573605	1	14	147	9948	http://www.ebi.ac.uk/QuickGO/GTerm?id=GO:1902911
5	4,5	intracellular membrane-bounded organelle	GO:0043231	0.194	0.392	I79_009067|1.20188582215;IMPDH2|1.32901181423;I79_002087|1.21094996809;MTAP|1.22403791962;I79_019887|1.20713541564;I79_013985|1.42697408726;I79_023615|1.24474410385;I79_002807|1.20471819405;I79_025519|1.23775767279;I79_004606|1.3605861214;I79_014320|1.27976224019;I79_010394|1.24421199465;I79_015180|1.20809013677;I79_018916|1.21337223881;I79_021010|1.20291204246;MRI1|1.2542065823;I79_012066|1.3880…	38	2245	147	9948	http://www.ebi.ac.uk/QuickGO/GTerm?id=GO:0043231
6	5,6	endoplasmic reticulum subcompartment	GO:0098827	0.195	0.392	I79_021368|0.785414730088;I79_006305|0.788361998428;I79_001653|0.723459476128	3	103	147	9948	http://www.ebi.ac.uk/QuickGO/GTerm?id=GO:0098827
3	3	membrane-bounded organelle	GO:0043227	0.199	0.394	I79_009067|1.20188582215;IMPDH2|1.32901181423;I79_002087|1.21094996809;MTAP|1.22403791962;I79_019887|1.20713541564;I79_013985|1.42697408726;I79_023615|1.24474410385;I79_002807|1.20471819405;I79_025519|1.23775767279;I79_004606|1.3605861214;I79_014320|1.27976224019;I79_010394|1.24421199465;I79_015180|1.20809013677;I79_018916|1.21337223881;I79_021010|1.20291204246;MRI1|1.2542065823;I79_012066|1.3880…	38	2252	147	9948	http://www.ebi.ac.uk/QuickGO/GTerm?id=GO:0043227
4	4	motile cilium	GO:0031514	0.2	0.394	I79_002021|1.44008612728	1	15	147	9948	http://www.ebi.ac.uk/QuickGO/GTerm?id=GO:0031514
6	5,6	vesicle coat	GO:0030120	0.212	0.408	I79_010394|1.24421199465	1	16	147	9948	http://www.ebi.ac.uk/QuickGO/GTerm?id=GO:0030120
7	4,5,6,7	coated vesicle membrane	GO:0030662	0.212	0.408	I79_010394|1.24421199465	1	16	147	9948	http://www.ebi.ac.uk/QuickGO/GTerm?id=GO:0030662
3	3	endomembrane system	GO:0012505	0.223	0.425	I79_023615|1.24474410385;I79_002807|1.20471819405;I79_010394|1.24421199465;I79_021368|0.785414730088;I79_006305|0.788361998428;H671_3g9036|0.829258823855;I79_004224|0.79403293572;I79_001653|0.723459476128	8	392	147	9948	http://www.ebi.ac.uk/QuickGO/GTerm?id=GO:0012505
6	4,5,6	intrinsic component of endoplasmic reticulum membrane	GO:0031227	0.247	0.459	I79_004224|0.79403293572	1	19	147	9948	http://www.ebi.ac.uk/QuickGO/GTerm?id=GO:0031227
5	5	integral component of endoplasmic reticulum membrane	GO:0030176	0.247	0.459	I79_004224|0.79403293572	1	19	147	9948	http://www.ebi.ac.uk/QuickGO/GTerm?id=GO:0030176
7	4,6,7	endosome	GO:0005768	0.258	0.47	I79_002807|1.20471819405	1	20	147	9948	http://www.ebi.ac.uk/QuickGO/GTerm?id=GO:0005768
7	6,7	coated vesicle	GO:0030135	0.258	0.47	I79_010394|1.24421199465	1	20	147	9948	http://www.ebi.ac.uk/QuickGO/GTerm?id=GO:0030135
4	4	intracellular vesicle	GO:0097708	0.272	0.49	I79_002807|1.20471819405;I79_010394|1.24421199465	2	69	147	9948	http://www.ebi.ac.uk/QuickGO/GTerm?id=GO:0097708
6	5,6	cytoplasmic vesicle membrane	GO:0030659	0.29	0.514	I79_010394|1.24421199465	1	23	147	9948	http://www.ebi.ac.uk/QuickGO/GTerm?id=GO:0030659
5	4,5	vesicle membrane	GO:0012506	0.29	0.514	I79_010394|1.24421199465	1	23	147	9948	http://www.ebi.ac.uk/QuickGO/GTerm?id=GO:0012506
6	5,6	cytoplasmic vesicle	GO:0031410	0.293	0.514	I79_002807|1.20471819405;I79_010394|1.24421199465	2	73	147	9948	http://www.ebi.ac.uk/QuickGO/GTerm?id=GO:0031410
4	4	vesicle	GO:0031982	0.304	0.528	I79_002807|1.20471819405;I79_010394|1.24421199465	2	75	147	9948	http://www.ebi.ac.uk/QuickGO/GTerm?id=GO:0031982
4	3,4	membrane protein complex	GO:0098796	0.318	0.543	I79_023061|1.21392427064;I79_010394|1.24421199465;I79_019587|0.82183877337;I79_006305|0.788361998428;I79_004224|0.79403293572;I79_006261|0.759924595789;I79_011912|0.733604621268	7	375	147	9948	http://www.ebi.ac.uk/QuickGO/GTerm?id=GO:0098796
6	5,6	spliceosomal complex	GO:0005681	0.321	0.543	I79_007823|0.780450125277	1	26	147	9948	http://www.ebi.ac.uk/QuickGO/GTerm?id=GO:0005681
2	2	cell junction	GO:0030054	0.326	0.543	I79_010647|1.20830030397;I79_009477|1.26899076307;I79_012066|1.38803421066	3	136	147	9948	http://www.ebi.ac.uk/QuickGO/GTerm?id=GO:0030054
3	3	outer membrane	GO:0019867	0.331	0.543	I79_011912|0.733604621268	1	27	147	9948	http://www.ebi.ac.uk/QuickGO/GTerm?id=GO:0019867
5	5	mitochondrial outer membrane	GO:0005741	0.331	0.543	I79_011912|0.733604621268	1	27	147	9948	http://www.ebi.ac.uk/QuickGO/GTerm?id=GO:0005741
4	4	organelle outer membrane	GO:0031968	0.331	0.543	I79_011912|0.733604621268	1	27	147	9948	http://www.ebi.ac.uk/QuickGO/GTerm?id=GO:0031968
5	4,5	organelle subcompartment	GO:0031984	0.339	0.551	I79_010394|1.24421199465;I79_021368|0.785414730088;I79_006305|0.788361998428;I79_001653|0.723459476128	4	199	147	9948	http://www.ebi.ac.uk/QuickGO/GTerm?id=GO:0031984
9	5,7,8,9	keratin filament	GO:0045095	0.379	0.603	I79_023186|1.36451015788	1	32	147	9948	http://www.ebi.ac.uk/QuickGO/GTerm?id=GO:0045095
6	5,6	large ribosomal subunit	GO:0015934	0.379	0.603	I79_008740|1.27540598579	1	32	147	9948	http://www.ebi.ac.uk/QuickGO/GTerm?id=GO:0015934
3	3	whole membrane	GO:0098805	0.383	0.603	I79_010394|1.24421199465;I79_009477|1.26899076307;I79_011912|0.733604621268	3	150	147	9948	http://www.ebi.ac.uk/QuickGO/GTerm?id=GO:0098805
5	4,5	cytoplasmic vesicle part	GO:0044433	0.389	0.603	I79_010394|1.24421199465	1	33	147	9948	http://www.ebi.ac.uk/QuickGO/GTerm?id=GO:0044433
9	4,8,9	voltage-gated calcium channel complex	GO:0005891	0.389	0.603	I79_023061|1.21392427064	1	33	147	9948	http://www.ebi.ac.uk/QuickGO/GTerm?id=GO:0005891
8	7,8	calcium channel complex	GO:0034704	0.398	0.612	I79_023061|1.21392427064	1	34	147	9948	http://www.ebi.ac.uk/QuickGO/GTerm?id=GO:0034704
6	4,6	postsynaptic membrane	GO:0045211	0.415	0.634	I79_009477|1.26899076307	1	36	147	9948	http://www.ebi.ac.uk/QuickGO/GTerm?id=GO:0045211
5	3,5	synaptic membrane	GO:0097060	0.433	0.655	I79_009477|1.26899076307	1	38	147	9948	http://www.ebi.ac.uk/QuickGO/GTerm?id=GO:0097060
3	3	organelle membrane	GO:0031090	0.439	0.658	I79_010394|1.24421199465;I79_021368|0.785414730088;I79_006305|0.788361998428;I79_004224|0.79403293572;I79_001653|0.723459476128;I79_011912|0.733604621268	6	359	147	9948	http://www.ebi.ac.uk/QuickGO/GTerm?id=GO:0031090
4	4	mitochondrial protein complex	GO:0098798	0.449	0.663	I79_011912|0.733604621268	1	40	147	9948	http://www.ebi.ac.uk/QuickGO/GTerm?id=GO:0098798
6	5,6	nucleolus	GO:0005730	0.449	0.663	I79_022499|0.722859962253	1	40	147	9948	http://www.ebi.ac.uk/QuickGO/GTerm?id=GO:0005730
4	3,4	intrinsic component of organelle membrane	GO:0031300	0.474	0.681	I79_004224|0.79403293572	1	43	147	9948	http://www.ebi.ac.uk/QuickGO/GTerm?id=GO:0031300
5	4,5	integral component of organelle membrane	GO:0031301	0.474	0.681	I79_004224|0.79403293572	1	43	147	9948	http://www.ebi.ac.uk/QuickGO/GTerm?id=GO:0031301
3	3	cilium	GO:0005929	0.474	0.681	I79_002021|1.44008612728	1	43	147	9948	http://www.ebi.ac.uk/QuickGO/GTerm?id=GO:0005929
3	3	postsynapse	GO:0098794	0.497	0.692	I79_009477|1.26899076307	1	46	147	9948	http://www.ebi.ac.uk/QuickGO/GTerm?id=GO:0098794
6	5,6	nucleus	GO:0005634	0.499	0.692	I79_009067|1.20188582215;IMPDH2|1.32901181423;I79_002087|1.21094996809;MTAP|1.22403791962;I79_019887|1.20713541564;I79_013985|1.42697408726;I79_025519|1.23775767279;I79_004606|1.3605861214;I79_014320|1.27976224019;I79_015180|1.20809013677;I79_018916|1.21337223881;I79_021010|1.20291204246;MRI1|1.2542065823;I79_012066|1.38803421066;OSGEP|1.21683815725;I79_018693|1.22050723513;I79_008702|0.786632399…	24	1597	147	9948	http://www.ebi.ac.uk/QuickGO/GTerm?id=GO:0005634
3	3	coated membrane	GO:0048475	0.504	0.692	I79_010394|1.24421199465	1	47	147	9948	http://www.ebi.ac.uk/QuickGO/GTerm?id=GO:0048475
5	4,5	membrane coat	GO:0030117	0.504	0.692	I79_010394|1.24421199465	1	47	147	9948	http://www.ebi.ac.uk/QuickGO/GTerm?id=GO:0030117
3	3	mitochondrial membrane part	GO:0044455	0.504	0.692	I79_011912|0.733604621268	1	47	147	9948	http://www.ebi.ac.uk/QuickGO/GTerm?id=GO:0044455
8	5,6,7,8	microtubule organizing center	GO:0005815	0.504	0.692	I79_011724|1.20306229274	1	47	147	9948	http://www.ebi.ac.uk/QuickGO/GTerm?id=GO:0005815
6	6	transferase complex, transferring phosphorus-containing groups	GO:0061695	0.526	0.716	H671_4g13394|1.26027573605	1	50	147	9948	http://www.ebi.ac.uk/QuickGO/GTerm?id=GO:0061695
5	4,5	plasma membrane protein complex	GO:0098797	0.536	0.72	I79_023061|1.21392427064;I79_019587|0.82183877337;I79_006261|0.759924595789	3	190	147	9948	http://www.ebi.ac.uk/QuickGO/GTerm?id=GO:0098797
3	3	cell projection	GO:0042995	0.54	0.72	I79_002021|1.44008612728	1	52	147	9948	http://www.ebi.ac.uk/QuickGO/GTerm?id=GO:0042995
5	5	membrane-bounded vesicle	GO:0031988	0.547	0.72	I79_010394|1.24421199465	1	53	147	9948	http://www.ebi.ac.uk/QuickGO/GTerm?id=GO:0031988
5	5	cytoplasmic, membrane-bounded vesicle	GO:0016023	0.547	0.72	I79_010394|1.24421199465	1	53	147	9948	http://www.ebi.ac.uk/QuickGO/GTerm?id=GO:0016023
4	4	proteasome complex	GO:0000502	0.553	0.72	I79_001065|1.23867107637	1	54	147	9948	http://www.ebi.ac.uk/QuickGO/GTerm?id=GO:0000502
4	4	plasma membrane region	GO:0098590	0.553	0.72	I79_009477|1.26899076307	1	54	147	9948	http://www.ebi.ac.uk/QuickGO/GTerm?id=GO:0098590
4	4	collagen trimer	GO:0005581	0.604	0.78	I79_010913|0.637783276077	1	62	147	9948	http://www.ebi.ac.uk/QuickGO/GTerm?id=GO:0005581
3	3	membrane region	GO:0098589	0.621	0.791	I79_009477|1.26899076307	1	65	147	9948	http://www.ebi.ac.uk/QuickGO/GTerm?id=GO:0098589
5	4,5	ribosomal subunit	GO:0044391	0.621	0.791	I79_008740|1.27540598579	1	65	147	9948	http://www.ebi.ac.uk/QuickGO/GTerm?id=GO:0044391
6	4,5,6	Golgi apparatus	GO:0005794	0.695	0.879	I79_010394|1.24421199465;H671_3g9036|0.829258823855	2	162	147	9948	http://www.ebi.ac.uk/QuickGO/GTerm?id=GO:0005794
7	6,7	cation channel complex	GO:0034703	0.715	0.89	I79_023061|1.21392427064	1	84	147	9948	http://www.ebi.ac.uk/QuickGO/GTerm?id=GO:0034703
2	2	synapse part	GO:0044456	0.715	0.89	I79_009477|1.26899076307	1	84	147	9948	http://www.ebi.ac.uk/QuickGO/GTerm?id=GO:0044456
4	3,4	viral nucleocapsid	GO:0019013	0.719	0.89	I79_007823|0.780450125277	1	85	147	9948	http://www.ebi.ac.uk/QuickGO/GTerm?id=GO:0019013
3	3	viral capsid	GO:0019028	0.751	0.923	I79_007823|0.780450125277	1	93	147	9948	http://www.ebi.ac.uk/QuickGO/GTerm?id=GO:0019028
7	6,7	actin cytoskeleton	GO:0015629	0.762	0.928	I79_021805|1.3676931086	1	96	147	9948	http://www.ebi.ac.uk/QuickGO/GTerm?id=GO:0015629
6	5,6	ion channel complex	GO:0034702	0.769	0.928	I79_023061|1.21392427064	1	98	147	9948	http://www.ebi.ac.uk/QuickGO/GTerm?id=GO:0034702
6	5,6	Golgi membrane	GO:0000139	0.773	0.928	I79_010394|1.24421199465	1	99	147	9948	http://www.ebi.ac.uk/QuickGO/GTerm?id=GO:0000139
7	5,6,7	Golgi subcompartment	GO:0098791	0.776	0.928	I79_010394|1.24421199465	1	100	147	9948	http://www.ebi.ac.uk/QuickGO/GTerm?id=GO:0098791
2	2	synapse	GO:0045202	0.786	0.928	I79_009477|1.26899076307	1	103	147	9948	http://www.ebi.ac.uk/QuickGO/GTerm?id=GO:0045202
3	3	plasma membrane part	GO:0044459	0.786	0.928	I79_023061|1.21392427064;I79_009477|1.26899076307;I79_019587|0.82183877337;I79_006261|0.759924595789	4	361	147	9948	http://www.ebi.ac.uk/QuickGO/GTerm?id=GO:0044459
5	4,5	transmembrane transporter complex	GO:1902495	0.798	0.933	I79_023061|1.21392427064	1	107	147	9948	http://www.ebi.ac.uk/QuickGO/GTerm?id=GO:1902495
4	4	transporter complex	GO:1990351	0.801	0.933	I79_023061|1.21392427064	1	108	147	9948	http://www.ebi.ac.uk/QuickGO/GTerm?id=GO:1990351
5	4,5	Golgi apparatus part	GO:0044431	0.821	0.938	I79_010394|1.24421199465	1	115	147	9948	http://www.ebi.ac.uk/QuickGO/GTerm?id=GO:0044431
2	2	virion	GO:0019012	0.821	0.938	I79_007823|0.780450125277	1	115	147	9948	http://www.ebi.ac.uk/QuickGO/GTerm?id=GO:0019012
2	2	virion part	GO:0044423	0.821	0.938	I79_007823|0.780450125277	1	115	147	9948	http://www.ebi.ac.uk/QuickGO/GTerm?id=GO:0044423
7	4,6,7	mitochondrial membrane	GO:0031966	0.839	0.952	I79_011912|0.733604621268	1	122	147	9948	http://www.ebi.ac.uk/QuickGO/GTerm?id=GO:0031966
6	5,6	mitochondrial envelope	GO:0005740	0.851	0.959	I79_011912|0.733604621268	1	127	147	9948	http://www.ebi.ac.uk/QuickGO/GTerm?id=GO:0005740
5	4,5	mitochondrial part	GO:0044429	0.893	0.998	I79_011912|0.733604621268	1	149	147	9948	http://www.ebi.ac.uk/QuickGO/GTerm?id=GO:0044429
3	3	envelope	GO:0031975	0.902	0.998	I79_011912|0.733604621268	1	155	147	9948	http://www.ebi.ac.uk/QuickGO/GTerm?id=GO:0031975
5	4,5	organelle envelope	GO:0031967	0.902	0.998	I79_011912|0.733604621268	1	155	147	9948	http://www.ebi.ac.uk/QuickGO/GTerm?id=GO:0031967
3	3	extracellular space	GO:0005615	0.926	1.00e+00	I79_022109|1.2649461374	1	173	147	9948	http://www.ebi.ac.uk/QuickGO/GTerm?id=GO:0005615
6	5,6	nuclear lumen	GO:0031981	0.93	1.00e+00	I79_022499|0.722859962253	1	177	147	9948	http://www.ebi.ac.uk/QuickGO/GTerm?id=GO:0031981
5	4,5	nuclear part	GO:0044428	0.937	1.00e+00	I79_022499|0.722859962253;I79_007823|0.780450125277	2	297	147	9948	http://www.ebi.ac.uk/QuickGO/GTerm?id=GO:0044428
5	4,5	intracellular organelle lumen	GO:0070013	0.957	1.00e+00	I79_022499|0.722859962253	1	209	147	9948	http://www.ebi.ac.uk/QuickGO/GTerm?id=GO:0070013
2	2	membrane-enclosed lumen	GO:0031974	0.957	1.00e+00	I79_022499|0.722859962253	1	209	147	9948	http://www.ebi.ac.uk/QuickGO/GTerm?id=GO:0031974
3	3	organelle lumen	GO:0043233	0.957	1.00e+00	I79_022499|0.722859962253	1	209	147	9948	http://www.ebi.ac.uk/QuickGO/GTerm?id=GO:0043233
2	2	extracellular region part	GO:0044421	0.986	1.00e+00	I79_022109|1.2649461374	1	285	147	9948	http://www.ebi.ac.uk/QuickGO/GTerm?id=GO:0044421
6	5,6	ribosome	GO:0005840	0.998	1.00e+00	I79_013744|1.32111537893;I79_008740|1.27540598579	2	558	147	9948	http://www.ebi.ac.uk/QuickGO/GTerm?id=GO:0005840
3	3	ribonucleoprotein complex	GO:1990904	0.998	1.00e+00	I79_013744|1.32111537893;I79_008740|1.27540598579;I79_007823|0.780450125277	3	701	147	9948	http://www.ebi.ac.uk/QuickGO/GTerm?id=GO:1990904
2	2	extracellular region	GO:0005576	0.998	1.00e+00	I79_022109|1.2649461374;I79_006260|1.31453579838	2	575	147	9948	http://www.ebi.ac.uk/QuickGO/GTerm?id=GO:0005576
4	4	intracellular ribonucleoprotein complex	GO:0030529	0.999	1.00e+00	I79_013744|1.32111537893;I79_008740|1.27540598579;I79_007823|0.780450125277	3	704	147	9948	http://www.ebi.ac.uk/QuickGO/GTerm?id=GO:0030529
3	3	cell periphery	GO:0071944	1.00e+00	1.00e+00	I79_010647|1.20830030397;H671_1g3558|1.25462207804;I79_023061|1.21392427064;I79_009477|1.26899076307;I79_013070|1.30629068818;I79_019587|0.82183877337;I79_006261|0.759924595789	7	1398	147	9948	http://www.ebi.ac.uk/QuickGO/GTerm?id=GO:0071944
3	3	plasma membrane	GO:0005886	1.00e+00	1.00e+00	I79_010647|1.20830030397;I79_023061|1.21392427064;I79_009477|1.26899076307;I79_019587|0.82183877337;I79_006261|0.759924595789	5	1382	147	9948	http://www.ebi.ac.uk/QuickGO/GTerm?id=GO:0005886
2	2	membrane part	GO:0044425	1.00e+00	1.00e+00	I79_015278|1.20742097492;I79_004230|1.20636836032;I79_014126|1.23443207588;I79_016397|1.21915435814;I79_003519|1.54636554448;I79_023061|1.21392427064;I79_010394|1.24421199465;I79_003441|1.30070213658;I79_009477|1.26899076307;I79_014176|1.22176859745;I79_010701|1.34330228048;I79_012806|1.21022300929;I79_021368|0.785414730088;I79_019506|0.831974967792;H671_3g9535|0.791900926328;I79_016396|0.7515979…	34	5018	147	9948	http://www.ebi.ac.uk/QuickGO/GTerm?id=GO:0044425
3	3	intrinsic component of membrane	GO:0031224	1.00e+00	1.00e+00	I79_004230|1.20636836032;I79_014126|1.23443207588;I79_016397|1.21915435814;I79_003519|1.54636554448;I79_023061|1.21392427064;I79_003441|1.30070213658;I79_009477|1.26899076307;I79_014176|1.22176859745;I79_010701|1.34330228048;I79_012806|1.21022300929;I79_021368|0.785414730088;I79_019506|0.831974967792;H671_3g9535|0.791900926328;I79_016396|0.751597900824;I79_013258|0.81252457518;I79_010384|0.802200…	29	4851	147	9948	http://www.ebi.ac.uk/QuickGO/GTerm?id=GO:0031224
4	4	integral component of membrane	GO:0016021	1.00e+00	1.00e+00	I79_004230|1.20636836032;I79_014126|1.23443207588;I79_016397|1.21915435814;I79_003519|1.54636554448;I79_023061|1.21392427064;I79_003441|1.30070213658;I79_009477|1.26899076307;I79_014176|1.22176859745;I79_010701|1.34330228048;I79_012806|1.21022300929;I79_021368|0.785414730088;I79_019506|0.831974967792;H671_3g9535|0.791900926328;I79_016396|0.751597900824;I79_013258|0.81252457518;I79_010384|0.802200…	29	4839	147	9948	http://www.ebi.ac.uk/QuickGO/GTerm?id=GO:0016021
2	2	membrane	GO:0016020	1.00e+00	1.00e+00	I79_015278|1.20742097492;I79_004230|1.20636836032;I79_017919|1.20587097669;I79_014126|1.23443207588;I79_010647|1.20830030397;I79_016397|1.21915435814;I79_018856|1.29633013292;I79_003519|1.54636554448;I79_023061|1.21392427064;I79_010394|1.24421199465;I79_003441|1.30070213658;I79_009477|1.26899076307;I79_014176|1.22176859745;I79_010701|1.34330228048;I79_012806|1.21022300929;I79_021368|0.78541473008…	38	5375	147	9948	http://www.ebi.ac.uk/QuickGO/GTerm?id=GO:0016020
