# Supplementary material for: Comparative Proteomic Profiling: Cellular Metabolisms Are Mainly Affected in Senecavirus A-Inoculated Cells at an Early Stage of Infection
Source: Viruses. 2021 May 31;13(6):1036. doi: 10.3390/v13061036 (PMC8226903; doi:10.3390/v13061036)
Supplement: Supplementary file 1 [file viruses-13-01036-s001.zip › viruses-1201879-supplementary/Supplementary S6.xlsx]

## Sheet: Molecular function
maxLevel	levels	GO_Name	GO_ID	Pvalue	Pvalue_adjusted	Genes	Count	Pop_Hit	List_Total	Background_Genes	URL
2	2	catalytic activity	GO:0003824	2.73e-11	1.26e-08	I79_013848|1.25805640463;I79_015306|1.21434310048;I79_019110|1.3017127502;I79_018355|1.26641796452;I79_011700|1.23573189004;I79_008223|1.25284339005;I79_020676|1.31298400701;I79_007494|1.22372566803;I79_004880|1.2658428601;Uba1|1.21316231505;I79_002427|1.34888440572;H671_4g13171|1.20673095356;I79_012342|1.21938751985;IMPDH2|1.32901181423;I79_000054|1.23719937476;I79_020709|1.33013307001;AARS|1.21…	163	5102	258	11895	http://www.ebi.ac.uk/QuickGO/GTerm?id=GO:0003824
6	6	phosphopyruvate hydratase activity	GO:0004634	1.47e-06	0.000338	I79_020676|1.31298400701;I79_002802|1.20750485053;I79_002236|1.36831969135;I79_001117|1.41635647529;I79_014274|1.48610094601;I79_019072|1.20226399538	6	18	258	11895	http://www.ebi.ac.uk/QuickGO/GTerm?id=GO:0004634
5	5	hydro-lyase activity	GO:0016836	5.62e-06	0.000863	I79_020676|1.31298400701;I79_002427|1.34888440572;I79_002802|1.20750485053;I79_002236|1.36831969135;I79_001117|1.41635647529;I79_013257|1.25373131431;I79_014274|1.48610094601;I79_019072|1.20226399538	8	46	258	11895	http://www.ebi.ac.uk/QuickGO/GTerm?id=GO:0016836
6	6	magnesium ion binding	GO:0000287	9.43e-06	0.000954	I79_020676|1.31298400701;I79_004880|1.2658428601;I79_002802|1.20750485053;I79_012023|1.21454571889;I79_002236|1.36831969135;I79_001117|1.41635647529;I79_014274|1.48610094601;I79_019072|1.20226399538;I79_001579|1.20636885903;I79_000908|1.3974975979;I79_000697|1.27109315161	11	99	258	11895	http://www.ebi.ac.uk/QuickGO/GTerm?id=GO:0000287
5	5	ligase activity, forming aminoacyl-tRNA and related compounds	GO:0016876	1.25e-05	0.000954	AARS|1.21777400111;I79_003356|1.22350011339;I79_010870|1.24568488248;I79_010525|1.21027280641;I79_001573|1.2181975274;I79_012527|1.24661674779;I79_018639|1.27579410787;I79_018641|4.37563490303	8	51	258	11895	http://www.ebi.ac.uk/QuickGO/GTerm?id=GO:0016876
4	4	ligase activity, forming carbon-oxygen bonds	GO:0016875	1.45e-05	0.000954	AARS|1.21777400111;I79_003356|1.22350011339;I79_010870|1.24568488248;I79_010525|1.21027280641;I79_001573|1.2181975274;I79_012527|1.24661674779;I79_018639|1.27579410787;I79_018641|4.37563490303	8	52	258	11895	http://www.ebi.ac.uk/QuickGO/GTerm?id=GO:0016875
6	6	aminoacyl-tRNA ligase activity	GO:0004812	1.45e-05	0.000954	AARS|1.21777400111;I79_003356|1.22350011339;I79_010870|1.24568488248;I79_010525|1.21027280641;I79_001573|1.2181975274;I79_012527|1.24661674779;I79_018639|1.27579410787;I79_018641|4.37563490303	8	52	258	11895	http://www.ebi.ac.uk/QuickGO/GTerm?id=GO:0004812
4	4	anion binding	GO:0043168	1.79e-05	0.00103	I79_013848|1.25805640463;I79_015306|1.21434310048;I79_019110|1.3017127502;I79_011700|1.23573189004;I79_005451|1.20315327044;I79_008223|1.25284339005;Uba1|1.21316231505;I79_002427|1.34888440572;I79_016693|1.24231127321;H671_4g13171|1.20673095356;I79_020709|1.33013307001;AARS|1.21777400111;I79_004230|1.20636836032;H671_7g18194|1.26591061491;H671_5g14786|1.21412847443;I79_003356|1.22350011339;I79_01…	66	1850	258	11895	http://www.ebi.ac.uk/QuickGO/GTerm?id=GO:0043168
4	4	carbon-oxygen lyase activity	GO:0016835	2.21e-05	0.00105	I79_020676|1.31298400701;I79_002427|1.34888440572;I79_002802|1.20750485053;I79_002236|1.36831969135;I79_001117|1.41635647529;I79_013257|1.25373131431;I79_014274|1.48610094601;I79_019072|1.20226399538	8	55	258	11895	http://www.ebi.ac.uk/QuickGO/GTerm?id=GO:0016835
3	3	ligase activity	GO:0016874	2.27e-05	0.00105	Uba1|1.21316231505;AARS|1.21777400111;I79_004230|1.20636836032;H671_5g14786|1.21412847443;I79_003356|1.22350011339;I79_015854|1.22939189783;I79_010870|1.24568488248;I79_010525|1.21027280641;I79_001573|1.2181975274;I79_012527|1.24661674779;I79_017697|1.23860182736;I79_018639|1.27579410787;I79_009507|1.31912837074;I79_018641|4.37563490303;I79_011685|1.23089278333;I79_014970|2.77821109475;I79_017474…	20	321	258	11895	http://www.ebi.ac.uk/QuickGO/GTerm?id=GO:0016874
3	3	lyase activity	GO:0016829	2.5e-05	0.00105	I79_018355|1.26641796452;I79_020676|1.31298400701;I79_002427|1.34888440572;I79_002802|1.20750485053;H671_4g13027|1.20771501365;I79_015153|1.32758415161;I79_002236|1.36831969135;I79_001117|1.41635647529;I79_013257|1.25373131431;I79_014274|1.48610094601;I79_019072|1.20226399538;I79_011518|1.2954520792	12	130	258	11895	http://www.ebi.ac.uk/QuickGO/GTerm?id=GO:0016829
4	4	enzyme activator activity	GO:0008047	3.33e-05	0.00128	H671_3g8659|1.20492321341;I79_005789|1.2042157552;I79_018801|1.23862233059;I79_022935|1.21397736008;I79_023463|1.27297577705;I79_002807|1.20471819405;I79_007370|1.46927889581;I79_022042|1.31264107749;I79_018968|1.21178727091;I79_012066|1.38803421066;I79_005452|0.743315756441	11	113	258	11895	http://www.ebi.ac.uk/QuickGO/GTerm?id=GO:0008047
3	3	oxidoreductase activity	GO:0016491	4.88e-05	0.00173	I79_002427|1.34888440572;IMPDH2|1.32901181423;I79_023445|1.29564045232;H671_3g8659|1.20492321341;H671_5g14786|1.21412847443;I79_017921|1.20713751349;I79_009926|1.31774970129;I79_021963|1.30033877462;I79_003584|1.20850419757;I79_023615|1.24474410385;I79_002954|1.2144758056;H671_2g6290|1.2691890645;I79_011818|1.2196632903;DOHH|1.20392628806;I79_020028|1.45093039425;I79_014297|1.20525147526;I79_0219…	32	699	258	11895	http://www.ebi.ac.uk/QuickGO/GTerm?id=GO:0016491
5	5	purine ribonucleoside triphosphate binding	GO:0035639	6.17e-05	0.00203	I79_013848|1.25805640463;I79_015306|1.21434310048;I79_019110|1.3017127502;I79_011700|1.23573189004;I79_008223|1.25284339005;Uba1|1.21316231505;I79_016693|1.24231127321;H671_4g13171|1.20673095356;I79_020709|1.33013307001;AARS|1.21777400111;I79_004230|1.20636836032;H671_7g18194|1.26591061491;H671_5g14786|1.21412847443;I79_003356|1.22350011339;I79_015854|1.22939189783;I79_017418|1.2097804404;I79_010…	57	1583	258	11895	http://www.ebi.ac.uk/QuickGO/GTerm?id=GO:0035639
6	5,6	purine ribonucleotide binding	GO:0032555	7.11e-05	0.00219	I79_013848|1.25805640463;I79_015306|1.21434310048;I79_019110|1.3017127502;I79_011700|1.23573189004;I79_008223|1.25284339005;Uba1|1.21316231505;I79_016693|1.24231127321;H671_4g13171|1.20673095356;I79_020709|1.33013307001;AARS|1.21777400111;I79_004230|1.20636836032;H671_7g18194|1.26591061491;H671_5g14786|1.21412847443;I79_003356|1.22350011339;I79_015854|1.22939189783;I79_017418|1.2097804404;I79_010…	57	1591	258	11895	http://www.ebi.ac.uk/QuickGO/GTerm?id=GO:0032555
5	5	purine nucleotide binding	GO:0017076	7.9e-05	0.00227	I79_013848|1.25805640463;I79_015306|1.21434310048;I79_019110|1.3017127502;I79_011700|1.23573189004;I79_008223|1.25284339005;Uba1|1.21316231505;I79_016693|1.24231127321;H671_4g13171|1.20673095356;I79_020709|1.33013307001;AARS|1.21777400111;I79_004230|1.20636836032;H671_7g18194|1.26591061491;H671_5g14786|1.21412847443;I79_003356|1.22350011339;I79_015854|1.22939189783;I79_017418|1.2097804404;I79_010…	57	1597	258	11895	http://www.ebi.ac.uk/QuickGO/GTerm?id=GO:0017076
4	4	ribonucleotide binding	GO:0032553	8.91e-05	0.00233	I79_013848|1.25805640463;I79_015306|1.21434310048;I79_019110|1.3017127502;I79_011700|1.23573189004;I79_008223|1.25284339005;Uba1|1.21316231505;I79_016693|1.24231127321;H671_4g13171|1.20673095356;I79_020709|1.33013307001;AARS|1.21777400111;I79_004230|1.20636836032;H671_7g18194|1.26591061491;H671_5g14786|1.21412847443;I79_003356|1.22350011339;I79_015854|1.22939189783;I79_017418|1.2097804404;I79_010…	57	1604	258	11895	http://www.ebi.ac.uk/QuickGO/GTerm?id=GO:0032553
3	3	small molecule binding	GO:0036094	9.11e-05	0.00233	I79_013848|1.25805640463;I79_015306|1.21434310048;I79_019110|1.3017127502;I79_011700|1.23573189004;I79_008223|1.25284339005;I79_007494|1.22372566803;Uba1|1.21316231505;I79_002427|1.34888440572;I79_016693|1.24231127321;H671_4g13171|1.20673095356;IMPDH2|1.32901181423;I79_020709|1.33013307001;AARS|1.21777400111;I79_023445|1.29564045232;I79_004230|1.20636836032;H671_7g18194|1.26591061491;H671_5g14786…	70	2103	258	11895	http://www.ebi.ac.uk/QuickGO/GTerm?id=GO:0036094
6	6	ATP binding	GO:0005524	0.000123	0.00299	I79_011700|1.23573189004;Uba1|1.21316231505;I79_016693|1.24231127321;H671_4g13171|1.20673095356;I79_020709|1.33013307001;AARS|1.21777400111;I79_004230|1.20636836032;H671_7g18194|1.26591061491;H671_5g14786|1.21412847443;I79_003356|1.22350011339;I79_015854|1.22939189783;I79_010870|1.24568488248;I79_007683|1.22941343779;I79_010525|1.21027280641;H671_7g18193|1.24438558678;I79_009070|1.23169527284;I79…	46	1218	258	11895	http://www.ebi.ac.uk/QuickGO/GTerm?id=GO:0005524
7	6,7	adenyl ribonucleotide binding	GO:0032559	0.000136	0.00313	I79_011700|1.23573189004;Uba1|1.21316231505;I79_016693|1.24231127321;H671_4g13171|1.20673095356;I79_020709|1.33013307001;AARS|1.21777400111;I79_004230|1.20636836032;H671_7g18194|1.26591061491;H671_5g14786|1.21412847443;I79_003356|1.22350011339;I79_015854|1.22939189783;I79_010870|1.24568488248;I79_007683|1.22941343779;I79_010525|1.21027280641;H671_7g18193|1.24438558678;I79_009070|1.23169527284;I79…	46	1223	258	11895	http://www.ebi.ac.uk/QuickGO/GTerm?id=GO:0032559
6	6	adenyl nucleotide binding	GO:0030554	0.000144	0.00316	I79_011700|1.23573189004;Uba1|1.21316231505;I79_016693|1.24231127321;H671_4g13171|1.20673095356;I79_020709|1.33013307001;AARS|1.21777400111;I79_004230|1.20636836032;H671_7g18194|1.26591061491;H671_5g14786|1.21412847443;I79_003356|1.22350011339;I79_015854|1.22939189783;I79_010870|1.24568488248;I79_007683|1.22941343779;I79_010525|1.21027280641;H671_7g18193|1.24438558678;I79_009070|1.23169527284;I79…	46	1226	258	11895	http://www.ebi.ac.uk/QuickGO/GTerm?id=GO:0030554
4	4	nucleotide binding	GO:0000166	0.000177	0.00354	I79_013848|1.25805640463;I79_015306|1.21434310048;I79_019110|1.3017127502;I79_011700|1.23573189004;I79_008223|1.25284339005;I79_007494|1.22372566803;Uba1|1.21316231505;I79_016693|1.24231127321;H671_4g13171|1.20673095356;IMPDH2|1.32901181423;I79_020709|1.33013307001;AARS|1.21777400111;I79_023445|1.29564045232;I79_004230|1.20636836032;H671_7g18194|1.26591061491;H671_5g14786|1.21412847443;I79_003356…	66	1991	258	11895	http://www.ebi.ac.uk/QuickGO/GTerm?id=GO:0000166
4	4	nucleoside phosphate binding	GO:1901265	0.000177	0.00354	I79_013848|1.25805640463;I79_015306|1.21434310048;I79_019110|1.3017127502;I79_011700|1.23573189004;I79_008223|1.25284339005;I79_007494|1.22372566803;Uba1|1.21316231505;I79_016693|1.24231127321;H671_4g13171|1.20673095356;IMPDH2|1.32901181423;I79_020709|1.33013307001;AARS|1.21777400111;I79_023445|1.29564045232;I79_004230|1.20636836032;H671_7g18194|1.26591061491;H671_5g14786|1.21412847443;I79_003356…	66	1991	258	11895	http://www.ebi.ac.uk/QuickGO/GTerm?id=GO:1901265
3	3	carbohydrate derivative binding	GO:0097367	0.000218	0.00419	I79_013848|1.25805640463;I79_015306|1.21434310048;I79_019110|1.3017127502;I79_011700|1.23573189004;I79_008223|1.25284339005;Uba1|1.21316231505;I79_016693|1.24231127321;H671_4g13171|1.20673095356;I79_020709|1.33013307001;AARS|1.21777400111;I79_004230|1.20636836032;H671_7g18194|1.26591061491;H671_5g14786|1.21412847443;I79_003356|1.22350011339;I79_015854|1.22939189783;I79_017418|1.2097804404;I79_010…	57	1658	258	11895	http://www.ebi.ac.uk/QuickGO/GTerm?id=GO:0097367
4	4	nucleoside-triphosphatase regulator activity	GO:0060589	0.000315	0.00581	H671_3g8659|1.20492321341;I79_005789|1.2042157552;I79_018801|1.23862233059;I79_022935|1.21397736008;I79_002807|1.20471819405;I79_022042|1.31264107749;I79_018968|1.21178727091;I79_012066|1.38803421066;I79_004192|0.786412936612	9	100	258	11895	http://www.ebi.ac.uk/QuickGO/GTerm?id=GO:0060589
5	5	oxidoreductase activity, acting on the CH-OH group of donors, NAD or NADP as acceptor	GO:0016616	0.000392	0.00695	I79_002427|1.34888440572;IMPDH2|1.32901181423;I79_023445|1.29564045232;I79_003584|1.20850419757;H671_2g6290|1.2691890645;I79_014297|1.20525147526;I79_016036|1.2554070998;I79_015584|0.78141683812	8	82	258	11895	http://www.ebi.ac.uk/QuickGO/GTerm?id=GO:0016616
7	7	inositol phosphate phosphatase activity	GO:0052745	0.000469	0.00745	I79_018324|1.20232120233;I79_012096|1.42984492144	2	2	258	11895	http://www.ebi.ac.uk/QuickGO/GTerm?id=GO:0052745
9	9	inositol monophosphate 1-phosphatase activity	GO:0008934	0.000469	0.00745	I79_018324|1.20232120233;I79_012096|1.42984492144	2	2	258	11895	http://www.ebi.ac.uk/QuickGO/GTerm?id=GO:0008934
8	8	inositol monophosphate phosphatase activity	GO:0052834	0.000469	0.00745	I79_018324|1.20232120233;I79_012096|1.42984492144	2	2	258	11895	http://www.ebi.ac.uk/QuickGO/GTerm?id=GO:0052834
4	4	oxidoreductase activity, acting on CH-OH group of donors	GO:0016614	0.000632	0.00971	I79_002427|1.34888440572;IMPDH2|1.32901181423;I79_023445|1.29564045232;I79_003584|1.20850419757;H671_2g6290|1.2691890645;I79_014297|1.20525147526;I79_016036|1.2554070998;I79_015584|0.78141683812	8	88	258	11895	http://www.ebi.ac.uk/QuickGO/GTerm?id=GO:0016614
3	3	ion binding	GO:0043167	0.00239	0.0351	I79_013848|1.25805640463;I79_015306|1.21434310048;I79_019110|1.3017127502;I79_011700|1.23573189004;I79_005451|1.20315327044;I79_008223|1.25284339005;I79_020676|1.31298400701;I79_004880|1.2658428601;Uba1|1.21316231505;I79_002427|1.34888440572;I79_016693|1.24231127321;H671_4g13171|1.20673095356;IMPDH2|1.32901181423;I79_000054|1.23719937476;I79_020709|1.33013307001;AARS|1.21777400111;I79_015603|1.21…	109	4011	258	11895	http://www.ebi.ac.uk/QuickGO/GTerm?id=GO:0043167
6	5,6	GTPase activator activity	GO:0005096	0.00244	0.0351	H671_3g8659|1.20492321341;I79_018801|1.23862233059;I79_022935|1.21397736008;I79_002807|1.20471819405;I79_022042|1.31264107749;I79_018968|1.21178727091;I79_012066|1.38803421066	7	85	258	11895	http://www.ebi.ac.uk/QuickGO/GTerm?id=GO:0005096
6	6	purine ribonucleoside binding	GO:0032550	0.00306	0.0415	I79_013848|1.25805640463;I79_015306|1.21434310048;I79_019110|1.3017127502;I79_011700|1.23573189004;I79_008223|1.25284339005;Uba1|1.21316231505;I79_016693|1.24231127321;H671_4g13171|1.20673095356;I79_020709|1.33013307001;AARS|1.21777400111;I79_004230|1.20636836032;H671_7g18194|1.26591061491;H671_5g14786|1.21412847443;I79_003356|1.22350011339;I79_017418|1.2097804404;I79_010870|1.24568488248;I79_007…	49	1531	258	11895	http://www.ebi.ac.uk/QuickGO/GTerm?id=GO:0032550
5	5	purine nucleoside binding	GO:0001883	0.00306	0.0415	I79_013848|1.25805640463;I79_015306|1.21434310048;I79_019110|1.3017127502;I79_011700|1.23573189004;I79_008223|1.25284339005;Uba1|1.21316231505;I79_016693|1.24231127321;H671_4g13171|1.20673095356;I79_020709|1.33013307001;AARS|1.21777400111;I79_004230|1.20636836032;H671_7g18194|1.26591061491;H671_5g14786|1.21412847443;I79_003356|1.22350011339;I79_017418|1.2097804404;I79_010870|1.24568488248;I79_007…	49	1531	258	11895	http://www.ebi.ac.uk/QuickGO/GTerm?id=GO:0001883
5	5	ribonucleoside binding	GO:0032549	0.00323	0.0424	I79_013848|1.25805640463;I79_015306|1.21434310048;I79_019110|1.3017127502;I79_011700|1.23573189004;I79_008223|1.25284339005;Uba1|1.21316231505;I79_016693|1.24231127321;H671_4g13171|1.20673095356;I79_020709|1.33013307001;AARS|1.21777400111;I79_004230|1.20636836032;H671_7g18194|1.26591061491;H671_5g14786|1.21412847443;I79_003356|1.22350011339;I79_017418|1.2097804404;I79_010870|1.24568488248;I79_007…	49	1535	258	11895	http://www.ebi.ac.uk/QuickGO/GTerm?id=GO:0032549
4	4	nucleoside binding	GO:0001882	0.00331	0.0424	I79_013848|1.25805640463;I79_015306|1.21434310048;I79_019110|1.3017127502;I79_011700|1.23573189004;I79_008223|1.25284339005;Uba1|1.21316231505;I79_016693|1.24231127321;H671_4g13171|1.20673095356;I79_020709|1.33013307001;AARS|1.21777400111;I79_004230|1.20636836032;H671_7g18194|1.26591061491;H671_5g14786|1.21412847443;I79_003356|1.22350011339;I79_017418|1.2097804404;I79_010870|1.24568488248;I79_007…	49	1537	258	11895	http://www.ebi.ac.uk/QuickGO/GTerm?id=GO:0001882
3	3	isomerase activity	GO:0016853	0.00377	0.047	I79_010526|1.37535482969;I79_017439|1.20694436624;I79_009944|1.25968246947;I79_023463|1.27297577705;I79_011650|1.30517287654;I79_012071|1.23569969128;I79_000908|1.3974975979;I79_022238|1.20480837988;MRI1|1.2542065823	9	142	258	11895	http://www.ebi.ac.uk/QuickGO/GTerm?id=GO:0016853
5	5	GTPase regulator activity	GO:0030695	0.00404	0.049	H671_3g8659|1.20492321341;I79_018801|1.23862233059;I79_022935|1.21397736008;I79_002807|1.20471819405;I79_022042|1.31264107749;I79_018968|1.21178727091;I79_012066|1.38803421066	7	93	258	11895	http://www.ebi.ac.uk/QuickGO/GTerm?id=GO:0030695
6	6	phosphoglycerate kinase activity	GO:0004618	0.00449	0.0515	I79_012486|1.21943093634;I79_021181|1.51452184503	2	5	258	11895	http://www.ebi.ac.uk/QuickGO/GTerm?id=GO:0004618
6	5,6	calcium-dependent phospholipid binding	GO:0005544	0.00458	0.0515	I79_005451|1.20315327044;I79_018648|1.33132263341;I79_017691|1.36088313272	3	16	258	11895	http://www.ebi.ac.uk/QuickGO/GTerm?id=GO:0005544
5	5	thiolester hydrolase activity	GO:0016790	0.00458	0.0515	I79_002427|1.34888440572;I79_018133|1.21705699302;I79_016426|1.25162189254	3	16	258	11895	http://www.ebi.ac.uk/QuickGO/GTerm?id=GO:0016790
3	3	cofactor binding	GO:0048037	0.00524	0.0575	I79_011700|1.23573189004;I79_007494|1.22372566803;I79_023445|1.29564045232;I79_005522|1.23220585495;I79_001722|1.26937676987;I79_014297|1.20525147526;I79_005762|2.0601588638;I79_012071|1.23569969128;I79_012806|1.21022300929;I79_015584|0.78141683812	10	177	258	11895	http://www.ebi.ac.uk/QuickGO/GTerm?id=GO:0048037
5	5	phosphotransferase activity, carboxyl group as acceptor	GO:0016774	0.00664	0.0699	I79_012486|1.21943093634;I79_021181|1.51452184503	2	6	258	11895	http://www.ebi.ac.uk/QuickGO/GTerm?id=GO:0016774
5	5	NAD binding	GO:0051287	0.00667	0.0699	I79_007494|1.22372566803;I79_014297|1.20525147526;I79_012806|1.21022300929;I79_015584|0.78141683812	4	35	258	11895	http://www.ebi.ac.uk/QuickGO/GTerm?id=GO:0051287
3	3	enzyme regulator activity	GO:0030234	0.00683	0.07	H671_3g8659|1.20492321341;I79_005789|1.2042157552;I79_018801|1.23862233059;I79_022935|1.21397736008;I79_023463|1.27297577705;I79_002807|1.20471819405;I79_007370|1.46927889581;I79_022042|1.31264107749;I79_024459|1.27543301475;I79_018968|1.21178727091;I79_012066|1.38803421066;I79_005452|0.743315756441;I79_004192|0.786412936612	13	274	258	11895	http://www.ebi.ac.uk/QuickGO/GTerm?id=GO:0030234
4	4	coenzyme binding	GO:0050662	0.00703	0.0704	I79_007494|1.22372566803;I79_023445|1.29564045232;I79_005522|1.23220585495;I79_014297|1.20525147526;I79_005762|2.0601588638;I79_012071|1.23569969128;I79_012806|1.21022300929;I79_015584|0.78141683812	8	129	258	11895	http://www.ebi.ac.uk/QuickGO/GTerm?id=GO:0050662
3	3	structural constituent of cytoskeleton	GO:0005200	0.00895	0.0844	I79_015306|1.21434310048;I79_019110|1.3017127502;I79_008223|1.25284339005;I79_016573|1.25276885399	4	38	258	11895	http://www.ebi.ac.uk/QuickGO/GTerm?id=GO:0005200
5	5	hydroxymethyl-, formyl- and related transferase activity	GO:0016742	0.00916	0.0844	I79_017373|1.2093049695;I79_001722|1.26937676987	2	7	258	11895	http://www.ebi.ac.uk/QuickGO/GTerm?id=GO:0016742
5	5	ATPase regulator activity	GO:0060590	0.00916	0.0844	I79_005789|1.2042157552;I79_004192|0.786412936612	2	7	258	11895	http://www.ebi.ac.uk/QuickGO/GTerm?id=GO:0060590
5	5	transferase activity, transferring acyl groups, acyl groups converted into alkyl on transfer	GO:0046912	0.00916	0.0844	I79_011700|1.23573189004;I79_012110|1.25362248439	2	7	258	11895	http://www.ebi.ac.uk/QuickGO/GTerm?id=GO:0046912
5	5	NADP binding	GO:0050661	0.01	0.0908	I79_023445|1.29564045232;I79_005762|2.0601588638;I79_012806|1.21022300929	3	21	258	11895	http://www.ebi.ac.uk/QuickGO/GTerm?id=GO:0050661
6	6	nucleoside diphosphate kinase activity	GO:0004550	0.012	0.098	H671_7g18194|1.26591061491;H671_7g18193|1.24438558678	2	8	258	11895	http://www.ebi.ac.uk/QuickGO/GTerm?id=GO:0004550
7	7	protein serine/threonine kinase activity	GO:0004674	0.0121	0.098	I79_002464|1.22353313809;I79_011670|1.36212128918;I79_022301|1.24949051257;I79_015000|1.22618295935;I79_004712|1.22135822809;I79_020169|1.20338014034;I79_017007|1.23962495173;I79_007690|1.32245778956;I79_022096|1.22518713503;I79_023295|1.48181656465;I79_000697|1.27109315161	11	231	258	11895	http://www.ebi.ac.uk/QuickGO/GTerm?id=GO:0004674
2	2	binding	GO:0005488	0.0125	0.098	I79_013848|1.25805640463;I79_015306|1.21434310048;I79_019110|1.3017127502;I79_011700|1.23573189004;I79_005451|1.20315327044;I79_008223|1.25284339005;I79_020676|1.31298400701;I79_007494|1.22372566803;I79_004880|1.2658428601;I79_009067|1.20188582215;Uba1|1.21316231505;I79_002427|1.34888440572;I79_016693|1.24231127321;H671_4g13171|1.20673095356;I79_015278|1.20742097492;I79_012342|1.21938751985;IMPDH…	162	6635	258	11895	http://www.ebi.ac.uk/QuickGO/GTerm?id=GO:0005488
6	6	thiol-dependent ubiquitin-specific protease activity	GO:0004843	0.013	0.098	I79_000267|1.25876662378;I79_012242|1.20171557854;I79_006661|1.21570110823	3	23	258	11895	http://www.ebi.ac.uk/QuickGO/GTerm?id=GO:0004843
8	8	calmodulin-dependent protein kinase activity	GO:0004683	0.0153	0.098	I79_022301|1.24949051257;I79_023295|1.48181656465	2	9	258	11895	http://www.ebi.ac.uk/QuickGO/GTerm?id=GO:0004683
5	5	actin binding	GO:0003779	0.0178	0.098	I79_015278|1.20742097492;I79_006488|1.24554525049;I79_021805|1.3676931086;I79_015603|1.21354048597;I79_012224|1.23602454686;I79_010910|1.40266717608;I79_000269|1.27161089334;I79_012889|1.28456258734;I79_006134|1.20402737447	9	182	258	11895	http://www.ebi.ac.uk/QuickGO/GTerm?id=GO:0003779
4	4	oxidoreductase activity, acting on a sulfur group of donors	GO:0016667	0.0181	0.098	I79_020028|1.45093039425;I79_005762|2.0601588638;H671_2g6461|1.27541761916	3	26	258	11895	http://www.ebi.ac.uk/QuickGO/GTerm?id=GO:0016667
2	2	antioxidant activity	GO:0016209	0.0201	0.098	I79_002954|1.2144758056;I79_020028|1.45093039425;I79_005762|2.0601588638	3	27	258	11895	http://www.ebi.ac.uk/QuickGO/GTerm?id=GO:0016209
4	4	cytoskeletal protein binding	GO:0008092	0.0205	0.098	I79_015278|1.20742097492;I79_012342|1.21938751985;I79_006488|1.24554525049;I79_020709|1.33013307001;I79_021805|1.3676931086;I79_015603|1.21354048597;I79_012224|1.23602454686;I79_004322|1.24529958551;I79_010910|1.40266717608;I79_000269|1.27161089334;I79_012741|1.25154928949;I79_012889|1.28456258734;I79_006134|1.20402737447	13	316	258	11895	http://www.ebi.ac.uk/QuickGO/GTerm?id=GO:0008092
6	6	phosphoacetylglucosamine mutase activity	GO:0004610	0.0217	0.098	I79_000908|1.3974975979	1	1	258	11895	http://www.ebi.ac.uk/QuickGO/GTerm?id=GO:0004610
8	7,8	palmitoyl-[acyl-carrier-protein] hydrolase activity	GO:0016296	0.0217	0.098	I79_002427|1.34888440572	1	1	258	11895	http://www.ebi.ac.uk/QuickGO/GTerm?id=GO:0016296
7	7	S-malonyltransferase activity	GO:0016419	0.0217	0.098	I79_002427|1.34888440572	1	1	258	11895	http://www.ebi.ac.uk/QuickGO/GTerm?id=GO:0016419
3	3	sulfiredoxin activity	GO:0032542	0.0217	0.098	I79_020028|1.45093039425	1	1	258	11895	http://www.ebi.ac.uk/QuickGO/GTerm?id=GO:0032542
8	7,8	myristoyl-[acyl-carrier-protein] hydrolase activity	GO:0016295	0.0217	0.098	I79_002427|1.34888440572	1	1	258	11895	http://www.ebi.ac.uk/QuickGO/GTerm?id=GO:0016295
6	6	S-methyl-5-thioribose-1-phosphate isomerase activity	GO:0046523	0.0217	0.098	MRI1|1.2542065823	1	1	258	11895	http://www.ebi.ac.uk/QuickGO/GTerm?id=GO:0046523
6	6	peptide disulfide oxidoreductase activity	GO:0015037	0.0217	0.098	I79_005762|2.0601588638	1	1	258	11895	http://www.ebi.ac.uk/QuickGO/GTerm?id=GO:0015037
6	6	sepiapterin reductase activity	GO:0004757	0.0217	0.098	I79_016036|1.2554070998	1	1	258	11895	http://www.ebi.ac.uk/QuickGO/GTerm?id=GO:0004757
6	6	phosphoribosylaminoimidazolecarboxamide formyltransferase activity	GO:0004643	0.0217	0.098	I79_017373|1.2093049695	1	1	258	11895	http://www.ebi.ac.uk/QuickGO/GTerm?id=GO:0004643
5	5	ATPase inhibitor activity	GO:0042030	0.0217	0.098	I79_004192|0.786412936612	1	1	258	11895	http://www.ebi.ac.uk/QuickGO/GTerm?id=GO:0042030
7	7	non-sequence-specific DNA binding, bending	GO:0044378	0.0217	0.098	I79_002087|1.21094996809	1	1	258	11895	http://www.ebi.ac.uk/QuickGO/GTerm?id=GO:0044378
7	7	[acyl-carrier-protein] S-acetyltransferase activity	GO:0004313	0.0217	0.098	I79_002427|1.34888440572	1	1	258	11895	http://www.ebi.ac.uk/QuickGO/GTerm?id=GO:0004313
6	6	orotidine-5'-phosphate decarboxylase activity	GO:0004590	0.0217	0.098	H671_4g13027|1.20771501365	1	1	258	11895	http://www.ebi.ac.uk/QuickGO/GTerm?id=GO:0004590
7	6,7	acyl-[acyl-carrier-protein] hydrolase activity	GO:0016297	0.0217	0.098	I79_002427|1.34888440572	1	1	258	11895	http://www.ebi.ac.uk/QuickGO/GTerm?id=GO:0016297
6	6	3-hydroxyacyl-[acyl-carrier-protein] dehydratase activity	GO:0019171	0.0217	0.098	I79_002427|1.34888440572	1	1	258	11895	http://www.ebi.ac.uk/QuickGO/GTerm?id=GO:0019171
5	5	deoxyhypusine monooxygenase activity	GO:0019135	0.0217	0.098	DOHH|1.20392628806	1	1	258	11895	http://www.ebi.ac.uk/QuickGO/GTerm?id=GO:0019135
8	7,8	oleoyl-[acyl-carrier-protein] hydrolase activity	GO:0004320	0.0217	0.098	I79_002427|1.34888440572	1	1	258	11895	http://www.ebi.ac.uk/QuickGO/GTerm?id=GO:0004320
6	6	GMP synthase (glutamine-hydrolyzing) activity	GO:0003922	0.0217	0.098	I79_004230|1.20636836032	1	1	258	11895	http://www.ebi.ac.uk/QuickGO/GTerm?id=GO:0003922
6	6	(S)-2-(5-amino-1-(5-phospho-D-ribosyl)imidazole-4-carboxamido)succinate AMP-lyase (fumarate-forming) activity	GO:0070626	0.0217	0.098	I79_015153|1.32758415161	1	1	258	11895	http://www.ebi.ac.uk/QuickGO/GTerm?id=GO:0070626
5	5	phosphatase activator activity	GO:0019211	0.0217	0.098	I79_023463|1.27297577705	1	1	258	11895	http://www.ebi.ac.uk/QuickGO/GTerm?id=GO:0019211
6	6	malonyltransferase activity	GO:0016420	0.0217	0.098	I79_002427|1.34888440572	1	1	258	11895	http://www.ebi.ac.uk/QuickGO/GTerm?id=GO:0016420
6	6	N6-(1,2-dicarboxyethyl)AMP AMP-lyase (fumarate-forming) activity	GO:0004018	0.0217	0.098	I79_015153|1.32758415161	1	1	258	11895	http://www.ebi.ac.uk/QuickGO/GTerm?id=GO:0004018
7	7	CDP-diacylglycerol-inositol 3-phosphatidyltransferase activity	GO:0003881	0.0217	0.098	H671_3g9036|0.829258823855	1	1	258	11895	http://www.ebi.ac.uk/QuickGO/GTerm?id=GO:0003881
7	6,7	enoyl-[acyl-carrier-protein] reductase (NADPH, B-specific) activity	GO:0004319	0.0217	0.098	I79_002427|1.34888440572	1	1	258	11895	http://www.ebi.ac.uk/QuickGO/GTerm?id=GO:0004319
6	6	S-formylglutathione hydrolase activity	GO:0018738	0.0217	0.098	I79_018133|1.21705699302	1	1	258	11895	http://www.ebi.ac.uk/QuickGO/GTerm?id=GO:0018738
6	6	orotate phosphoribosyltransferase activity	GO:0004588	0.0217	0.098	H671_4g13027|1.20771501365	1	1	258	11895	http://www.ebi.ac.uk/QuickGO/GTerm?id=GO:0004588
6	6	GMP reductase activity	GO:0003920	0.0217	0.098	GMPR|1.23132632363	1	1	258	11895	http://www.ebi.ac.uk/QuickGO/GTerm?id=GO:0003920
7	7	3-hydroxypalmitoyl-[acyl-carrier-protein] dehydratase activity	GO:0004317	0.0217	0.098	I79_002427|1.34888440572	1	1	258	11895	http://www.ebi.ac.uk/QuickGO/GTerm?id=GO:0004317
7	7	IMP cyclohydrolase activity	GO:0003937	0.0217	0.098	I79_017373|1.2093049695	1	1	258	11895	http://www.ebi.ac.uk/QuickGO/GTerm?id=GO:0003937
5	4,5	phosphopantetheine binding	GO:0031177	0.0217	0.098	I79_002427|1.34888440572	1	1	258	11895	http://www.ebi.ac.uk/QuickGO/GTerm?id=GO:0031177
7	7	glutathione disulfide oxidoreductase activity	GO:0015038	0.0217	0.098	I79_005762|2.0601588638	1	1	258	11895	http://www.ebi.ac.uk/QuickGO/GTerm?id=GO:0015038
7	6,7	3-oxoacyl-[acyl-carrier-protein] reductase (NADPH) activity	GO:0004316	0.0217	0.098	I79_002427|1.34888440572	1	1	258	11895	http://www.ebi.ac.uk/QuickGO/GTerm?id=GO:0004316
5	5	lactoylglutathione lyase activity	GO:0004462	0.0217	0.098	I79_011518|1.2954520792	1	1	258	11895	http://www.ebi.ac.uk/QuickGO/GTerm?id=GO:0004462
7	7	glycine-tRNA ligase activity	GO:0004820	0.0217	0.098	I79_010870|1.24568488248	1	1	258	11895	http://www.ebi.ac.uk/QuickGO/GTerm?id=GO:0004820
5	5	oxidoreductase activity, acting on NAD(P)H, nitrogenous group as acceptor	GO:0016657	0.0217	0.098	GMPR|1.23132632363	1	1	258	11895	http://www.ebi.ac.uk/QuickGO/GTerm?id=GO:0016657
9	9	elongation factor-2 kinase activity	GO:0004686	0.0217	0.098	I79_023295|1.48181656465	1	1	258	11895	http://www.ebi.ac.uk/QuickGO/GTerm?id=GO:0004686
6	6	N(6)-L-threonylcarbamoyladenine synthase	GO:0061711	0.0217	0.098	OSGEP|1.21683815725	1	1	258	11895	http://www.ebi.ac.uk/QuickGO/GTerm?id=GO:0061711
8	8	arylamine N-acetyltransferase activity	GO:0004060	0.0217	0.098	nat|1.22213117384	1	1	258	11895	http://www.ebi.ac.uk/QuickGO/GTerm?id=GO:0004060
7	7	[acyl-carrier-protein] S-malonyltransferase activity	GO:0004314	0.0217	0.098	I79_002427|1.34888440572	1	1	258	11895	http://www.ebi.ac.uk/QuickGO/GTerm?id=GO:0004314
8	3,8	glutathione-disulfide reductase activity	GO:0004362	0.0217	0.098	I79_005762|2.0601588638	1	1	258	11895	http://www.ebi.ac.uk/QuickGO/GTerm?id=GO:0004362
6	6	adenylylsulfate kinase activity	GO:0004020	0.0217	0.098	I79_024353|1.23267740091	1	1	258	11895	http://www.ebi.ac.uk/QuickGO/GTerm?id=GO:0004020
6	6	O-phospho-L-serine:2-oxoglutarate aminotransferase activity	GO:0004648	0.0217	0.098	I79_024382|1.34266295758	1	1	258	11895	http://www.ebi.ac.uk/QuickGO/GTerm?id=GO:0004648
6	6	translation factor activity, RNA binding	GO:0008135	0.0226	0.0995	I79_013848|1.25805640463;H671_4g13171|1.20673095356;I79_021990|1.27496053772;I79_013985|1.42697408726;I79_002748|1.20977805275;I79_015559|1.21363735502;I79_010927|1.54423101476;I79_023295|1.48181656465	8	159	258	11895	http://www.ebi.ac.uk/QuickGO/GTerm?id=GO:0008135
8	8	calcium-dependent cysteine-type endopeptidase activity	GO:0004198	0.0227	0.0995	I79_000054|1.23719937476;I79_024883|1.23356763611	2	11	258	11895	http://www.ebi.ac.uk/QuickGO/GTerm?id=GO:0004198
5	5	intramolecular oxidoreductase activity, interconverting aldoses and ketoses	GO:0016861	0.0227	0.0995	I79_017439|1.20694436624;MRI1|1.2542065823	2	11	258	11895	http://www.ebi.ac.uk/QuickGO/GTerm?id=GO:0016861
4	4	calmodulin binding	GO:0005516	0.0266	0.116	I79_022301|1.24949051257;I79_023295|1.48181656465;I79_017241|1.28844471225	3	30	258	11895	http://www.ebi.ac.uk/QuickGO/GTerm?id=GO:0005516
4	4	unfolded protein binding	GO:0051082	0.0293	0.126	I79_016693|1.24231127321;I79_001830|1.27692030272;I79_019851|1.21974120222;I79_004665|1.25004938092	4	54	258	11895	http://www.ebi.ac.uk/QuickGO/GTerm?id=GO:0051082
5	5	disulfide oxidoreductase activity	GO:0015036	0.0312	0.133	I79_005762|2.0601588638;H671_2g6461|1.27541761916	2	13	258	11895	http://www.ebi.ac.uk/QuickGO/GTerm?id=GO:0015036
4	4	transferase activity, transferring phosphorus-containing groups	GO:0016772	0.0321	0.136	I79_004880|1.2658428601;H671_7g18194|1.26591061491;H671_7g18193|1.24438558678;I79_012486|1.21943093634;I79_002464|1.22353313809;I79_022931|1.21157168686;ilk|1.24356822609;I79_011670|1.36212128918;I79_000029|1.40738759723;I79_022301|1.24949051257;I79_018296|1.20580208581;I79_023952|1.26797481919;H671_4g13394|1.26027573605;I79_007370|1.46927889581;I79_021911|1.72671336051;I79_015000|1.22618295935;I…	31	1014	258	11895	http://www.ebi.ac.uk/QuickGO/GTerm?id=GO:0016772
4	4	chaperone binding	GO:0051087	0.0359	0.138	I79_005789|1.2042157552;I79_004015|0.527345508199	2	14	258	11895	http://www.ebi.ac.uk/QuickGO/GTerm?id=GO:0051087
7	7	translation elongation factor activity	GO:0003746	0.0368	0.138	I79_013848|1.25805640463;I79_021990|1.27496053772;I79_013985|1.42697408726;I79_023295|1.48181656465	4	58	258	11895	http://www.ebi.ac.uk/QuickGO/GTerm?id=GO:0003746
5	5	peptidyl-prolyl cis-trans isomerase activity	GO:0003755	0.0409	0.138	I79_010526|1.37535482969;I79_009944|1.25968246947;I79_023463|1.27297577705;I79_011650|1.30517287654	4	60	258	11895	http://www.ebi.ac.uk/QuickGO/GTerm?id=GO:0003755
4	4	cis-trans isomerase activity	GO:0016859	0.0409	0.138	I79_010526|1.37535482969;I79_009944|1.25968246947;I79_023463|1.27297577705;I79_011650|1.30517287654	4	60	258	11895	http://www.ebi.ac.uk/QuickGO/GTerm?id=GO:0016859
5	5	formate-tetrahydrofolate ligase activity	GO:0004329	0.0429	0.138	H671_5g14786|1.21412847443	1	2	258	11895	http://www.ebi.ac.uk/QuickGO/GTerm?id=GO:0004329
5	5	amidine-lyase activity	GO:0016842	0.0429	0.138	I79_015153|1.32758415161	1	2	258	11895	http://www.ebi.ac.uk/QuickGO/GTerm?id=GO:0016842
7	7	ribonucleoside-diphosphate reductase activity, thioredoxin disulfide as acceptor	GO:0004748	0.0429	0.138	I79_017921|1.20713751349	1	2	258	11895	http://www.ebi.ac.uk/QuickGO/GTerm?id=GO:0004748
6	6	glycine hydroxymethyltransferase activity	GO:0004372	0.0429	0.138	I79_001722|1.26937676987	1	2	258	11895	http://www.ebi.ac.uk/QuickGO/GTerm?id=GO:0004372
6	6	inorganic phosphate transmembrane transporter activity	GO:0005315	0.0429	0.138	I79_003441|1.30070213658	1	2	258	11895	http://www.ebi.ac.uk/QuickGO/GTerm?id=GO:0005315
4	4	palmitoyl hydrolase activity	GO:0098599	0.0429	0.138	I79_016426|1.25162189254	1	2	258	11895	http://www.ebi.ac.uk/QuickGO/GTerm?id=GO:0098599
9	9	non-membrane spanning protein tyrosine phosphatase activity	GO:0004726	0.0429	0.138	I79_007802|1.39346506129	1	2	258	11895	http://www.ebi.ac.uk/QuickGO/GTerm?id=GO:0004726
7	7	protein geranylgeranyltransferase activity	GO:0004661	0.0429	0.138	I79_008535|1.25057967899	1	2	258	11895	http://www.ebi.ac.uk/QuickGO/GTerm?id=GO:0004661
6	6	UDP-glucose 4-epimerase activity	GO:0003978	0.0429	0.138	I79_012071|1.23569969128	1	2	258	11895	http://www.ebi.ac.uk/QuickGO/GTerm?id=GO:0003978
7	7	cyclin-dependent protein kinase activity	GO:0097472	0.0429	0.138	I79_002464|1.22353313809	1	2	258	11895	http://www.ebi.ac.uk/QuickGO/GTerm?id=GO:0097472
6	6	aconitate hydratase activity	GO:0003994	0.0429	0.138	I79_013257|1.25373131431	1	2	258	11895	http://www.ebi.ac.uk/QuickGO/GTerm?id=GO:0003994
7	7	S-methyl-5-thioadenosine phosphorylase activity	GO:0017061	0.0429	0.138	MTAP|1.22403791962	1	2	258	11895	http://www.ebi.ac.uk/QuickGO/GTerm?id=GO:0017061
5	5	palmitoyl-(protein) hydrolase activity	GO:0008474	0.0429	0.138	I79_016426|1.25162189254	1	2	258	11895	http://www.ebi.ac.uk/QuickGO/GTerm?id=GO:0008474
7	7	L-leucine transaminase activity	GO:0052654	0.0429	0.138	I79_004748|1.20145278571	1	2	258	11895	http://www.ebi.ac.uk/QuickGO/GTerm?id=GO:0052654
6	6	branched-chain-amino-acid transaminase activity	GO:0004084	0.0429	0.138	I79_004748|1.20145278571	1	2	258	11895	http://www.ebi.ac.uk/QuickGO/GTerm?id=GO:0004084
11	11	protein-DNA loading ATPase activity	GO:0033170	0.0429	0.138	I79_023731|1.25567292042	1	2	258	11895	http://www.ebi.ac.uk/QuickGO/GTerm?id=GO:0033170
6	6	IMP dehydrogenase activity	GO:0003938	0.0429	0.138	IMPDH2|1.32901181423	1	2	258	11895	http://www.ebi.ac.uk/QuickGO/GTerm?id=GO:0003938
6	6	hydroxymethylglutaryl-CoA synthase activity	GO:0004421	0.0429	0.138	I79_012110|1.25362248439	1	2	258	11895	http://www.ebi.ac.uk/QuickGO/GTerm?id=GO:0004421
8	8	cyclin-dependent protein serine/threonine kinase activity	GO:0004693	0.0429	0.138	I79_002464|1.22353313809	1	2	258	11895	http://www.ebi.ac.uk/QuickGO/GTerm?id=GO:0004693
5	5	oxidoreductase activity, acting on CH or CH2 groups, disulfide as acceptor	GO:0016728	0.0429	0.138	I79_017921|1.20713751349	1	2	258	11895	http://www.ebi.ac.uk/QuickGO/GTerm?id=GO:0016728
5	5	bile acid binding	GO:0032052	0.0429	0.138	I79_021661|1.2610128736	1	2	258	11895	http://www.ebi.ac.uk/QuickGO/GTerm?id=GO:0032052
6	6	cyclohydrolase activity	GO:0019238	0.0429	0.138	I79_017373|1.2093049695	1	2	258	11895	http://www.ebi.ac.uk/QuickGO/GTerm?id=GO:0019238
8	8	Rab geranylgeranyltransferase activity	GO:0004663	0.0429	0.138	I79_008535|1.25057967899	1	2	258	11895	http://www.ebi.ac.uk/QuickGO/GTerm?id=GO:0004663
7	7	3-oxoacyl-[acyl-carrier-protein] synthase activity	GO:0004315	0.0429	0.138	I79_002427|1.34888440572	1	2	258	11895	http://www.ebi.ac.uk/QuickGO/GTerm?id=GO:0004315
7	7	S-acetyltransferase activity	GO:0016418	0.0429	0.138	I79_002427|1.34888440572	1	2	258	11895	http://www.ebi.ac.uk/QuickGO/GTerm?id=GO:0016418
12	6,12	DNA clamp loader activity	GO:0003689	0.0429	0.138	I79_023731|1.25567292042	1	2	258	11895	http://www.ebi.ac.uk/QuickGO/GTerm?id=GO:0003689
7	7	isoleucine-tRNA ligase activity	GO:0004822	0.0429	0.138	I79_012527|1.24661674779	1	2	258	11895	http://www.ebi.ac.uk/QuickGO/GTerm?id=GO:0004822
7	7	L-isoleucine transaminase activity	GO:0052656	0.0429	0.138	I79_004748|1.20145278571	1	2	258	11895	http://www.ebi.ac.uk/QuickGO/GTerm?id=GO:0052656
6	6	ribonucleoside-diphosphate reductase activity	GO:0061731	0.0429	0.138	I79_017921|1.20713751349	1	2	258	11895	http://www.ebi.ac.uk/QuickGO/GTerm?id=GO:0061731
7	7	L-valine transaminase activity	GO:0052655	0.0429	0.138	I79_004748|1.20145278571	1	2	258	11895	http://www.ebi.ac.uk/QuickGO/GTerm?id=GO:0052655
5	5	kinase activity	GO:0016301	0.0449	0.144	I79_004880|1.2658428601;H671_7g18194|1.26591061491;H671_7g18193|1.24438558678;I79_012486|1.21943093634;I79_002464|1.22353313809;I79_022931|1.21157168686;ilk|1.24356822609;I79_011670|1.36212128918;I79_000029|1.40738759723;I79_022301|1.24949051257;I79_018296|1.20580208581;H671_4g13394|1.26027573605;I79_007370|1.46927889581;I79_021911|1.72671336051;I79_015000|1.22618295935;I79_019922|1.23599018532;I…	27	885	258	11895	http://www.ebi.ac.uk/QuickGO/GTerm?id=GO:0016301
6	6	carbohydrate kinase activity	GO:0019200	0.046	0.146	I79_022931|1.21157168686;I79_000029|1.40738759723	2	16	258	11895	http://www.ebi.ac.uk/QuickGO/GTerm?id=GO:0019200
2	2	electron carrier activity	GO:0009055	0.0488	0.154	H671_2g6461|1.27541761916;COX3|0.797953956931;I79_009246|0.802750535257	3	38	258	11895	http://www.ebi.ac.uk/QuickGO/GTerm?id=GO:0009055
4	4	ubiquitinyl hydrolase activity	GO:0101005	0.0548	0.171	I79_000267|1.25876662378;I79_012242|1.20171557854;I79_006661|1.21570110823;I79_000989|1.21732901231	4	66	258	11895	http://www.ebi.ac.uk/QuickGO/GTerm?id=GO:0101005
6	6	cysteine-type peptidase activity	GO:0008234	0.0564	0.171	I79_000054|1.23719937476;I79_000267|1.25876662378;I79_024883|1.23356763611;I79_012242|1.20171557854;I79_006661|1.21570110823;I79_000989|1.21732901231	6	126	258	11895	http://www.ebi.ac.uk/QuickGO/GTerm?id=GO:0008234
5	5	thiol-dependent ubiquitinyl hydrolase activity	GO:0036459	0.0574	0.171	I79_000267|1.25876662378;I79_012242|1.20171557854;I79_006661|1.21570110823;I79_000989|1.21732901231	4	67	258	11895	http://www.ebi.ac.uk/QuickGO/GTerm?id=GO:0036459
7	7	ubiquitin-like protein-specific protease activity	GO:0019783	0.0626	0.171	I79_000267|1.25876662378;I79_012242|1.20171557854;I79_006661|1.21570110823;I79_000989|1.21732901231	4	69	258	11895	http://www.ebi.ac.uk/QuickGO/GTerm?id=GO:0019783
6	6	tRNA binding	GO:0000049	0.0629	0.171	AARS|1.21777400111;I79_012527|1.24661674779	2	19	258	11895	http://www.ebi.ac.uk/QuickGO/GTerm?id=GO:0000049
4	4	intramolecular oxidoreductase activity	GO:0016860	0.0629	0.171	I79_017439|1.20694436624;MRI1|1.2542065823	2	19	258	11895	http://www.ebi.ac.uk/QuickGO/GTerm?id=GO:0016860
5	5	phosphotransferase activity, phosphate group as acceptor	GO:0016776	0.0629	0.171	H671_7g18194|1.26591061491;H671_7g18193|1.24438558678	2	19	258	11895	http://www.ebi.ac.uk/QuickGO/GTerm?id=GO:0016776
5	5	collagen binding	GO:0005518	0.0637	0.171	I79_010811|0.778576902966	1	3	258	11895	http://www.ebi.ac.uk/QuickGO/GTerm?id=GO:0005518
7	7	Rab GDP-dissociation inhibitor activity	GO:0005093	0.0637	0.171	H671_3g8659|1.20492321341	1	3	258	11895	http://www.ebi.ac.uk/QuickGO/GTerm?id=GO:0005093
7	7	alanine-tRNA ligase activity	GO:0004813	0.0637	0.171	AARS|1.21777400111	1	3	258	11895	http://www.ebi.ac.uk/QuickGO/GTerm?id=GO:0004813
False	obselete	DNA primase activity	GO:0003896	0.0637	0.171	I79_013471|1.29960325721	1	3	258	11895	http://www.ebi.ac.uk/QuickGO/GTerm?id=GO:0003896
7	7	aspartate-tRNA ligase activity	GO:0004815	0.0637	0.171	I79_003356|1.22350011339	1	3	258	11895	http://www.ebi.ac.uk/QuickGO/GTerm?id=GO:0004815
7	7	threonine-tRNA ligase activity	GO:0004829	0.0637	0.171	I79_010525|1.21027280641	1	3	258	11895	http://www.ebi.ac.uk/QuickGO/GTerm?id=GO:0004829
6	6	ER retention sequence binding	GO:0046923	0.0637	0.171	I79_001653|0.723459476128	1	3	258	11895	http://www.ebi.ac.uk/QuickGO/GTerm?id=GO:0046923
7	7	asparagine-tRNA ligase activity	GO:0004816	0.0637	0.171	I79_001573|1.2181975274	1	3	258	11895	http://www.ebi.ac.uk/QuickGO/GTerm?id=GO:0004816
6	6	glycerol-3-phosphate dehydrogenase [NAD+] activity	GO:0004367	0.0637	0.171	I79_015584|0.78141683812	1	3	258	11895	http://www.ebi.ac.uk/QuickGO/GTerm?id=GO:0004367
6	6	purine-nucleoside phosphorylase activity	GO:0004731	0.0637	0.171	MTAP|1.22403791962	1	3	258	11895	http://www.ebi.ac.uk/QuickGO/GTerm?id=GO:0004731
5	5	ATPase activator activity	GO:0001671	0.0637	0.171	I79_005789|1.2042157552	1	3	258	11895	http://www.ebi.ac.uk/QuickGO/GTerm?id=GO:0001671
7	7	6-phosphofructokinase activity	GO:0003872	0.0637	0.171	I79_000029|1.40738759723	1	3	258	11895	http://www.ebi.ac.uk/QuickGO/GTerm?id=GO:0003872
6	6	phosphogluconate dehydrogenase (decarboxylating) activity	GO:0004616	0.0637	0.171	I79_023445|1.29564045232	1	3	258	11895	http://www.ebi.ac.uk/QuickGO/GTerm?id=GO:0004616
5	5	kinesin binding	GO:0019894	0.0637	0.171	I79_012741|1.25154928949	1	3	258	11895	http://www.ebi.ac.uk/QuickGO/GTerm?id=GO:0019894
7	7	procollagen-lysine 5-dioxygenase activity	GO:0008475	0.0637	0.171	I79_023615|1.24474410385	1	3	258	11895	http://www.ebi.ac.uk/QuickGO/GTerm?id=GO:0008475
6	6	actin monomer binding	GO:0003785	0.0637	0.171	I79_012889|1.28456258734	1	3	258	11895	http://www.ebi.ac.uk/QuickGO/GTerm?id=GO:0003785
4	4	oxidoreductase activity, acting on CH or CH2 groups	GO:0016725	0.0637	0.171	I79_017921|1.20713751349	1	3	258	11895	http://www.ebi.ac.uk/QuickGO/GTerm?id=GO:0016725
9	8,9	glucose transmembrane transporter activity	GO:0005355	0.0637	0.171	I79_009336|0.787584643523	1	3	258	11895	http://www.ebi.ac.uk/QuickGO/GTerm?id=GO:0005355
6	6	peptidyl-lysine 5-dioxygenase activity	GO:0070815	0.0637	0.171	I79_023615|1.24474410385	1	3	258	11895	http://www.ebi.ac.uk/QuickGO/GTerm?id=GO:0070815
5	5	transaminase activity	GO:0008483	0.0689	0.184	I79_024382|1.34266295758;I79_004748|1.20145278571	2	20	258	11895	http://www.ebi.ac.uk/QuickGO/GTerm?id=GO:0008483
4	4	transferase activity, transferring nitrogenous groups	GO:0016769	0.0751	0.199	I79_024382|1.34266295758;I79_004748|1.20145278571	2	21	258	11895	http://www.ebi.ac.uk/QuickGO/GTerm?id=GO:0016769
4	4	oxidoreductase activity, acting on NAD(P)H	GO:0016651	0.0775	0.204	I79_005762|2.0601588638;GMPR|1.23132632363;I79_017235|0.800809205341	3	46	258	11895	http://www.ebi.ac.uk/QuickGO/GTerm?id=GO:0016651
8	7,8	hexose transmembrane transporter activity	GO:0015149	0.084	0.207	I79_009336|0.787584643523	1	4	258	11895	http://www.ebi.ac.uk/QuickGO/GTerm?id=GO:0015149
6	6	CDP-alcohol phosphatidyltransferase activity	GO:0017169	0.084	0.207	H671_3g9036|0.829258823855	1	4	258	11895	http://www.ebi.ac.uk/QuickGO/GTerm?id=GO:0017169
6	6	triose-phosphate isomerase activity	GO:0004807	0.084	0.207	I79_017439|1.20694436624	1	4	258	11895	http://www.ebi.ac.uk/QuickGO/GTerm?id=GO:0004807
4	4	hydrolase activity, acting on ether bonds	GO:0016801	0.084	0.207	I79_007494|1.22372566803	1	4	258	11895	http://www.ebi.ac.uk/QuickGO/GTerm?id=GO:0016801
4	4	carbon-sulfur lyase activity	GO:0016846	0.084	0.207	I79_011518|1.2954520792	1	4	258	11895	http://www.ebi.ac.uk/QuickGO/GTerm?id=GO:0016846
5	5	trialkylsulfonium hydrolase activity	GO:0016802	0.084	0.207	I79_007494|1.22372566803	1	4	258	11895	http://www.ebi.ac.uk/QuickGO/GTerm?id=GO:0016802
6	6	DNA binding, bending	GO:0008301	0.084	0.207	I79_002087|1.21094996809	1	4	258	11895	http://www.ebi.ac.uk/QuickGO/GTerm?id=GO:0008301
7	7	protein phosphatase 1 binding	GO:0008157	0.084	0.207	I79_010910|1.40266717608	1	4	258	11895	http://www.ebi.ac.uk/QuickGO/GTerm?id=GO:0008157
3	3	peroxiredoxin activity	GO:0051920	0.084	0.207	I79_002954|1.2144758056	1	4	258	11895	http://www.ebi.ac.uk/QuickGO/GTerm?id=GO:0051920
4	4	carbon-nitrogen lyase activity	GO:0016840	0.084	0.207	I79_015153|1.32758415161	1	4	258	11895	http://www.ebi.ac.uk/QuickGO/GTerm?id=GO:0016840
6	6	protein prenyltransferase activity	GO:0008318	0.084	0.207	I79_008535|1.25057967899	1	4	258	11895	http://www.ebi.ac.uk/QuickGO/GTerm?id=GO:0008318
6	6	adenosylhomocysteinase activity	GO:0004013	0.084	0.207	I79_007494|1.22372566803	1	4	258	11895	http://www.ebi.ac.uk/QuickGO/GTerm?id=GO:0004013
2	2	molecular function regulator	GO:0098772	0.0987	0.231	H671_3g8659|1.20492321341;I79_005789|1.2042157552;I79_018801|1.23862233059;I79_022935|1.21397736008;I79_023463|1.27297577705;I79_002807|1.20471819405;I79_007370|1.46927889581;I79_022042|1.31264107749;I79_024459|1.27543301475;I79_018968|1.21178727091;I79_012066|1.38803421066;I79_005452|0.743315756441;I79_004192|0.786412936612	13	402	258	11895	http://www.ebi.ac.uk/QuickGO/GTerm?id=GO:0098772
4	4	monosaccharide binding	GO:0048029	0.102	0.231	I79_022931|1.21157168686;I79_023615|1.24474410385	2	25	258	11895	http://www.ebi.ac.uk/QuickGO/GTerm?id=GO:0048029
8	8	GTPase activity	GO:0003924	0.102	0.231	I79_013848|1.25805640463;I79_015306|1.21434310048;I79_019110|1.3017127502;I79_008223|1.25284339005;I79_017919|1.20587097669;I79_016573|1.25276885399;I79_011724|1.20306229274;I79_010927|1.54423101476;I79_016329|1.28046791251	9	254	258	11895	http://www.ebi.ac.uk/QuickGO/GTerm?id=GO:0003924
12	8,10,12	L-serine transmembrane transporter activity	GO:0015194	0.104	0.231	I79_011659|0.824068097497	1	5	258	11895	http://www.ebi.ac.uk/QuickGO/GTerm?id=GO:0015194
6	6	methylenetetrahydrofolate dehydrogenase (NADP+) activity	GO:0004488	0.104	0.231	H671_5g14786|1.21412847443	1	5	258	11895	http://www.ebi.ac.uk/QuickGO/GTerm?id=GO:0004488
7	6,7	malate dehydrogenase (decarboxylating) (NAD+) activity	GO:0004471	0.104	0.231	I79_014297|1.20525147526	1	5	258	11895	http://www.ebi.ac.uk/QuickGO/GTerm?id=GO:0004471
6	6	malic enzyme activity	GO:0004470	0.104	0.231	I79_014297|1.20525147526	1	5	258	11895	http://www.ebi.ac.uk/QuickGO/GTerm?id=GO:0004470
5	5	signal sequence binding	GO:0005048	0.104	0.231	I79_001653|0.723459476128	1	5	258	11895	http://www.ebi.ac.uk/QuickGO/GTerm?id=GO:0005048
6	6	uridylyltransferase activity	GO:0070569	0.104	0.231	I79_023952|1.26797481919	1	5	258	11895	http://www.ebi.ac.uk/QuickGO/GTerm?id=GO:0070569
10	8,10	neutral amino acid transmembrane transporter activity	GO:0015175	0.104	0.231	I79_011659|0.824068097497	1	5	258	11895	http://www.ebi.ac.uk/QuickGO/GTerm?id=GO:0015175
7	7	manganese ion binding	GO:0030145	0.104	0.231	I79_001579|1.20636885903	1	5	258	11895	http://www.ebi.ac.uk/QuickGO/GTerm?id=GO:0030145
5	5	oxidoreductase activity, acting on diphenols and related substances as donors, cytochrome as acceptor	GO:0016681	0.104	0.231	I79_009246|0.802750535257	1	5	258	11895	http://www.ebi.ac.uk/QuickGO/GTerm?id=GO:0016681
6	6	fructose-bisphosphate aldolase activity	GO:0004332	0.104	0.231	I79_018355|1.26641796452	1	5	258	11895	http://www.ebi.ac.uk/QuickGO/GTerm?id=GO:0004332
6	6	protein phosphatase binding	GO:0019903	0.104	0.231	I79_010910|1.40266717608	1	5	258	11895	http://www.ebi.ac.uk/QuickGO/GTerm?id=GO:0019903
5	5	oxidoreductase activity, acting on a sulfur group of donors, NAD(P) as acceptor	GO:0016668	0.104	0.231	I79_005762|2.0601588638	1	5	258	11895	http://www.ebi.ac.uk/QuickGO/GTerm?id=GO:0016668
5	5	racemase and epimerase activity, acting on carbohydrates and derivatives	GO:0016857	0.104	0.231	I79_012071|1.23569969128	1	5	258	11895	http://www.ebi.ac.uk/QuickGO/GTerm?id=GO:0016857
11	7,9,11	serine transmembrane transporter activity	GO:0022889	0.104	0.231	I79_011659|0.824068097497	1	5	258	11895	http://www.ebi.ac.uk/QuickGO/GTerm?id=GO:0022889
5	5	oxidoreductase activity, acting on the CH-CH group of donors, NAD or NADP as acceptor	GO:0016628	0.104	0.231	I79_002427|1.34888440572	1	5	258	11895	http://www.ebi.ac.uk/QuickGO/GTerm?id=GO:0016628
4	4	oxidoreductase activity, acting on diphenols and related substances as donors	GO:0016679	0.104	0.231	I79_009246|0.802750535257	1	5	258	11895	http://www.ebi.ac.uk/QuickGO/GTerm?id=GO:0016679
10	6,10	ubiquinol-cytochrome-c reductase activity	GO:0008121	0.104	0.231	I79_009246|0.802750535257	1	5	258	11895	http://www.ebi.ac.uk/QuickGO/GTerm?id=GO:0008121
3	3	transferase activity	GO:0016740	0.107	0.237	I79_011700|1.23573189004;I79_004880|1.2658428601;I79_002427|1.34888440572;I79_017373|1.2093049695;I79_012110|1.25362248439;H671_7g18194|1.26591061491;H671_7g18193|1.24438558678;I79_018157|1.39169092659;MTAP|1.22403791962;I79_012486|1.21943093634;I79_024382|1.34266295758;I79_002464|1.22353313809;I79_022931|1.21157168686;H671_4g13027|1.20771501365;ilk|1.24356822609;I79_011670|1.36212128918;I79_0000…	49	1900	258	11895	http://www.ebi.ac.uk/QuickGO/GTerm?id=GO:0016740
7	7	cysteine-type endopeptidase activity	GO:0004197	0.108	0.239	I79_000054|1.23719937476;I79_024883|1.23356763611	2	26	258	11895	http://www.ebi.ac.uk/QuickGO/GTerm?id=GO:0004197
3	3	selenium binding	GO:0008430	0.123	0.264	I79_005726|1.20192837727	1	6	258	11895	http://www.ebi.ac.uk/QuickGO/GTerm?id=GO:0008430
9	5,9	MAP kinase kinase kinase activity	GO:0004709	0.123	0.264	I79_000697|1.27109315161	1	6	258	11895	http://www.ebi.ac.uk/QuickGO/GTerm?id=GO:0004709
5	5	glucose binding	GO:0005536	0.123	0.264	I79_022931|1.21157168686	1	6	258	11895	http://www.ebi.ac.uk/QuickGO/GTerm?id=GO:0005536
6	6	hexokinase activity	GO:0004396	0.123	0.264	I79_022931|1.21157168686	1	6	258	11895	http://www.ebi.ac.uk/QuickGO/GTerm?id=GO:0004396
6	6	phosphorylase activity	GO:0004645	0.123	0.264	MTAP|1.22403791962	1	6	258	11895	http://www.ebi.ac.uk/QuickGO/GTerm?id=GO:0004645
7	6,7	monosaccharide transmembrane transporter activity	GO:0015145	0.123	0.264	I79_009336|0.787584643523	1	6	258	11895	http://www.ebi.ac.uk/QuickGO/GTerm?id=GO:0015145
4	4	intramolecular transferase activity	GO:0016866	0.13	0.277	I79_000908|1.3974975979;I79_022238|1.20480837988	2	29	258	11895	http://www.ebi.ac.uk/QuickGO/GTerm?id=GO:0016866
6	6	pyruvate kinase activity	GO:0004743	0.142	0.29	I79_004880|1.2658428601	1	7	258	11895	http://www.ebi.ac.uk/QuickGO/GTerm?id=GO:0004743
7	6,7	serine-type exopeptidase activity	GO:0070008	0.142	0.29	I79_017867|1.22274367453	1	7	258	11895	http://www.ebi.ac.uk/QuickGO/GTerm?id=GO:0070008
7	7	nucleotidase activity	GO:0008252	0.142	0.29	I79_012023|1.21454571889	1	7	258	11895	http://www.ebi.ac.uk/QuickGO/GTerm?id=GO:0008252
5	5	oxidoreductase activity, acting on paired donors, with oxidation of a pair of donors resulting in the reduction of molecular oxygen to two molecules of water	GO:0016717	0.142	0.29	I79_016396|0.751597900824	1	7	258	11895	http://www.ebi.ac.uk/QuickGO/GTerm?id=GO:0016717
5	5	malate dehydrogenase activity	GO:0016615	0.142	0.29	I79_014297|1.20525147526	1	7	258	11895	http://www.ebi.ac.uk/QuickGO/GTerm?id=GO:0016615
6	6	phosphofructokinase activity	GO:0008443	0.142	0.29	I79_000029|1.40738759723	1	7	258	11895	http://www.ebi.ac.uk/QuickGO/GTerm?id=GO:0008443
10	8,10	L-amino acid transmembrane transporter activity	GO:0015179	0.142	0.29	I79_011659|0.824068097497	1	7	258	11895	http://www.ebi.ac.uk/QuickGO/GTerm?id=GO:0015179
8	8	5'-nucleotidase activity	GO:0008253	0.142	0.29	I79_012023|1.21454571889	1	7	258	11895	http://www.ebi.ac.uk/QuickGO/GTerm?id=GO:0008253
4	4	racemase and epimerase activity	GO:0016854	0.142	0.29	I79_012071|1.23569969128	1	7	258	11895	http://www.ebi.ac.uk/QuickGO/GTerm?id=GO:0016854
3	3	drug binding	GO:0008144	0.142	0.29	I79_022096|1.22518713503	1	7	258	11895	http://www.ebi.ac.uk/QuickGO/GTerm?id=GO:0008144
3	3	protein binding	GO:0005515	0.147	0.298	I79_009067|1.20188582215;I79_016693|1.24231127321;I79_015278|1.20742097492;I79_012342|1.21938751985;I79_006488|1.24554525049;I79_020709|1.33013307001;I79_021805|1.3676931086;I79_002087|1.21094996809;I79_015603|1.21354048597;I79_005789|1.2042157552;I79_012224|1.23602454686;I79_004322|1.24529958551;I79_010910|1.40266717608;I79_022301|1.24949051257;I79_002807|1.20471819405;I79_000269|1.27161089334;I…	33	1261	258	11895	http://www.ebi.ac.uk/QuickGO/GTerm?id=GO:0005515
3	3	amide binding	GO:0033218	0.16	0.318	I79_002427|1.34888440572;I79_001653|0.723459476128	2	33	258	11895	http://www.ebi.ac.uk/QuickGO/GTerm?id=GO:0033218
3	3	modified amino acid binding	GO:0072341	0.161	0.318	I79_002427|1.34888440572	1	8	258	11895	http://www.ebi.ac.uk/QuickGO/GTerm?id=GO:0072341
7	7	potassium ion binding	GO:0030955	0.161	0.318	I79_004880|1.2658428601	1	8	258	11895	http://www.ebi.ac.uk/QuickGO/GTerm?id=GO:0030955
5	5	aldehyde-lyase activity	GO:0016832	0.161	0.318	I79_018355|1.26641796452	1	8	258	11895	http://www.ebi.ac.uk/QuickGO/GTerm?id=GO:0016832
5	5	phosphatase binding	GO:0019902	0.161	0.318	I79_010910|1.40266717608	1	8	258	11895	http://www.ebi.ac.uk/QuickGO/GTerm?id=GO:0019902
5	5	prenyltransferase activity	GO:0004659	0.161	0.318	I79_008535|1.25057967899	1	8	258	11895	http://www.ebi.ac.uk/QuickGO/GTerm?id=GO:0004659
7	7	translation initiation factor activity	GO:0003743	0.172	0.339	H671_4g13171|1.20673095356;I79_002748|1.20977805275;I79_015559|1.21363735502;I79_010927|1.54423101476	4	100	258	11895	http://www.ebi.ac.uk/QuickGO/GTerm?id=GO:0003743
4	4	transferase activity, transferring acyl groups	GO:0016746	0.174	0.34	I79_011700|1.23573189004;I79_002427|1.34888440572;I79_012110|1.25362248439;I79_009782|1.2099122179;OSGEP|1.21683815725;nat|1.22213117384	6	173	258	11895	http://www.ebi.ac.uk/QuickGO/GTerm?id=GO:0016746
4	4	carbon-carbon lyase activity	GO:0016830	0.176	0.34	I79_018355|1.26641796452;H671_4g13027|1.20771501365	2	35	258	11895	http://www.ebi.ac.uk/QuickGO/GTerm?id=GO:0016830
6	6	GTP binding	GO:0005525	0.179	0.34	I79_013848|1.25805640463;I79_015306|1.21434310048;I79_019110|1.3017127502;I79_008223|1.25284339005;I79_017418|1.2097804404;I79_017919|1.20587097669;I79_016573|1.25276885399;I79_011724|1.20306229274;I79_010927|1.54423101476;I79_023061|1.21392427064;I79_016329|1.28046791251	11	369	258	11895	http://www.ebi.ac.uk/QuickGO/GTerm?id=GO:0005525
4	4	phosphate transmembrane transporter activity	GO:1901677	0.179	0.34	I79_003441|1.30070213658	1	9	258	11895	http://www.ebi.ac.uk/QuickGO/GTerm?id=GO:1901677
6	6	fatty acid synthase activity	GO:0004312	0.179	0.34	I79_002427|1.34888440572	1	9	258	11895	http://www.ebi.ac.uk/QuickGO/GTerm?id=GO:0004312
6	6	aminoacyl-tRNA editing activity	GO:0002161	0.179	0.34	I79_012527|1.24661674779	1	9	258	11895	http://www.ebi.ac.uk/QuickGO/GTerm?id=GO:0002161
5	5	small protein activating enzyme activity	GO:0008641	0.179	0.34	Uba1|1.21316231505	1	9	258	11895	http://www.ebi.ac.uk/QuickGO/GTerm?id=GO:0008641
6	6	GDP-dissociation inhibitor activity	GO:0005092	0.179	0.34	H671_3g8659|1.20492321341	1	9	258	11895	http://www.ebi.ac.uk/QuickGO/GTerm?id=GO:0005092
6	6	alkali metal ion binding	GO:0031420	0.179	0.34	I79_004880|1.2658428601	1	9	258	11895	http://www.ebi.ac.uk/QuickGO/GTerm?id=GO:0031420
4	4	transferase activity, transferring alkyl or aryl (other than methyl) groups	GO:0016765	0.183	0.345	I79_018157|1.39169092659;I79_008535|1.25057967899	2	36	258	11895	http://www.ebi.ac.uk/QuickGO/GTerm?id=GO:0016765
6	6	nucleobase-containing compound kinase activity	GO:0019205	0.183	0.345	H671_7g18194|1.26591061491;H671_7g18193|1.24438558678	2	36	258	11895	http://www.ebi.ac.uk/QuickGO/GTerm?id=GO:0019205
7	6,7	guanyl ribonucleotide binding	GO:0032561	0.188	0.352	I79_013848|1.25805640463;I79_015306|1.21434310048;I79_019110|1.3017127502;I79_008223|1.25284339005;I79_017418|1.2097804404;I79_017919|1.20587097669;I79_016573|1.25276885399;I79_011724|1.20306229274;I79_010927|1.54423101476;I79_023061|1.21392427064;I79_016329|1.28046791251	11	373	258	11895	http://www.ebi.ac.uk/QuickGO/GTerm?id=GO:0032561
False	obselete	5'-3' RNA polymerase activity	GO:0034062	0.191	0.354	I79_009193|1.3805541755;I79_013471|1.29960325721	2	37	258	11895	http://www.ebi.ac.uk/QuickGO/GTerm?id=GO:0034062
4	4	oxidoreductase activity, acting on the CH-CH group of donors	GO:0016627	0.191	0.354	I79_002427|1.34888440572;H671_3g9535|0.791900926328	2	37	258	11895	http://www.ebi.ac.uk/QuickGO/GTerm?id=GO:0016627
False	obselete	DNA-directed 5'-3' RNA polymerase activity	GO:0003899	0.191	0.354	I79_009193|1.3805541755;I79_013471|1.29960325721	2	37	258	11895	http://www.ebi.ac.uk/QuickGO/GTerm?id=GO:0003899
6	6	guanyl nucleotide binding	GO:0019001	0.195	0.358	I79_013848|1.25805640463;I79_015306|1.21434310048;I79_019110|1.3017127502;I79_008223|1.25284339005;I79_017418|1.2097804404;I79_017919|1.20587097669;I79_016573|1.25276885399;I79_011724|1.20306229274;I79_010927|1.54423101476;I79_023061|1.21392427064;I79_016329|1.28046791251	11	376	258	11895	http://www.ebi.ac.uk/QuickGO/GTerm?id=GO:0019001
5	5	phosphotransferase activity, alcohol group as acceptor	GO:0016773	0.196	0.358	I79_004880|1.2658428601;I79_002464|1.22353313809;I79_022931|1.21157168686;ilk|1.24356822609;I79_011670|1.36212128918;I79_000029|1.40738759723;I79_022301|1.24949051257;I79_021911|1.72671336051;I79_015000|1.22618295935;I79_024353|1.23267740091;I79_004712|1.22135822809;I79_020169|1.20338014034;I79_017007|1.23962495173;I79_007690|1.32245778956;I79_022096|1.22518713503;I79_023295|1.48181656465;I79_000…	17	623	258	11895	http://www.ebi.ac.uk/QuickGO/GTerm?id=GO:0016773
8	8	Ran GTPase binding	GO:0008536	0.197	0.358	I79_009067|1.20188582215	1	10	258	11895	http://www.ebi.ac.uk/QuickGO/GTerm?id=GO:0008536
5	5	phosphotransferase activity, for other substituted phosphate groups	GO:0016780	0.197	0.358	H671_3g9036|0.829258823855	1	10	258	11895	http://www.ebi.ac.uk/QuickGO/GTerm?id=GO:0016780
5	4,5	fatty-acyl-CoA binding	GO:0000062	0.197	0.358	I79_005522|1.23220585495	1	10	258	11895	http://www.ebi.ac.uk/QuickGO/GTerm?id=GO:0000062
3	3	organic cyclic compound binding	GO:0097159	0.199	0.358	I79_013848|1.25805640463;I79_015306|1.21434310048;I79_019110|1.3017127502;I79_011700|1.23573189004;I79_008223|1.25284339005;I79_007494|1.22372566803;Uba1|1.21316231505;I79_016693|1.24231127321;H671_4g13171|1.20673095356;IMPDH2|1.32901181423;I79_020709|1.33013307001;I79_002087|1.21094996809;AARS|1.21777400111;I79_023445|1.29564045232;I79_021990|1.27496053772;I79_004230|1.20636836032;H671_7g18194|1…	96	4109	258	11895	http://www.ebi.ac.uk/QuickGO/GTerm?id=GO:0097159
4	4	vitamin binding	GO:0019842	0.2	0.358	I79_002427|1.34888440572;I79_023615|1.24474410385;I79_001722|1.26937676987	3	71	258	11895	http://www.ebi.ac.uk/QuickGO/GTerm?id=GO:0019842
5	4,5	phospholipid binding	GO:0005543	0.2	0.358	I79_005451|1.20315327044;I79_018648|1.33132263341;I79_017691|1.36088313272	3	71	258	11895	http://www.ebi.ac.uk/QuickGO/GTerm?id=GO:0005543
6	6	pyrophosphatase activity	GO:0016462	0.201	0.36	I79_013848|1.25805640463;I79_015306|1.21434310048;I79_019110|1.3017127502;I79_008223|1.25284339005;H671_4g13171|1.20673095356;I79_020709|1.33013307001;I79_004230|1.20636836032;I79_007683|1.22941343779;I79_017919|1.20587097669;I79_009070|1.23169527284;I79_004322|1.24529958551;I79_002748|1.20977805275;I79_016573|1.25276885399;I79_011724|1.20306229274;I79_004074|1.39140510435;I79_010927|1.5442310147…	18	668	258	11895	http://www.ebi.ac.uk/QuickGO/GTerm?id=GO:0016462
5	5	hydrolase activity, acting on acid anhydrides, in phosphorus-containing anhydrides	GO:0016818	0.207	0.368	I79_013848|1.25805640463;I79_015306|1.21434310048;I79_019110|1.3017127502;I79_008223|1.25284339005;H671_4g13171|1.20673095356;I79_020709|1.33013307001;I79_004230|1.20636836032;I79_007683|1.22941343779;I79_017919|1.20587097669;I79_009070|1.23169527284;I79_004322|1.24529958551;I79_002748|1.20977805275;I79_016573|1.25276885399;I79_011724|1.20306229274;I79_004074|1.39140510435;I79_010927|1.5442310147…	18	671	258	11895	http://www.ebi.ac.uk/QuickGO/GTerm?id=GO:0016818
6	6	monocarboxylic acid binding	GO:0033293	0.214	0.378	I79_021661|1.2610128736	1	11	258	11895	http://www.ebi.ac.uk/QuickGO/GTerm?id=GO:0033293
7	7	Ras GTPase binding	GO:0017016	0.215	0.378	I79_009067|1.20188582215;I79_006134|1.20402737447	2	40	258	11895	http://www.ebi.ac.uk/QuickGO/GTerm?id=GO:0017016
5	5	transferase activity, transferring pentosyl groups	GO:0016763	0.215	0.378	MTAP|1.22403791962;H671_4g13027|1.20771501365	2	40	258	11895	http://www.ebi.ac.uk/QuickGO/GTerm?id=GO:0016763
4	4	hydrolase activity, acting on acid anhydrides	GO:0016817	0.219	0.384	I79_013848|1.25805640463;I79_015306|1.21434310048;I79_019110|1.3017127502;I79_008223|1.25284339005;H671_4g13171|1.20673095356;I79_020709|1.33013307001;I79_004230|1.20636836032;I79_007683|1.22941343779;I79_017919|1.20587097669;I79_009070|1.23169527284;I79_004322|1.24529958551;I79_002748|1.20977805275;I79_016573|1.25276885399;I79_011724|1.20306229274;I79_004074|1.39140510435;I79_010927|1.5442310147…	18	678	258	11895	http://www.ebi.ac.uk/QuickGO/GTerm?id=GO:0016817
5	5	transferase activity, transferring acyl groups other than amino-acyl groups	GO:0016747	0.221	0.386	I79_002427|1.34888440572;I79_009782|1.2099122179;OSGEP|1.21683815725;nat|1.22213117384	4	111	258	11895	http://www.ebi.ac.uk/QuickGO/GTerm?id=GO:0016747
6	6	small GTPase binding	GO:0031267	0.223	0.387	I79_009067|1.20188582215;I79_006134|1.20402737447	2	41	258	11895	http://www.ebi.ac.uk/QuickGO/GTerm?id=GO:0031267
5	5	GTPase binding	GO:0051020	0.223	0.387	I79_009067|1.20188582215;I79_006134|1.20402737447	2	41	258	11895	http://www.ebi.ac.uk/QuickGO/GTerm?id=GO:0051020
3	3	heterocyclic compound binding	GO:1901363	0.231	0.389	I79_013848|1.25805640463;I79_015306|1.21434310048;I79_019110|1.3017127502;I79_011700|1.23573189004;I79_008223|1.25284339005;I79_007494|1.22372566803;Uba1|1.21316231505;I79_016693|1.24231127321;H671_4g13171|1.20673095356;IMPDH2|1.32901181423;I79_020709|1.33013307001;I79_002087|1.21094996809;AARS|1.21777400111;I79_023445|1.29564045232;I79_021990|1.27496053772;I79_004230|1.20636836032;H671_7g18194|1…	95	4102	258	11895	http://www.ebi.ac.uk/QuickGO/GTerm?id=GO:1901363
5	5	carbon-nitrogen ligase activity, with glutamine as amido-N-donor	GO:0016884	0.231	0.389	I79_004230|1.20636836032	1	12	258	11895	http://www.ebi.ac.uk/QuickGO/GTerm?id=GO:0016884
4	4	steroid binding	GO:0005496	0.231	0.389	I79_021661|1.2610128736	1	12	258	11895	http://www.ebi.ac.uk/QuickGO/GTerm?id=GO:0005496
5	5	sulfate transmembrane transporter activity	GO:0015116	0.231	0.389	I79_014176|1.22176859745	1	12	258	11895	http://www.ebi.ac.uk/QuickGO/GTerm?id=GO:0015116
7	7	acid phosphatase activity	GO:0003993	0.231	0.389	I79_007802|1.39346506129	1	12	258	11895	http://www.ebi.ac.uk/QuickGO/GTerm?id=GO:0003993
3	3	fatty acid derivative binding	GO:1901567	0.231	0.389	I79_005522|1.23220585495	1	12	258	11895	http://www.ebi.ac.uk/QuickGO/GTerm?id=GO:1901567
6	6	protein disulfide oxidoreductase activity	GO:0015035	0.231	0.389	H671_2g6461|1.27541761916	1	12	258	11895	http://www.ebi.ac.uk/QuickGO/GTerm?id=GO:0015035
6	6	secondary active sulfate transmembrane transporter activity	GO:0008271	0.231	0.389	I79_014176|1.22176859745	1	12	258	11895	http://www.ebi.ac.uk/QuickGO/GTerm?id=GO:0008271
4	4	ligase activity, forming carbon-nitrogen bonds	GO:0016879	0.239	0.401	I79_004230|1.20636836032;H671_5g14786|1.21412847443	2	43	258	11895	http://www.ebi.ac.uk/QuickGO/GTerm?id=GO:0016879
3	3	hydrolase activity	GO:0016787	0.246	0.401	I79_013848|1.25805640463;I79_015306|1.21434310048;I79_019110|1.3017127502;I79_008223|1.25284339005;I79_007494|1.22372566803;I79_002427|1.34888440572;H671_4g13171|1.20673095356;I79_012342|1.21938751985;I79_000054|1.23719937476;I79_020709|1.33013307001;I79_017373|1.2093049695;I79_004230|1.20636836032;I79_007683|1.22941343779;I79_017919|1.20587097669;I79_009070|1.23169527284;I79_019807|1.20445736976…	48	2004	258	11895	http://www.ebi.ac.uk/QuickGO/GTerm?id=GO:0016787
7	7	phospholipase C activity	GO:0004629	0.248	0.401	I79_000293|1.21374104652	1	13	258	11895	http://www.ebi.ac.uk/QuickGO/GTerm?id=GO:0004629
5	5	oxidoreductase activity, acting on the CH-NH group of donors, NAD or NADP as acceptor	GO:0016646	0.248	0.401	H671_5g14786|1.21412847443	1	13	258	11895	http://www.ebi.ac.uk/QuickGO/GTerm?id=GO:0016646
4	4	sulfur compound transmembrane transporter activity	GO:1901682	0.248	0.401	I79_014176|1.22176859745	1	13	258	11895	http://www.ebi.ac.uk/QuickGO/GTerm?id=GO:1901682
6	5,6	sugar transmembrane transporter activity	GO:0051119	0.248	0.401	I79_009336|0.787584643523	1	13	258	11895	http://www.ebi.ac.uk/QuickGO/GTerm?id=GO:0051119
8	8	phosphatidylinositol phospholipase C activity	GO:0004435	0.248	0.401	I79_000293|1.21374104652	1	13	258	11895	http://www.ebi.ac.uk/QuickGO/GTerm?id=GO:0004435
3	3	carbohydrate transporter activity	GO:1901476	0.248	0.401	I79_009336|0.787584643523	1	13	258	11895	http://www.ebi.ac.uk/QuickGO/GTerm?id=GO:1901476
5	5	intramolecular transferase activity, phosphotransferases	GO:0016868	0.248	0.401	I79_000908|1.3974975979	1	13	258	11895	http://www.ebi.ac.uk/QuickGO/GTerm?id=GO:0016868
5	4,5	carbohydrate transmembrane transporter activity	GO:0015144	0.248	0.401	I79_009336|0.787584643523	1	13	258	11895	http://www.ebi.ac.uk/QuickGO/GTerm?id=GO:0015144
7	6,7	extracellular-glutamate-gated ion channel activity	GO:0005234	0.248	0.401	I79_009477|1.26899076307	1	13	258	11895	http://www.ebi.ac.uk/QuickGO/GTerm?id=GO:0005234
7	7	nucleoside-triphosphatase activity	GO:0017111	0.252	0.406	I79_013848|1.25805640463;I79_015306|1.21434310048;I79_019110|1.3017127502;I79_008223|1.25284339005;H671_4g13171|1.20673095356;I79_020709|1.33013307001;I79_007683|1.22941343779;I79_017919|1.20587097669;I79_009070|1.23169527284;I79_004322|1.24529958551;I79_002748|1.20977805275;I79_016573|1.25276885399;I79_011724|1.20306229274;I79_004074|1.39140510435;I79_010927|1.54423101476;I79_016329|1.2804679125…	17	653	258	11895	http://www.ebi.ac.uk/QuickGO/GTerm?id=GO:0017111
3	3	metal cluster binding	GO:0051540	0.255	0.407	I79_013257|1.25373131431;I79_015748|1.32402236433	2	45	258	11895	http://www.ebi.ac.uk/QuickGO/GTerm?id=GO:0051540
6	6	acetyltransferase activity	GO:0016407	0.255	0.407	I79_002427|1.34888440572;nat|1.22213117384	2	45	258	11895	http://www.ebi.ac.uk/QuickGO/GTerm?id=GO:0016407
4	4	iron-sulfur cluster binding	GO:0051536	0.255	0.407	I79_013257|1.25373131431;I79_015748|1.32402236433	2	45	258	11895	http://www.ebi.ac.uk/QuickGO/GTerm?id=GO:0051536
5	5	RNA binding	GO:0003723	0.262	0.416	I79_013848|1.25805640463;H671_4g13171|1.20673095356;I79_020709|1.33013307001;AARS|1.21777400111;I79_021990|1.27496053772;I79_012527|1.24661674779;I79_013985|1.42697408726;I79_002748|1.20977805275;I79_007370|1.46927889581;I79_015735|1.60371344124;I79_002319|1.21409035747;I79_015559|1.21363735502;I79_010927|1.54423101476;I79_023295|1.48181656465;I79_022238|1.20480837988;I79_022499|0.722859962253;I7…	17	658	258	11895	http://www.ebi.ac.uk/QuickGO/GTerm?id=GO:0003723
8	8	Rho GTPase binding	GO:0017048	0.264	0.416	I79_006134|1.20402737447	1	14	258	11895	http://www.ebi.ac.uk/QuickGO/GTerm?id=GO:0017048
5	5	pseudouridine synthase activity	GO:0009982	0.264	0.416	I79_022238|1.20480837988	1	14	258	11895	http://www.ebi.ac.uk/QuickGO/GTerm?id=GO:0009982
5	5	transcription corepressor activity	GO:0003714	0.264	0.416	I79_016489|1.27750153089	1	14	258	11895	http://www.ebi.ac.uk/QuickGO/GTerm?id=GO:0003714
3	3	macromolecular complex binding	GO:0044877	0.279	0.43	I79_012342|1.21938751985;I79_006488|1.24554525049;I79_020709|1.33013307001;I79_015603|1.21354048597;I79_004322|1.24529958551;I79_022096|1.22518713503;I79_010811|0.778576902966	7	244	258	11895	http://www.ebi.ac.uk/QuickGO/GTerm?id=GO:0044877
4	4	heme-copper terminal oxidase activity	GO:0015002	0.28	0.43	COX3|0.797953956931	1	15	258	11895	http://www.ebi.ac.uk/QuickGO/GTerm?id=GO:0015002
5	5	oxidoreductase activity, acting on a heme group of donors, oxygen as acceptor	GO:0016676	0.28	0.43	COX3|0.797953956931	1	15	258	11895	http://www.ebi.ac.uk/QuickGO/GTerm?id=GO:0016676
10	6,7,8,9,10	ionotropic glutamate receptor activity	GO:0004970	0.28	0.43	I79_009477|1.26899076307	1	15	258	11895	http://www.ebi.ac.uk/QuickGO/GTerm?id=GO:0004970
4	4	oxidoreductase activity, acting on a heme group of donors	GO:0016675	0.28	0.43	COX3|0.797953956931	1	15	258	11895	http://www.ebi.ac.uk/QuickGO/GTerm?id=GO:0016675
6	5,6	glutamate receptor activity	GO:0008066	0.28	0.43	I79_009477|1.26899076307	1	15	258	11895	http://www.ebi.ac.uk/QuickGO/GTerm?id=GO:0008066
6	3,5,6	cytochrome-c oxidase activity	GO:0004129	0.28	0.43	COX3|0.797953956931	1	15	258	11895	http://www.ebi.ac.uk/QuickGO/GTerm?id=GO:0004129
4	4	beta-catenin binding	GO:0008013	0.28	0.43	I79_020492|1.22408045107	1	15	258	11895	http://www.ebi.ac.uk/QuickGO/GTerm?id=GO:0008013
6	5,6	L-ascorbic acid binding	GO:0031418	0.296	0.445	I79_023615|1.24474410385	1	16	258	11895	http://www.ebi.ac.uk/QuickGO/GTerm?id=GO:0031418
4	4	oxidoreductase activity, acting on the CH-NH group of donors	GO:0016645	0.296	0.445	H671_5g14786|1.21412847443	1	16	258	11895	http://www.ebi.ac.uk/QuickGO/GTerm?id=GO:0016645
7	7	glyceraldehyde-3-phosphate dehydrogenase (NAD+) (phosphorylating) activity	GO:0004365	0.296	0.445	I79_012806|1.21022300929	1	16	258	11895	http://www.ebi.ac.uk/QuickGO/GTerm?id=GO:0004365
5	5	glutathione transferase activity	GO:0004364	0.296	0.445	I79_018157|1.39169092659	1	16	258	11895	http://www.ebi.ac.uk/QuickGO/GTerm?id=GO:0004364
7	7	cysteine-type endopeptidase inhibitor activity	GO:0004869	0.296	0.445	I79_024459|1.27543301475	1	16	258	11895	http://www.ebi.ac.uk/QuickGO/GTerm?id=GO:0004869
6	6	glyceraldehyde-3-phosphate dehydrogenase (NAD(P)+) (phosphorylating) activity	GO:0043891	0.296	0.445	I79_012806|1.21022300929	1	16	258	11895	http://www.ebi.ac.uk/QuickGO/GTerm?id=GO:0043891
4	4	organic acid binding	GO:0043177	0.312	0.465	I79_023615|1.24474410385;I79_021661|1.2610128736	2	52	258	11895	http://www.ebi.ac.uk/QuickGO/GTerm?id=GO:0043177
5	5	carboxylic acid binding	GO:0031406	0.312	0.465	I79_023615|1.24474410385;I79_021661|1.2610128736	2	52	258	11895	http://www.ebi.ac.uk/QuickGO/GTerm?id=GO:0031406
4	4	protein complex binding	GO:0032403	0.316	0.47	I79_012342|1.21938751985;I79_006488|1.24554525049;I79_020709|1.33013307001;I79_015603|1.21354048597;I79_004322|1.24529958551;I79_010811|0.778576902966	6	213	258	11895	http://www.ebi.ac.uk/QuickGO/GTerm?id=GO:0032403
5	5	hydrolase activity, acting on carbon-nitrogen (but not peptide) bonds, in cyclic amidines	GO:0016814	0.326	0.484	I79_017373|1.2093049695	1	18	258	11895	http://www.ebi.ac.uk/QuickGO/GTerm?id=GO:0016814
5	5	protein heterodimerization activity	GO:0046982	0.328	0.485	I79_008702|0.786632399094;I79_008698|0.82045788359;I79_010126|0.76196050289	3	93	258	11895	http://www.ebi.ac.uk/QuickGO/GTerm?id=GO:0046982
5	5	4 iron, 4 sulfur cluster binding	GO:0051539	0.341	0.501	I79_013257|1.25373131431	1	19	258	11895	http://www.ebi.ac.uk/QuickGO/GTerm?id=GO:0051539
8	8	protein serine/threonine phosphatase activity	GO:0004722	0.341	0.501	I79_001579|1.20636885903	1	19	258	11895	http://www.ebi.ac.uk/QuickGO/GTerm?id=GO:0004722
4	4	enzyme binding	GO:0019899	0.346	0.506	I79_009067|1.20188582215;I79_010910|1.40266717608;I79_006134|1.20402737447	3	96	258	11895	http://www.ebi.ac.uk/QuickGO/GTerm?id=GO:0019899
6	6	double-stranded RNA binding	GO:0003725	0.369	0.534	I79_007370|1.46927889581	1	21	258	11895	http://www.ebi.ac.uk/QuickGO/GTerm?id=GO:0003725
6	6	S-acyltransferase activity	GO:0016417	0.369	0.534	I79_002427|1.34888440572	1	21	258	11895	http://www.ebi.ac.uk/QuickGO/GTerm?id=GO:0016417
5	5	protein homodimerization activity	GO:0042803	0.369	0.534	I79_015584|0.78141683812	1	21	258	11895	http://www.ebi.ac.uk/QuickGO/GTerm?id=GO:0042803
5	5	peptidase activity, acting on L-amino acid peptides	GO:0070011	0.37	0.534	I79_000054|1.23719937476;I79_000267|1.25876662378;I79_001893|1.28438998107;I79_017867|1.22274367453;I79_020092|1.29104199966;I79_006652|1.21079815306;I79_003519|1.54636554448;I79_024883|1.23356763611;I79_012242|1.20171557854;I79_006661|1.21570110823;I79_000989|1.21732901231;I79_019506|0.831974967792	12	488	258	11895	http://www.ebi.ac.uk/QuickGO/GTerm?id=GO:0070011
6	6	protein kinase activity	GO:0004672	0.372	0.536	I79_002464|1.22353313809;ilk|1.24356822609;I79_011670|1.36212128918;I79_022301|1.24949051257;I79_021911|1.72671336051;I79_015000|1.22618295935;I79_004712|1.22135822809;I79_020169|1.20338014034;I79_017007|1.23962495173;I79_007690|1.32245778956;I79_022096|1.22518713503;I79_023295|1.48181656465;I79_000697|1.27109315161	13	533	258	11895	http://www.ebi.ac.uk/QuickGO/GTerm?id=GO:0004672
6	6	microtubule binding	GO:0008017	0.376	0.539	I79_012342|1.21938751985;I79_020709|1.33013307001;I79_004322|1.24529958551	3	101	258	11895	http://www.ebi.ac.uk/QuickGO/GTerm?id=GO:0008017
6	6	phosphatase activity	GO:0016791	0.382	0.545	I79_012023|1.21454571889;I79_018324|1.20232120233;I79_001579|1.20636885903;I79_007802|1.39346506129;I79_012096|1.42984492144	5	187	258	11895	http://www.ebi.ac.uk/QuickGO/GTerm?id=GO:0016791
4	4	oxidoreductase activity, acting on peroxide as acceptor	GO:0016684	0.383	0.545	I79_002954|1.2144758056	1	22	258	11895	http://www.ebi.ac.uk/QuickGO/GTerm?id=GO:0016684
4	4	ligase activity, forming carbon-sulfur bonds	GO:0016877	0.383	0.545	Uba1|1.21316231505	1	22	258	11895	http://www.ebi.ac.uk/QuickGO/GTerm?id=GO:0016877
6	6	aspartic-type peptidase activity	GO:0070001	0.396	0.554	I79_020092|1.29104199966	1	23	258	11895	http://www.ebi.ac.uk/QuickGO/GTerm?id=GO:0070001
5	5	NADH dehydrogenase activity	GO:0003954	0.396	0.554	I79_017235|0.800809205341	1	23	258	11895	http://www.ebi.ac.uk/QuickGO/GTerm?id=GO:0003954
8	8	ferric iron binding	GO:0008199	0.396	0.554	I79_016641|1.25356513756	1	23	258	11895	http://www.ebi.ac.uk/QuickGO/GTerm?id=GO:0008199
5	5	oxidoreductase activity, acting on paired donors, with incorporation or reduction of molecular oxygen, 2-oxoglutarate as one donor, and incorporation of one atom each of oxygen into both donors	GO:0016706	0.396	0.554	I79_023615|1.24474410385	1	23	258	11895	http://www.ebi.ac.uk/QuickGO/GTerm?id=GO:0016706
7	7	aspartic-type endopeptidase activity	GO:0004190	0.396	0.554	I79_020092|1.29104199966	1	23	258	11895	http://www.ebi.ac.uk/QuickGO/GTerm?id=GO:0004190
5	5	carboxy-lyase activity	GO:0016831	0.396	0.554	H671_4g13027|1.20771501365	1	23	258	11895	http://www.ebi.ac.uk/QuickGO/GTerm?id=GO:0016831
6	5,6	actin filament binding	GO:0051015	0.406	0.564	I79_006488|1.24554525049;I79_015603|1.21354048597	2	64	258	11895	http://www.ebi.ac.uk/QuickGO/GTerm?id=GO:0051015
5	5	carboxylic ester hydrolase activity	GO:0052689	0.406	0.564	I79_012527|1.24661674779;I79_018133|1.21705699302	2	64	258	11895	http://www.ebi.ac.uk/QuickGO/GTerm?id=GO:0052689
3	3	extracellular matrix structural constituent	GO:0005201	0.41	0.566	I79_010913|0.637783276077	1	24	258	11895	http://www.ebi.ac.uk/QuickGO/GTerm?id=GO:0005201
3	3	lipid binding	GO:0008289	0.41	0.566	I79_005451|1.20315327044;I79_018648|1.33132263341;I79_017691|1.36088313272;I79_021661|1.2610128736	4	150	258	11895	http://www.ebi.ac.uk/QuickGO/GTerm?id=GO:0008289
3	3	carbohydrate binding	GO:0030246	0.417	0.573	I79_022931|1.21157168686;I79_023615|1.24474410385;I79_006244|1.38226269016	3	108	258	11895	http://www.ebi.ac.uk/QuickGO/GTerm?id=GO:0030246
4	4	hydrolase activity, acting on ester bonds	GO:0016788	0.425	0.583	I79_002427|1.34888440572;I79_012527|1.24661674779;I79_012023|1.21454571889;I79_018133|1.21705699302;I79_018324|1.20232120233;I79_001579|1.20636885903;I79_007802|1.39346506129;I79_000293|1.21374104652;I79_012096|1.42984492144;I79_016426|1.25162189254;I79_009124|0.712439005844	11	464	258	11895	http://www.ebi.ac.uk/QuickGO/GTerm?id=GO:0016788
4	4	oxidoreductase activity, acting on paired donors, with incorporation or reduction of molecular oxygen	GO:0016705	0.444	0.608	I79_023615|1.24474410385;I79_011818|1.2196632903;DOHH|1.20392628806;I79_016396|0.751597900824	4	157	258	11895	http://www.ebi.ac.uk/QuickGO/GTerm?id=GO:0016705
4	4	identical protein binding	GO:0042802	0.447	0.608	I79_015584|0.78141683812	1	27	258	11895	http://www.ebi.ac.uk/QuickGO/GTerm?id=GO:0042802
9	7,9	amino acid transmembrane transporter activity	GO:0015171	0.447	0.608	I79_011659|0.824068097497	1	27	258	11895	http://www.ebi.ac.uk/QuickGO/GTerm?id=GO:0015171
5	5	nucleotidyltransferase activity	GO:0016779	0.451	0.612	I79_023952|1.26797481919;I79_009193|1.3805541755;I79_013471|1.29960325721	3	114	258	11895	http://www.ebi.ac.uk/QuickGO/GTerm?id=GO:0016779
4	4	peptide binding	GO:0042277	0.459	0.621	I79_001653|0.723459476128	1	28	258	11895	http://www.ebi.ac.uk/QuickGO/GTerm?id=GO:0042277
5	5	tubulin binding	GO:0015631	0.462	0.622	I79_012342|1.21938751985;I79_020709|1.33013307001;I79_004322|1.24529958551	3	116	258	11895	http://www.ebi.ac.uk/QuickGO/GTerm?id=GO:0015631
5	5	phosphoric ester hydrolase activity	GO:0042578	0.463	0.622	I79_012023|1.21454571889;I79_018324|1.20232120233;I79_001579|1.20636885903;I79_007802|1.39346506129;I79_000293|1.21374104652;I79_012096|1.42984492144	6	251	258	11895	http://www.ebi.ac.uk/QuickGO/GTerm?id=GO:0042578
6	6	endopeptidase activity	GO:0004175	0.469	0.629	I79_000054|1.23719937476;I79_001893|1.28438998107;I79_017867|1.22274367453;I79_020092|1.29104199966;I79_006652|1.21079815306;I79_003519|1.54636554448;I79_024883|1.23356763611	7	298	258	11895	http://www.ebi.ac.uk/QuickGO/GTerm?id=GO:0004175
10	9,10	voltage-gated calcium channel activity	GO:0005245	0.471	0.629	I79_023061|1.21392427064	1	29	258	11895	http://www.ebi.ac.uk/QuickGO/GTerm?id=GO:0005245
4	4	peptidase activity	GO:0008233	0.474	0.631	I79_000054|1.23719937476;I79_000267|1.25876662378;I79_001893|1.28438998107;I79_017867|1.22274367453;I79_020092|1.29104199966;I79_006652|1.21079815306;I79_003519|1.54636554448;I79_024883|1.23356763611;I79_012242|1.20171557854;I79_006661|1.21570110823;I79_000989|1.21732901231;I79_019506|0.831974967792	12	527	258	11895	http://www.ebi.ac.uk/QuickGO/GTerm?id=GO:0008233
4	4	hydrolase activity, acting on carbon-nitrogen (but not peptide) bonds	GO:0016810	0.493	0.656	I79_012342|1.21938751985;I79_017373|1.2093049695	2	76	258	11895	http://www.ebi.ac.uk/QuickGO/GTerm?id=GO:0016810
6	5,6	transmitter-gated channel activity	GO:0022835	0.505	0.665	I79_009477|1.26899076307	1	32	258	11895	http://www.ebi.ac.uk/QuickGO/GTerm?id=GO:0022835
8	4,8	signal transducer, downstream of receptor, with serine/threonine kinase activity	GO:0004702	0.505	0.665	I79_000697|1.27109315161	1	32	258	11895	http://www.ebi.ac.uk/QuickGO/GTerm?id=GO:0004702
9	6,7,8,9	transmitter-gated ion channel activity	GO:0022824	0.505	0.665	I79_009477|1.26899076307	1	32	258	11895	http://www.ebi.ac.uk/QuickGO/GTerm?id=GO:0022824
9	9	hydrogen ion transmembrane transporter activity	GO:0015078	0.514	0.673	COX3|0.797953956931;I79_009246|0.802750535257	2	79	258	11895	http://www.ebi.ac.uk/QuickGO/GTerm?id=GO:0015078
3	3	sulfur compound binding	GO:1901681	0.515	0.673	I79_005522|1.23220585495	1	33	258	11895	http://www.ebi.ac.uk/QuickGO/GTerm?id=GO:1901681
10	10	DNA-dependent ATPase activity	GO:0008094	0.515	0.673	I79_023731|1.25567292042	1	33	258	11895	http://www.ebi.ac.uk/QuickGO/GTerm?id=GO:0008094
9	9	microtubule motor activity	GO:0003777	0.521	0.676	I79_020709|1.33013307001;I79_004322|1.24529958551	2	80	258	11895	http://www.ebi.ac.uk/QuickGO/GTerm?id=GO:0003777
7	6,7	serine-type endopeptidase activity	GO:0004252	0.523	0.676	I79_017867|1.22274367453;I79_006652|1.21079815306;I79_003519|1.54636554448	3	127	258	11895	http://www.ebi.ac.uk/QuickGO/GTerm?id=GO:0004252
7	7	iron ion binding	GO:0005506	0.524	0.676	I79_023615|1.24474410385;I79_011818|1.2196632903;I79_015748|1.32402236433;I79_016641|1.25356513756	4	174	258	11895	http://www.ebi.ac.uk/QuickGO/GTerm?id=GO:0005506
4	4	protein dimerization activity	GO:0046983	0.525	0.676	I79_018514|1.63399891942;I79_008702|0.786632399094;I79_008698|0.82045788359;I79_010126|0.76196050289;I79_015584|0.78141683812	5	221	258	11895	http://www.ebi.ac.uk/QuickGO/GTerm?id=GO:0046983
5	5	scavenger receptor activity	GO:0005044	0.526	0.676	I79_018856|1.29633013292	1	34	258	11895	http://www.ebi.ac.uk/QuickGO/GTerm?id=GO:0005044
6	6	calcium ion binding	GO:0005509	0.526	0.676	I79_005451|1.20315327044;I79_000054|1.23719937476;I79_015603|1.21354048597;I79_018648|1.33132263341;I79_016397|1.21915435814;I79_017691|1.36088313272;I79_024883|1.23356763611;I79_014532|1.348262818;I79_023295|1.48181656465;I79_010662|1.40101337973	10	454	258	11895	http://www.ebi.ac.uk/QuickGO/GTerm?id=GO:0005509
4	4	cargo receptor activity	GO:0038024	0.556	0.71	I79_018856|1.29633013292	1	37	258	11895	http://www.ebi.ac.uk/QuickGO/GTerm?id=GO:0038024
6	5,6	excitatory extracellular ligand-gated ion channel activity	GO:0005231	0.556	0.71	I79_009477|1.26899076307	1	37	258	11895	http://www.ebi.ac.uk/QuickGO/GTerm?id=GO:0005231
4	4	transferase activity, transferring one-carbon groups	GO:0016741	0.564	0.717	I79_017373|1.2093049695;I79_023216|1.26451712436;I79_001722|1.26937676987;I79_000772|1.20855092904	4	183	258	11895	http://www.ebi.ac.uk/QuickGO/GTerm?id=GO:0016741
5	5	metal ion binding	GO:0046872	0.564	0.717	I79_005451|1.20315327044;I79_020676|1.31298400701;I79_004880|1.2658428601;I79_002427|1.34888440572;IMPDH2|1.32901181423;I79_000054|1.23719937476;AARS|1.21777400111;I79_015603|1.21354048597;I79_007785|1.286126498;I79_002802|1.20750485053;I79_019887|1.20713541564;I79_018648|1.33132263341;I79_013985|1.42697408726;I79_001893|1.28438998107;I79_023615|1.24474410385;I79_012023|1.21454571889;I79_002236|1…	51	2380	258	11895	http://www.ebi.ac.uk/QuickGO/GTerm?id=GO:0046872
4	4	vitamin B6 binding	GO:0070279	0.566	0.717	I79_001722|1.26937676987	1	38	258	11895	http://www.ebi.ac.uk/QuickGO/GTerm?id=GO:0070279
8	8	helicase activity	GO:0004386	0.569	0.719	H671_4g13171|1.20673095356;I79_009070|1.23169527284;I79_002748|1.20977805275	3	136	258	11895	http://www.ebi.ac.uk/QuickGO/GTerm?id=GO:0004386
5	5	transcription coactivator activity	GO:0003713	0.575	0.723	I79_009890|0.827193907775	1	39	258	11895	http://www.ebi.ac.uk/QuickGO/GTerm?id=GO:0003713
5	4,5	pyridoxal phosphate binding	GO:0030170	0.575	0.723	I79_001722|1.26937676987	1	39	258	11895	http://www.ebi.ac.uk/QuickGO/GTerm?id=GO:0030170
4	4	cation binding	GO:0043169	0.58	0.727	I79_005451|1.20315327044;I79_020676|1.31298400701;I79_004880|1.2658428601;I79_002427|1.34888440572;IMPDH2|1.32901181423;I79_000054|1.23719937476;AARS|1.21777400111;I79_015603|1.21354048597;I79_007785|1.286126498;I79_002802|1.20750485053;I79_019887|1.20713541564;I79_018648|1.33132263341;I79_013985|1.42697408726;I79_001893|1.28438998107;I79_023615|1.24474410385;I79_012023|1.21454571889;I79_002236|1…	51	2392	258	11895	http://www.ebi.ac.uk/QuickGO/GTerm?id=GO:0043169
7	7	N-acetyltransferase activity	GO:0008080	0.585	0.727	nat|1.22213117384	1	40	258	11895	http://www.ebi.ac.uk/QuickGO/GTerm?id=GO:0008080
4	4	phosphatase regulator activity	GO:0019208	0.585	0.727	I79_023463|1.27297577705	1	40	258	11895	http://www.ebi.ac.uk/QuickGO/GTerm?id=GO:0019208
4	4	transcription cofactor activity	GO:0003712	0.585	0.727	I79_016489|1.27750153089;I79_009890|0.827193907775	2	90	258	11895	http://www.ebi.ac.uk/QuickGO/GTerm?id=GO:0003712
5	5	oxidoreductase activity, acting on the aldehyde or oxo group of donors, NAD or NADP as acceptor	GO:0016620	0.591	0.732	I79_000914|1.28100134562;I79_012806|1.21022300929	2	91	258	11895	http://www.ebi.ac.uk/QuickGO/GTerm?id=GO:0016620
4	4	enzyme inhibitor activity	GO:0004857	0.597	0.736	I79_024459|1.27543301475;I79_004192|0.786412936612	2	92	258	11895	http://www.ebi.ac.uk/QuickGO/GTerm?id=GO:0004857
4	4	serine hydrolase activity	GO:0017171	0.598	0.736	I79_017867|1.22274367453;I79_006652|1.21079815306;I79_003519|1.54636554448	3	142	258	11895	http://www.ebi.ac.uk/QuickGO/GTerm?id=GO:0017171
6	5,6	serine-type peptidase activity	GO:0008236	0.598	0.736	I79_017867|1.22274367453;I79_006652|1.21079815306;I79_003519|1.54636554448	3	142	258	11895	http://www.ebi.ac.uk/QuickGO/GTerm?id=GO:0008236
3	3	transcription factor activity, transcription factor binding	GO:0000989	0.609	0.746	I79_016489|1.27750153089;I79_009890|0.827193907775	2	94	258	11895	http://www.ebi.ac.uk/QuickGO/GTerm?id=GO:0000989
3	3	signal transducer activity, downstream of receptor	GO:0005057	0.611	0.747	I79_000697|1.27109315161	1	43	258	11895	http://www.ebi.ac.uk/QuickGO/GTerm?id=GO:0005057
2	2	transcription factor activity, protein binding	GO:0000988	0.614	0.747	I79_016489|1.27750153089;I79_009890|0.827193907775	2	95	258	11895	http://www.ebi.ac.uk/QuickGO/GTerm?id=GO:0000988
4	4	oxidoreductase activity, acting on the aldehyde or oxo group of donors	GO:0016903	0.614	0.747	I79_000914|1.28100134562;I79_012806|1.21022300929	2	95	258	11895	http://www.ebi.ac.uk/QuickGO/GTerm?id=GO:0016903
8	6,8	carboxylic acid transmembrane transporter activity	GO:0046943	0.62	0.752	I79_011659|0.824068097497	1	44	258	11895	http://www.ebi.ac.uk/QuickGO/GTerm?id=GO:0046943
5	5	organic acid transmembrane transporter activity	GO:0005342	0.628	0.76	I79_011659|0.824068097497	1	45	258	11895	http://www.ebi.ac.uk/QuickGO/GTerm?id=GO:0005342
5	5	secondary active transmembrane transporter activity	GO:0015291	0.631	0.762	I79_003441|1.30070213658;I79_014176|1.22176859745	2	98	258	11895	http://www.ebi.ac.uk/QuickGO/GTerm?id=GO:0015291
6	5,6	cytokine receptor activity	GO:0004896	0.636	0.766	I79_010231|0.823036669345	1	46	258	11895	http://www.ebi.ac.uk/QuickGO/GTerm?id=GO:0004896
6	6	phospholipase activity	GO:0004620	0.644	0.773	I79_000293|1.21374104652	1	47	258	11895	http://www.ebi.ac.uk/QuickGO/GTerm?id=GO:0004620
4	4	dioxygenase activity	GO:0051213	0.659	0.787	I79_023615|1.24474410385	1	49	258	11895	http://www.ebi.ac.uk/QuickGO/GTerm?id=GO:0051213
7	7	organic anion transmembrane transporter activity	GO:0008514	0.659	0.787	I79_011659|0.824068097497	1	49	258	11895	http://www.ebi.ac.uk/QuickGO/GTerm?id=GO:0008514
4	4	monooxygenase activity	GO:0004497	0.668	0.796	I79_011818|1.2196632903;DOHH|1.20392628806	2	105	258	11895	http://www.ebi.ac.uk/QuickGO/GTerm?id=GO:0004497
6	6	N-acyltransferase activity	GO:0016410	0.681	0.807	nat|1.22213117384	1	52	258	11895	http://www.ebi.ac.uk/QuickGO/GTerm?id=GO:0016410
10	8,10	calcium channel activity	GO:0005262	0.681	0.807	I79_023061|1.21392427064	1	52	258	11895	http://www.ebi.ac.uk/QuickGO/GTerm?id=GO:0005262
7	7	inorganic anion transmembrane transporter activity	GO:0015103	0.701	0.828	I79_014176|1.22176859745	1	55	258	11895	http://www.ebi.ac.uk/QuickGO/GTerm?id=GO:0015103
6	6	anion transmembrane transporter activity	GO:0008509	0.707	0.828	I79_014176|1.22176859745;I79_011659|0.824068097497	2	113	258	11895	http://www.ebi.ac.uk/QuickGO/GTerm?id=GO:0008509
6	6	endopeptidase inhibitor activity	GO:0004866	0.708	0.828	I79_024459|1.27543301475	1	56	258	11895	http://www.ebi.ac.uk/QuickGO/GTerm?id=GO:0004866
5	5	lipase activity	GO:0016298	0.708	0.828	I79_000293|1.21374104652	1	56	258	11895	http://www.ebi.ac.uk/QuickGO/GTerm?id=GO:0016298
5	5	endopeptidase regulator activity	GO:0061135	0.708	0.828	I79_024459|1.27543301475	1	56	258	11895	http://www.ebi.ac.uk/QuickGO/GTerm?id=GO:0061135
5	5	flavin adenine dinucleotide binding	GO:0050660	0.714	0.834	I79_005762|2.0601588638	1	57	258	11895	http://www.ebi.ac.uk/QuickGO/GTerm?id=GO:0050660
4	4	active transmembrane transporter activity	GO:0022804	0.721	0.84	I79_004074|1.39140510435;I79_003441|1.30070213658;I79_014176|1.22176859745	3	171	258	11895	http://www.ebi.ac.uk/QuickGO/GTerm?id=GO:0022804
11	6,11	ATPase activity, coupled to transmembrane movement of substances	GO:0042626	0.733	0.851	I79_004074|1.39140510435	1	60	258	11895	http://www.ebi.ac.uk/QuickGO/GTerm?id=GO:0042626
8	8	motor activity	GO:0003774	0.738	0.853	I79_020709|1.33013307001;I79_004322|1.24529958551	2	120	258	11895	http://www.ebi.ac.uk/QuickGO/GTerm?id=GO:0003774
6	6	phosphoric diester hydrolase activity	GO:0008081	0.738	0.853	I79_000293|1.21374104652	1	61	258	11895	http://www.ebi.ac.uk/QuickGO/GTerm?id=GO:0008081
5	5	peptidase inhibitor activity	GO:0030414	0.744	0.858	I79_024459|1.27543301475	1	62	258	11895	http://www.ebi.ac.uk/QuickGO/GTerm?id=GO:0030414
5	5	methyltransferase activity	GO:0008168	0.746	0.858	I79_023216|1.26451712436;I79_001722|1.26937676987;I79_000772|1.20855092904	3	178	258	11895	http://www.ebi.ac.uk/QuickGO/GTerm?id=GO:0008168
5	5	hormone activity	GO:0005179	0.755	0.864	I79_006260|1.31453579838	1	64	258	11895	http://www.ebi.ac.uk/QuickGO/GTerm?id=GO:0005179
8	7,8	extracellular ligand-gated ion channel activity	GO:0005230	0.755	0.864	I79_009477|1.26899076307	1	64	258	11895	http://www.ebi.ac.uk/QuickGO/GTerm?id=GO:0005230
4	4	peptidase regulator activity	GO:0061134	0.761	0.868	I79_024459|1.27543301475	1	65	258	11895	http://www.ebi.ac.uk/QuickGO/GTerm?id=GO:0061134
5	5	primary active transmembrane transporter activity	GO:0015399	0.766	0.869	I79_004074|1.39140510435	1	66	258	11895	http://www.ebi.ac.uk/QuickGO/GTerm?id=GO:0015399
6	6	P-P-bond-hydrolysis-driven transmembrane transporter activity	GO:0015405	0.766	0.869	I79_004074|1.39140510435	1	66	258	11895	http://www.ebi.ac.uk/QuickGO/GTerm?id=GO:0015405
7	7	phosphoprotein phosphatase activity	GO:0004721	0.77	0.871	I79_001579|1.20636885903;I79_007802|1.39346506129	2	128	258	11895	http://www.ebi.ac.uk/QuickGO/GTerm?id=GO:0004721
5	5	hydrolase activity, acting on acid anhydrides, catalyzing transmembrane movement of substances	GO:0016820	0.771	0.871	I79_004074|1.39140510435	1	67	258	11895	http://www.ebi.ac.uk/QuickGO/GTerm?id=GO:0016820
3	3	guanyl-nucleotide exchange factor activity	GO:0005085	0.774	0.872	I79_018801|1.23862233059;I79_022935|1.21397736008	2	129	258	11895	http://www.ebi.ac.uk/QuickGO/GTerm?id=GO:0005085
9	9	calcium ion transmembrane transporter activity	GO:0015085	0.781	0.878	I79_023061|1.21392427064	1	69	258	11895	http://www.ebi.ac.uk/QuickGO/GTerm?id=GO:0015085
8	8	ATPase activity	GO:0016887	0.788	0.883	I79_007683|1.22941343779;I79_004074|1.39140510435;I79_023731|1.25567292042	3	191	258	11895	http://www.ebi.ac.uk/QuickGO/GTerm?id=GO:0016887
9	9	ATPase activity, coupled	GO:0042623	0.802	0.895	I79_004074|1.39140510435;I79_023731|1.25567292042	2	137	258	11895	http://www.ebi.ac.uk/QuickGO/GTerm?id=GO:0042623
5	5	growth factor activity	GO:0008083	0.804	0.895	I79_002807|1.20471819405	1	74	258	11895	http://www.ebi.ac.uk/QuickGO/GTerm?id=GO:0008083
5	4,5	neurotransmitter receptor activity	GO:0030594	0.804	0.895	I79_009477|1.26899076307	1	74	258	11895	http://www.ebi.ac.uk/QuickGO/GTerm?id=GO:0030594
2	2	structural molecule activity	GO:0005198	0.813	0.903	I79_015306|1.21434310048;I79_019110|1.3017127502;I79_008223|1.25284339005;I79_013744|1.32111537893;I79_016573|1.25276885399;I79_023186|1.36451015788;I79_008740|1.27540598579;I79_010394|1.24421199465;I79_011325|1.26027809534;I79_023616|1.25039414468;I79_019826|1.36746468724;I79_010913|0.637783276077	12	683	258	11895	http://www.ebi.ac.uk/QuickGO/GTerm?id=GO:0005198
6	6	exopeptidase activity	GO:0008238	0.82	0.905	I79_017867|1.22274367453	1	78	258	11895	http://www.ebi.ac.uk/QuickGO/GTerm?id=GO:0008238
10	10	ATPase activity, coupled to movement of substances	GO:0043492	0.82	0.905	I79_004074|1.39140510435	1	78	258	11895	http://www.ebi.ac.uk/QuickGO/GTerm?id=GO:0043492
8	8	divalent inorganic cation transmembrane transporter activity	GO:0072509	0.82	0.905	I79_023061|1.21392427064	1	78	258	11895	http://www.ebi.ac.uk/QuickGO/GTerm?id=GO:0072509
8	8	protein tyrosine phosphatase activity	GO:0004725	0.839	0.923	I79_007802|1.39346506129	1	83	258	11895	http://www.ebi.ac.uk/QuickGO/GTerm?id=GO:0004725
6	6	metallopeptidase activity	GO:0008237	0.861	0.945	I79_001893|1.28438998107;I79_019506|0.831974967792	2	158	258	11895	http://www.ebi.ac.uk/QuickGO/GTerm?id=GO:0008237
7	5,7	ligand-gated channel activity	GO:0022834	0.877	0.957	I79_009477|1.26899076307	1	95	258	11895	http://www.ebi.ac.uk/QuickGO/GTerm?id=GO:0022834
7	6,7	ligand-gated ion channel activity	GO:0015276	0.877	0.957	I79_009477|1.26899076307	1	95	258	11895	http://www.ebi.ac.uk/QuickGO/GTerm?id=GO:0015276
3	3	transcription factor activity, sequence-specific DNA binding	GO:0003700	0.88	0.957	I79_025519|1.23775767279;I79_006541|1.44574317363;I79_018965|1.24401780858;I79_015180|1.20809013677;I79_014883|1.73739113404;I79_018693|1.22050723513	6	407	258	11895	http://www.ebi.ac.uk/QuickGO/GTerm?id=GO:0003700
2	2	nucleic acid binding transcription factor activity	GO:0001071	0.88	0.957	I79_025519|1.23775767279;I79_006541|1.44574317363;I79_018965|1.24401780858;I79_015180|1.20809013677;I79_014883|1.73739113404;I79_018693|1.22050723513	6	407	258	11895	http://www.ebi.ac.uk/QuickGO/GTerm?id=GO:0001071
4	4	transferase activity, transferring glycosyl groups	GO:0016757	0.892	0.967	MTAP|1.22403791962;H671_4g13027|1.20771501365;I79_000357|1.34729158385	3	237	258	11895	http://www.ebi.ac.uk/QuickGO/GTerm?id=GO:0016757
7	7	metalloendopeptidase activity	GO:0004222	0.897	0.97	I79_001893|1.28438998107	1	103	258	11895	http://www.ebi.ac.uk/QuickGO/GTerm?id=GO:0004222
9	8,9	voltage-gated cation channel activity	GO:0022843	0.903	0.975	I79_023061|1.21392427064	1	106	258	11895	http://www.ebi.ac.uk/QuickGO/GTerm?id=GO:0022843
5	5	cytokine activity	GO:0005125	0.924	0.995	I79_002087|1.21094996809	1	117	258	11895	http://www.ebi.ac.uk/QuickGO/GTerm?id=GO:0005125
5	5	transferase activity, transferring hexosyl groups	GO:0016758	0.929	0.998	MTAP|1.22403791962	1	120	258	11895	http://www.ebi.ac.uk/QuickGO/GTerm?id=GO:0016758
5	5	heme binding	GO:0020037	0.946	1.00e+00	I79_011818|1.2196632903	1	132	258	11895	http://www.ebi.ac.uk/QuickGO/GTerm?id=GO:0020037
3	3	transmembrane transporter activity	GO:0022857	0.946	1.00e+00	I79_004074|1.39140510435;I79_023061|1.21392427064;I79_003441|1.30070213658;I79_009477|1.26899076307;I79_014176|1.22176859745;I79_009336|0.787584643523;COX3|0.797953956931;I79_009246|0.802750535257;I79_011659|0.824068097497	9	648	258	11895	http://www.ebi.ac.uk/QuickGO/GTerm?id=GO:0022857
8	7,8	voltage-gated ion channel activity	GO:0005244	0.949	1.00e+00	I79_023061|1.21392427064	1	135	258	11895	http://www.ebi.ac.uk/QuickGO/GTerm?id=GO:0005244
7	7	voltage-gated channel activity	GO:0022832	0.949	1.00e+00	I79_023061|1.21392427064	1	135	258	11895	http://www.ebi.ac.uk/QuickGO/GTerm?id=GO:0022832
4	4	tetrapyrrole binding	GO:0046906	0.95	1.00e+00	I79_011818|1.2196632903	1	136	258	11895	http://www.ebi.ac.uk/QuickGO/GTerm?id=GO:0046906
6	6	transition metal ion binding	GO:0046914	0.963	1.00e+00	I79_002427|1.34888440572;AARS|1.21777400111;I79_019887|1.20713541564;I79_013985|1.42697408726;I79_023615|1.24474410385;I79_010647|1.20830030397;I79_011818|1.2196632903;I79_008535|1.25057967899;I79_001579|1.20636885903;I79_015748|1.32402236433;I79_020105|1.27461101255;I79_016641|1.25356513756;I79_021010|1.20291204246;I79_010701|1.34330228048;I79_001083|0.799178613686	15	1021	258	11895	http://www.ebi.ac.uk/QuickGO/GTerm?id=GO:0046914
6	6	gated channel activity	GO:0022836	0.965	1.00e+00	I79_023061|1.21392427064;I79_009477|1.26899076307	2	234	258	11895	http://www.ebi.ac.uk/QuickGO/GTerm?id=GO:0022836
8	8	monovalent inorganic cation transmembrane transporter activity	GO:0015077	0.968	1.00e+00	COX3|0.797953956931;I79_009246|0.802750535257	2	240	258	11895	http://www.ebi.ac.uk/QuickGO/GTerm?id=GO:0015077
4	4	substrate-specific transmembrane transporter activity	GO:0022891	0.974	1.00e+00	I79_023061|1.21392427064;I79_009477|1.26899076307;I79_014176|1.22176859745;I79_009336|0.787584643523;COX3|0.797953956931;I79_009246|0.802750535257;I79_011659|0.824068097497	7	587	258	11895	http://www.ebi.ac.uk/QuickGO/GTerm?id=GO:0022891
5	5	DNA binding	GO:0003677	0.975	1.00e+00	I79_002087|1.21094996809;I79_013985|1.42697408726;I79_004606|1.3605861214;I79_001773|1.24505817081;I79_015180|1.20809013677;I79_023731|1.25567292042;I79_018916|1.21337223881;I79_009193|1.3805541755;I79_012066|1.38803421066;I79_008702|0.786632399094;I79_008698|0.82045788359;I79_010126|0.76196050289;I79_008715|0.823570319988;I79_008693|0.817455971089;I79_009890|0.827193907775	15	1058	258	11895	http://www.ebi.ac.uk/QuickGO/GTerm?id=GO:0003677
7	7	inorganic cation transmembrane transporter activity	GO:0022890	0.976	1.00e+00	I79_023061|1.21392427064;COX3|0.797953956931;I79_009246|0.802750535257	3	330	258	11895	http://www.ebi.ac.uk/QuickGO/GTerm?id=GO:0022890
6	6	cation transmembrane transporter activity	GO:0008324	0.978	1.00e+00	I79_023061|1.21392427064;COX3|0.797953956931;I79_009246|0.802750535257;I79_011659|0.824068097497	4	404	258	11895	http://www.ebi.ac.uk/QuickGO/GTerm?id=GO:0008324
4	4	nucleic acid binding	GO:0003676	0.981	1.00e+00	I79_013848|1.25805640463;H671_4g13171|1.20673095356;I79_020709|1.33013307001;I79_002087|1.21094996809;AARS|1.21777400111;I79_021990|1.27496053772;I79_003356|1.22350011339;I79_009070|1.23169527284;I79_012527|1.24661674779;I79_013985|1.42697408726;I79_002748|1.20977805275;I79_007370|1.46927889581;I79_015735|1.60371344124;I79_002319|1.21409035747;I79_015559|1.21363735502;I79_004606|1.3605861214;I79_…	39	2366	258	11895	http://www.ebi.ac.uk/QuickGO/GTerm?id=GO:0003676
7	7	zinc ion binding	GO:0008270	0.983	1.00e+00	I79_002427|1.34888440572;AARS|1.21777400111;I79_019887|1.20713541564;I79_013985|1.42697408726;I79_010647|1.20830030397;I79_008535|1.25057967899;I79_020105|1.27461101255;I79_021010|1.20291204246;I79_010701|1.34330228048;I79_001083|0.799178613686	10	801	258	11895	http://www.ebi.ac.uk/QuickGO/GTerm?id=GO:0008270
5	5	ion transmembrane transporter activity	GO:0015075	0.984	1.00e+00	I79_023061|1.21392427064;I79_009477|1.26899076307;I79_014176|1.22176859745;COX3|0.797953956931;I79_009246|0.802750535257;I79_011659|0.824068097497	6	561	258	11895	http://www.ebi.ac.uk/QuickGO/GTerm?id=GO:0015075
4	4	receptor binding	GO:0005102	0.985	1.00e+00	I79_002087|1.21094996809;I79_002807|1.20471819405;I79_006260|1.31453579838	3	356	258	11895	http://www.ebi.ac.uk/QuickGO/GTerm?id=GO:0005102
7	7	cation channel activity	GO:0005261	0.989	1.00e+00	I79_023061|1.21392427064	1	205	258	11895	http://www.ebi.ac.uk/QuickGO/GTerm?id=GO:0005261
6	6	ion channel activity	GO:0005216	0.99	1.00e+00	I79_023061|1.21392427064;I79_009477|1.26899076307	2	300	258	11895	http://www.ebi.ac.uk/QuickGO/GTerm?id=GO:0005216
5	5	substrate-specific channel activity	GO:0022838	0.99	1.00e+00	I79_023061|1.21392427064;I79_009477|1.26899076307	2	300	258	11895	http://www.ebi.ac.uk/QuickGO/GTerm?id=GO:0022838
4	4	passive transmembrane transporter activity	GO:0022803	0.99	1.00e+00	I79_023061|1.21392427064;I79_009477|1.26899076307	2	301	258	11895	http://www.ebi.ac.uk/QuickGO/GTerm?id=GO:0022803
5	5	channel activity	GO:0015267	0.99	1.00e+00	I79_023061|1.21392427064;I79_009477|1.26899076307	2	301	258	11895	http://www.ebi.ac.uk/QuickGO/GTerm?id=GO:0015267
3	3	substrate-specific transporter activity	GO:0022892	0.99	1.00e+00	I79_023061|1.21392427064;I79_009477|1.26899076307;I79_014176|1.22176859745;I79_009336|0.787584643523;COX3|0.797953956931;I79_009246|0.802750535257;I79_011659|0.824068097497	7	658	258	11895	http://www.ebi.ac.uk/QuickGO/GTerm?id=GO:0022892
2	2	transporter activity	GO:0005215	0.995	1.00e+00	I79_004074|1.39140510435;I79_023061|1.21392427064;I79_003441|1.30070213658;I79_009477|1.26899076307;I79_014176|1.22176859745;I79_009336|0.787584643523;COX3|0.797953956931;I79_009246|0.802750535257;I79_011659|0.824068097497	9	841	258	11895	http://www.ebi.ac.uk/QuickGO/GTerm?id=GO:0005215
8	8	metal ion transmembrane transporter activity	GO:0046873	0.997	1.00e+00	I79_023061|1.21392427064	1	258	258	11895	http://www.ebi.ac.uk/QuickGO/GTerm?id=GO:0046873
3	3	structural constituent of ribosome	GO:0003735	0.999	1.00e+00	I79_013744|1.32111537893;I79_008740|1.27540598579	2	444	258	11895	http://www.ebi.ac.uk/QuickGO/GTerm?id=GO:0003735
2	2	signal transducer activity	GO:0004871	1.00e+00	1.00e+00	I79_004230|1.20636836032;I79_015180|1.20809013677;I79_000697|1.27109315161;I79_009477|1.26899076307;I79_000293|1.21374104652;I79_019587|0.82183877337;I79_010231|0.823036669345;I79_006261|0.759924595789	8	1526	258	11895	http://www.ebi.ac.uk/QuickGO/GTerm?id=GO:0004871
2	2	molecular transducer activity	GO:0060089	1.00e+00	1.00e+00	I79_004230|1.20636836032;I79_018856|1.29633013292;I79_015180|1.20809013677;I79_009477|1.26899076307;I79_000293|1.21374104652;I79_019587|0.82183877337;I79_010231|0.823036669345;I79_006261|0.759924595789	8	1607	258	11895	http://www.ebi.ac.uk/QuickGO/GTerm?id=GO:0060089
3	3	receptor activity	GO:0004872	1.00e+00	1.00e+00	I79_004230|1.20636836032;I79_018856|1.29633013292;I79_009477|1.26899076307;I79_010231|0.823036669345	4	1515	258	11895	http://www.ebi.ac.uk/QuickGO/GTerm?id=GO:0004872
4	4	transmembrane receptor activity	GO:0099600	1.00e+00	1.00e+00	I79_004230|1.20636836032;I79_009477|1.26899076307;I79_010231|0.823036669345	3	1350	258	11895	http://www.ebi.ac.uk/QuickGO/GTerm?id=GO:0099600
4	3,4	signaling receptor activity	GO:0038023	1.00e+00	1.00e+00	I79_004230|1.20636836032;I79_009477|1.26899076307;I79_010231|0.823036669345	3	1429	258	11895	http://www.ebi.ac.uk/QuickGO/GTerm?id=GO:0038023
5	4,5	transmembrane signaling receptor activity	GO:0004888	1.00e+00	1.00e+00	I79_004230|1.20636836032;I79_009477|1.26899076307;I79_010231|0.823036669345	3	1369	258	11895	http://www.ebi.ac.uk/QuickGO/GTerm?id=GO:0004888
6	5,6	G-protein coupled receptor activity	GO:0004930	1.00e+00	1.00e+00	I79_004230|1.20636836032	1	1157	258	11895	http://www.ebi.ac.uk/QuickGO/GTerm?id=GO:0004930
