# Supplementary material for: Comparative Proteomic Profiling: Cellular Metabolisms Are Mainly Affected in Senecavirus A-Inoculated Cells at an Early Stage of Infection
Source: Viruses. 2021 May 31;13(6):1036. doi: 10.3390/v13061036 (PMC8226903; doi:10.3390/v13061036)
Supplement: Supplementary file 1 [file viruses-13-01036-s001.zip › viruses-1201879-supplementary/Supplementary S7.xlsx]

## Sheet: KEGG pathways
Pathway Name	Pathway ID	Pvalue	Pvalue_adjusted	Genes	Count	Pop Hit	List_Total	Background Genes	URL	First class	Secondary class
Metabolic pathways	cge01100	1.4e-06	0.000228	I79_018355|1.26641796452;I79_007494|1.22372566803;I79_002427|1.34888440572;IMPDH2|1.32901181423;I79_017373|1.2093049695;I79_023445|1.29564045232;I79_012110|1.25362248439;H671_7g18194|1.26591061491;H671_5g14786|1.21412847443;H671_7g18193|1.24438558678;I79_017921|1.20713751349;I79_009926|1.31774970129;I79_021963|1.30033877462;H671_4g13027|1.20771501365;I79_000029|1.40738759723;I79_009782|1.20991221…	30	1614	72	9172	http://www.kegg.jp/kegg-bin/show_pathway?cge01100/cge:100771717%09red/cge:100750969%09red/cge:100689207%09red/cge:100689398%09red/cge:100750895%09red/cge:100765199%09red/cge:100762235%09red/cge:100765627%09red/cge:100763862%09red/cge:100765914%09red/cge:100761591%09red/cge:100751272%09red/cge:100689318%09red/cge:100756786%09red/cge:100751501%09red/cge:100760000%09red/cge:100762413%09red/cge:10076…	Metabolism	Global and overview maps
Purine metabolism	cge00230	1.14e-05	0.000929	IMPDH2|1.32901181423;I79_017373|1.2093049695;H671_7g18194|1.26591061491;H671_7g18193|1.24438558678;I79_017921|1.20713751349;I79_024353|1.23267740091;GMPR|1.23132632363;I79_013471|1.29960325721	8	138	72	9172	http://www.kegg.jp/kegg-bin/show_pathway?cge00230/cge:100689398%09red/cge:100750895%09red/cge:100765627%09red/cge:100765914%09red/cge:100761591%09red/cge:100762413%09red/cge:100758075%09red/cge:100762443%09red	Metabolism	Nucleotide metabolism
Pyrimidine metabolism	cge00240	8.59e-05	0.00467	H671_7g18194|1.26591061491;H671_7g18193|1.24438558678;I79_017921|1.20713751349;H671_4g13027|1.20771501365;I79_013471|1.29960325721	5	58	72	9172	http://www.kegg.jp/kegg-bin/show_pathway?cge00240/cge:100765627%09red/cge:100765914%09red/cge:100761591%09red/cge:100756786%09red/cge:100762443%09red	Metabolism	Nucleotide metabolism
Fructose and mannose metabolism	cge00051	0.000152	0.0062	I79_018355|1.26641796452;I79_009926|1.31774970129;I79_021963|1.30033877462;I79_000029|1.40738759723	4	35	72	9172	http://www.kegg.jp/kegg-bin/show_pathway?cge00051/cge:100771717%09red/cge:100751272%09red/cge:100689318%09red/cge:100751501%09red	Metabolism	Carbohydrate metabolism
Carbon metabolism	cge01200	0.000444	0.0145	I79_018355|1.26641796452;I79_023445|1.29564045232;I79_018133|1.21705699302;I79_000029|1.40738759723;I79_009782|1.2099122179;I79_014297|1.20525147526	6	126	72	9172	http://www.kegg.jp/kegg-bin/show_pathway?cge01200/cge:100771717%09red/cge:100765199%09red/cge:100774799%09red/cge:100751501%09red/cge:100760000%09red/cge:100771311%09red	Metabolism	Global and overview maps
Galactose metabolism	cge00052	0.00195	0.0531	I79_009926|1.31774970129;I79_021963|1.30033877462;I79_000029|1.40738759723	3	32	72	9172	http://www.kegg.jp/kegg-bin/show_pathway?cge00052/cge:100751272%09red/cge:100689318%09red/cge:100751501%09red	Metabolism	Carbohydrate metabolism
Pentose phosphate pathway	cge00030	0.00233	0.0531	I79_018355|1.26641796452;I79_023445|1.29564045232;I79_000029|1.40738759723	3	34	72	9172	http://www.kegg.jp/kegg-bin/show_pathway?cge00030/cge:100771717%09red/cge:100765199%09red/cge:100751501%09red	Metabolism	Carbohydrate metabolism
Sulfur metabolism	cge00920	0.00263	0.0531	I79_024353|1.23267740091;I79_000085|1.21370017038	2	10	72	9172	http://www.kegg.jp/kegg-bin/show_pathway?cge00920/cge:100762413%09red/cge:100774047%09red	Metabolism	Energy metabolism
AMPK signaling pathway	cge04152	0.00293	0.0531	I79_002427|1.34888440572;I79_000029|1.40738759723;H671_4g13394|1.26027573605;I79_004712|1.22135822809;I79_016396|0.751597900824	5	125	72	9172	http://www.kegg.jp/kegg-bin/show_pathway?cge04152/cge:100689207%09red/cge:100751501%09red/cge:100755226%09red/cge:100769460%09red/cge:100751184%09yellow	Environmental Information Processing	Signal transduction
Synthesis and degradation of ketone bodies	cge00072	0.00381	0.0621	I79_012110|1.25362248439;I79_009782|1.2099122179	2	12	72	9172	http://www.kegg.jp/kegg-bin/show_pathway?cge00072/cge:100762235%09red/cge:100760000%09red	Metabolism	Lipid metabolism
One carbon pool by folate	cge00670	0.00857	0.119	I79_017373|1.2093049695;H671_5g14786|1.21412847443	2	18	72	9172	http://www.kegg.jp/kegg-bin/show_pathway?cge00670/cge:100750895%09red/cge:100763862%09red	Metabolism	Metabolism of cofactors and vitamins
Non-alcoholic fatty liver disease	cge04932	0.00873	0.119	H671_4g13394|1.26027573605;I79_004712|1.22135822809;I79_017235|0.800809205341;COX3|0.797953956931;I79_009246|0.802750535257	5	162	72	9172	http://www.kegg.jp/kegg-bin/show_pathway?cge04932/cge:100755226%09red/cge:100769460%09red/cge:100754039%09yellow/cge:3979189%09yellow/cge:100768142%09yellow	Human Diseases	Endocrine and metabolic disease
Aminoacyl-tRNA biosynthesis	cge00970	0.0149	0.163	AARS|1.21777400111;I79_010525|1.21027280641;I79_012527|1.24661674779	3	66	72	9172	http://www.kegg.jp/kegg-bin/show_pathway?cge00970/cge:100766178%09red/cge:100773026%09red/cge:100754316%09red	Genetic Information Processing	Translation
Fatty acid metabolism	cge01212	0.0149	0.163	I79_002427|1.34888440572;I79_009782|1.2099122179;I79_016396|0.751597900824	3	66	72	9172	http://www.kegg.jp/kegg-bin/show_pathway?cge01212/cge:100689207%09red/cge:100760000%09red/cge:100751184%09yellow	Metabolism	Global and overview maps
Terpenoid backbone biosynthesis	cge00900	0.015	0.163	I79_012110|1.25362248439;I79_009782|1.2099122179	2	24	72	9172	http://www.kegg.jp/kegg-bin/show_pathway?cge00900/cge:100762235%09red/cge:100760000%09red	Metabolism	Metabolism of terpenoids and polyketides
Parkinson disease	cge05012	0.0187	0.19	Uba1|1.21316231505;I79_009507|1.31912837074;I79_022246|1.22928747076;I79_017235|0.800809205341;COX3|0.797953956931;I79_009246|0.802750535257	6	269	72	9172	http://www.kegg.jp/kegg-bin/show_pathway?cge05012/cge:100769040%09red/cge:100750565%09red/cge:100759195%09red/cge:100754039%09yellow/cge:3979189%09yellow/cge:100768142%09yellow	Human Diseases	Neurodegenerative disease
Butanoate metabolism	cge00650	0.0201	0.193	I79_012110|1.25362248439;I79_009782|1.2099122179	2	28	72	9172	http://www.kegg.jp/kegg-bin/show_pathway?cge00650/cge:100762235%09red/cge:100760000%09red	Metabolism	Carbohydrate metabolism
Oxidative phosphorylation	cge00190	0.0258	0.215	H671_3g9535|0.791900926328;I79_017235|0.800809205341;COX3|0.797953956931;I79_009246|0.802750535257	4	143	72	9172	http://www.kegg.jp/kegg-bin/show_pathway?cge00190/cge:100751499%09yellow/cge:100754039%09yellow/cge:3979189%09yellow/cge:100768142%09yellow	Metabolism	Energy metabolism
Pentose and glucuronate interconversions	cge00040	0.0259	0.215	I79_009926|1.31774970129;I79_021963|1.30033877462	2	32	72	9172	http://www.kegg.jp/kegg-bin/show_pathway?cge00040/cge:100751272%09red/cge:100689318%09red	Metabolism	Carbohydrate metabolism
FoxO signaling pathway	cge04068	0.0263	0.215	I79_011670|1.36212128918;I79_023216|1.26451712436;H671_4g13394|1.26027573605;I79_004712|1.22135822809	4	144	72	9172	http://www.kegg.jp/kegg-bin/show_pathway?cge04068/cge:100757702%09red/cge:100765197%09red/cge:100755226%09red/cge:100769460%09red	Environmental Information Processing	Signal transduction
Caffeine metabolism	cge00232	0.0386	0.3	nat|1.22213117384	1	5	72	9172	http://www.kegg.jp/kegg-bin/show_pathway?cge00232/cge:100689282%09red	Metabolism	Biosynthesis of other secondary metabolites
Pyruvate metabolism	cge00620	0.0409	0.303	I79_009782|1.2099122179;I79_014297|1.20525147526	2	41	72	9172	http://www.kegg.jp/kegg-bin/show_pathway?cge00620/cge:100760000%09red/cge:100771311%09red	Metabolism	Carbohydrate metabolism
Drug metabolism - other enzymes	cge00983	0.0459	0.316	IMPDH2|1.32901181423;H671_4g13027|1.20771501365;nat|1.22213117384	3	102	72	9172	http://www.kegg.jp/kegg-bin/show_pathway?cge00983/cge:100689398%09red/cge:100756786%09red/cge:100689282%09red	Metabolism	Xenobiotics biodegradation and metabolism
Gap junction	cge04540	0.0481	0.316	I79_015306|1.21434310048;I79_008223|1.25284339005;I79_015000|1.22618295935	3	104	72	9172	http://www.kegg.jp/kegg-bin/show_pathway?cge04540/cge:100767686%09red/cge:100763390%09red/cge:100766716%09red	Cellular Processes	Cellular community - eukaryotes
Ras signaling pathway	cge04014	0.0489	0.316	I79_011670|1.36212128918;I79_004712|1.22135822809;I79_016325|1.21783809422;I79_019587|0.82183877337;I79_006261|0.759924595789	5	254	72	9172	http://www.kegg.jp/kegg-bin/show_pathway?cge04014/cge:100757702%09red/cge:100769460%09red/cge:100756078%09red/cge:100757536%09yellow/cge:100757206%09yellow	Environmental Information Processing	Signal transduction
Glucagon signaling pathway	cge04922	0.0504	0.316	I79_023216|1.26451712436;H671_4g13394|1.26027573605;I79_004712|1.22135822809	3	106	72	9172	http://www.kegg.jp/kegg-bin/show_pathway?cge04922/cge:100765197%09red/cge:100755226%09red/cge:100769460%09red	Organismal Systems	Endocrine system
Cysteine and methionine metabolism	cge00270	0.0627	0.378	I79_007494|1.22372566803;MRI1|1.2542065823	2	52	72	9172	http://www.kegg.jp/kegg-bin/show_pathway?cge00270/cge:100750969%09red/cge:100765916%09red	Metabolism	Amino acid metabolism
Valine, leucine and isoleucine degradation	cge00280	0.0781	0.449	I79_012110|1.25362248439;I79_009782|1.2099122179	2	59	72	9172	http://www.kegg.jp/kegg-bin/show_pathway?cge00280/cge:100762235%09red/cge:100760000%09red	Metabolism	Amino acid metabolism
Cholinergic synapse	cge04725	0.0806	0.449	I79_004712|1.22135822809;I79_019587|0.82183877337;I79_006261|0.759924595789	3	129	72	9172	http://www.kegg.jp/kegg-bin/show_pathway?cge04725/cge:100769460%09red/cge:100757536%09yellow/cge:100757206%09yellow	Organismal Systems	Nervous system
Axon guidance	cge04360	0.0826	0.449	I79_012342|1.21938751985;I79_021805|1.3676931086;ilk|1.24356822609;I79_007690|1.32245778956	4	210	72	9172	http://www.kegg.jp/kegg-bin/show_pathway?cge04360/cge:100759148%09red/cge:100760435%09red/cge:100689388%09red/cge:100762907%09red	Organismal Systems	Development and regeneration
Dopaminergic synapse	cge04728	0.0865	0.455	I79_004712|1.22135822809;I79_019587|0.82183877337;I79_006261|0.759924595789	3	133	72	9172	http://www.kegg.jp/kegg-bin/show_pathway?cge04728/cge:100769460%09red/cge:100757536%09yellow/cge:100757206%09yellow	Organismal Systems	Nervous system
Glycerolipid metabolism	cge00561	0.104	0.489	I79_009926|1.31774970129;I79_021963|1.30033877462	2	70	72	9172	http://www.kegg.jp/kegg-bin/show_pathway?cge00561/cge:100751272%09red/cge:100689318%09red	Metabolism	Lipid metabolism
Glycolysis / Gluconeogenesis	cge00010	0.107	0.489	I79_018355|1.26641796452;I79_000029|1.40738759723	2	71	72	9172	http://www.kegg.jp/kegg-bin/show_pathway?cge00010/cge:100771717%09red/cge:100751501%09red	Metabolism	Carbohydrate metabolism
Adipocytokine signaling pathway	cge04920	0.109	0.489	H671_4g13394|1.26027573605;I79_004712|1.22135822809	2	72	72	9172	http://www.kegg.jp/kegg-bin/show_pathway?cge04920/cge:100755226%09red/cge:100769460%09red	Organismal Systems	Endocrine system
Ubiquitin mediated proteolysis	cge04120	0.112	0.489	Uba1|1.21316231505;I79_009507|1.31912837074;I79_017474|1.34062748496	3	149	72	9172	http://www.kegg.jp/kegg-bin/show_pathway?cge04120/cge:100769040%09red/cge:100750565%09red/cge:100773164%09red	Genetic Information Processing	Folding, sorting and degradation
Longevity regulating pathway - multiple species	cge04213	0.115	0.489	H671_4g13394|1.26027573605;I79_004712|1.22135822809	2	74	72	9172	http://www.kegg.jp/kegg-bin/show_pathway?cge04213/cge:100755226%09red/cge:100769460%09red	Organismal Systems	Aging
Glutathione metabolism	cge00480	0.117	0.489	I79_023445|1.29564045232;I79_017921|1.20713751349	2	75	72	9172	http://www.kegg.jp/kegg-bin/show_pathway?cge00480/cge:100765199%09red/cge:100761591%09red	Metabolism	Metabolism of other amino acids
Endometrial cancer	cge05213	0.117	0.489	ilk|1.24356822609;I79_004712|1.22135822809	2	75	72	9172	http://www.kegg.jp/kegg-bin/show_pathway?cge05213/cge:100689388%09red/cge:100769460%09red	Human Diseases	Cancer: specific types
Bacterial invasion of epithelial cells	cge05100	0.117	0.489	I79_017919|1.20587097669;ilk|1.24356822609	2	75	72	9172	http://www.kegg.jp/kegg-bin/show_pathway?cge05100/cge:100761011%09red/cge:100689388%09red	Human Diseases	Infectious disease: bacterial
Selenocompound metabolism	cge00450	0.125	0.503	I79_024353|1.23267740091	1	17	72	9172	http://www.kegg.jp/kegg-bin/show_pathway?cge00450/cge:100762413%09red	Metabolism	Metabolism of other amino acids
Insulin signaling pathway	cge04910	0.127	0.503	I79_002427|1.34888440572;H671_4g13394|1.26027573605;I79_004712|1.22135822809	3	158	72	9172	http://www.kegg.jp/kegg-bin/show_pathway?cge04910/cge:100689207%09red/cge:100755226%09red/cge:100769460%09red	Organismal Systems	Endocrine system
Biosynthesis of amino acids	cge01230	0.133	0.503	I79_018355|1.26641796452;I79_000029|1.40738759723	2	81	72	9172	http://www.kegg.jp/kegg-bin/show_pathway?cge01230/cge:100771717%09red/cge:100751501%09red	Metabolism	Global and overview maps
Central carbon metabolism in cancer	cge05230	0.133	0.503	I79_000029|1.40738759723;I79_004712|1.22135822809	2	81	72	9172	http://www.kegg.jp/kegg-bin/show_pathway?cge05230/cge:100751501%09red/cge:100769460%09red	Human Diseases	Cancer: overview
Pantothenate and CoA biosynthesis	cge00770	0.139	0.516	I79_022280|1.25365396481	1	19	72	9172	http://www.kegg.jp/kegg-bin/show_pathway?cge00770/cge:100768962%09red	Metabolism	Metabolism of cofactors and vitamins
Non-small cell lung cancer	cge05223	0.144	0.517	I79_011670|1.36212128918;I79_004712|1.22135822809	2	85	72	9172	http://www.kegg.jp/kegg-bin/show_pathway?cge05223/cge:100757702%09red/cge:100769460%09red	Human Diseases	Cancer: specific types
Fatty acid biosynthesis	cge00061	0.146	0.517	I79_002427|1.34888440572	1	20	72	9172	http://www.kegg.jp/kegg-bin/show_pathway?cge00061/cge:100689207%09red	Metabolism	Lipid metabolism
PPAR signaling pathway	cge03320	0.157	0.538	ilk|1.24356822609;I79_016396|0.751597900824	2	90	72	9172	http://www.kegg.jp/kegg-bin/show_pathway?cge03320/cge:100689388%09red/cge:100751184%09yellow	Organismal Systems	Endocrine system
Cardiac muscle contraction	cge04260	0.16	0.538	COX3|0.797953956931;I79_009246|0.802750535257	2	91	72	9172	http://www.kegg.jp/kegg-bin/show_pathway?cge04260/cge:3979189%09yellow/cge:100768142%09yellow	Organismal Systems	Circulatory system
GABAergic synapse	cge04727	0.163	0.538	I79_019587|0.82183877337;I79_006261|0.759924595789	2	92	72	9172	http://www.kegg.jp/kegg-bin/show_pathway?cge04727/cge:100757536%09yellow/cge:100757206%09yellow	Organismal Systems	Nervous system
Pancreatic cancer	cge05212	0.165	0.538	I79_004712|1.22135822809;I79_016325|1.21783809422	2	93	72	9172	http://www.kegg.jp/kegg-bin/show_pathway?cge05212/cge:100769460%09red/cge:100756078%09red	Human Diseases	Cancer: specific types
Morphine addiction	cge05032	0.168	0.538	I79_019587|0.82183877337;I79_006261|0.759924595789	2	94	72	9172	http://www.kegg.jp/kegg-bin/show_pathway?cge05032/cge:100757536%09yellow/cge:100757206%09yellow	Human Diseases	Substance dependence
Phenylalanine metabolism	cge00360	0.173	0.541	I79_015933|1.31749153703	1	24	72	9172	http://www.kegg.jp/kegg-bin/show_pathway?cge00360/cge:100766328%09red	Metabolism	Amino acid metabolism
Circadian entrainment	cge04713	0.185	0.548	I79_019587|0.82183877337;I79_006261|0.759924595789	2	100	72	9172	http://www.kegg.jp/kegg-bin/show_pathway?cge04713/cge:100757536%09yellow/cge:100757206%09yellow	Organismal Systems	Environmental adaptation
Longevity regulating pathway	cge04211	0.191	0.548	H671_4g13394|1.26027573605;I79_004712|1.22135822809	2	102	72	9172	http://www.kegg.jp/kegg-bin/show_pathway?cge04211/cge:100755226%09red/cge:100769460%09red	Organismal Systems	Aging
Fc gamma R-mediated phagocytosis	cge04666	0.191	0.548	I79_021805|1.3676931086;I79_004712|1.22135822809	2	102	72	9172	http://www.kegg.jp/kegg-bin/show_pathway?cge04666/cge:100760435%09red/cge:100769460%09red	Organismal Systems	Immune system
Protein export	cge03060	0.192	0.548	I79_006305|0.788361998428	1	27	72	9172	http://www.kegg.jp/kegg-bin/show_pathway?cge03060/cge:100768703%09yellow	Genetic Information Processing	Folding, sorting and degradation
Progesterone-mediated oocyte maturation	cge04914	0.194	0.548	I79_015000|1.22618295935;I79_004712|1.22135822809	2	103	72	9172	http://www.kegg.jp/kegg-bin/show_pathway?cge04914/cge:100766716%09red/cge:100769460%09red	Organismal Systems	Endocrine system
Phagosome	cge04145	0.195	0.548	I79_015306|1.21434310048;I79_008223|1.25284339005;I79_006305|0.788361998428	3	194	72	9172	http://www.kegg.jp/kegg-bin/show_pathway?cge04145/cge:100767686%09red/cge:100763390%09red/cge:100768703%09yellow	Cellular Processes	Transport and catabolism
Chemokine signaling pathway	cge04062	0.203	0.561	I79_004712|1.22135822809;I79_019587|0.82183877337;I79_006261|0.759924595789	3	198	72	9172	http://www.kegg.jp/kegg-bin/show_pathway?cge04062/cge:100769460%09red/cge:100757536%09yellow/cge:100757206%09yellow	Organismal Systems	Immune system
Insulin resistance	cge04931	0.211	0.571	H671_4g13394|1.26027573605;I79_004712|1.22135822809	2	109	72	9172	http://www.kegg.jp/kegg-bin/show_pathway?cge04931/cge:100755226%09red/cge:100769460%09red	Human Diseases	Endocrine and metabolic disease
MAPK signaling pathway	cge04010	0.214	0.571	I79_011670|1.36212128918;I79_001579|1.20636885903;I79_004712|1.22135822809;I79_019587|0.82183877337	4	303	72	9172	http://www.kegg.jp/kegg-bin/show_pathway?cge04010/cge:100757702%09red/cge:100761807%09red/cge:100769460%09red/cge:100757536%09yellow	Environmental Information Processing	Signal transduction
Circadian rhythm	cge04710	0.217	0.571	H671_4g13394|1.26027573605	1	31	72	9172	http://www.kegg.jp/kegg-bin/show_pathway?cge04710/cge:100755226%09red	Organismal Systems	Environmental adaptation
Folate biosynthesis	cge00790	0.223	0.571	I79_016036|1.2554070998	1	32	72	9172	http://www.kegg.jp/kegg-bin/show_pathway?cge00790/cge:100767396%09red	Metabolism	Metabolism of cofactors and vitamins
Mucin type O-glycan biosynthesis	cge00512	0.229	0.571	I79_026007|1.22926982901	1	33	72	9172	http://www.kegg.jp/kegg-bin/show_pathway?cge00512/cge:100751243%09red	Metabolism	Glycan biosynthesis and metabolism
Glyoxylate and dicarboxylate metabolism	cge00630	0.229	0.571	I79_009782|1.2099122179	1	33	72	9172	http://www.kegg.jp/kegg-bin/show_pathway?cge00630/cge:100760000%09red	Metabolism	Carbohydrate metabolism
Glutamatergic synapse	cge04724	0.231	0.571	I79_019587|0.82183877337;I79_006261|0.759924595789	2	116	72	9172	http://www.kegg.jp/kegg-bin/show_pathway?cge04724/cge:100757536%09yellow/cge:100757206%09yellow	Organismal Systems	Nervous system
Biosynthesis of unsaturated fatty acids	cge01040	0.235	0.573	I79_016396|0.751597900824	1	34	72	9172	http://www.kegg.jp/kegg-bin/show_pathway?cge01040/cge:100751184%09yellow	Metabolism	Lipid metabolism
Propanoate metabolism	cge00640	0.241	0.579	I79_009782|1.2099122179	1	35	72	9172	http://www.kegg.jp/kegg-bin/show_pathway?cge00640/cge:100760000%09red	Metabolism	Carbohydrate metabolism
TNF signaling pathway	cge04668	0.257	0.593	I79_004712|1.22135822809;I79_004015|0.527345508199	2	125	72	9172	http://www.kegg.jp/kegg-bin/show_pathway?cge04668/cge:100769460%09red/cge:100753192%09yellow	Environmental Information Processing	Signal transduction
DNA replication	cge03030	0.259	0.593	I79_013471|1.29960325721	1	38	72	9172	http://www.kegg.jp/kegg-bin/show_pathway?cge03030/cge:100762443%09red	Genetic Information Processing	Replication and repair
Regulation of actin cytoskeleton	cge04810	0.261	0.593	I79_015278|1.20742097492;I79_021805|1.3676931086;I79_019587|0.82183877337	3	226	72	9172	http://www.kegg.jp/kegg-bin/show_pathway?cge04810/cge:100762541%09red/cge:100760435%09red/cge:100757536%09yellow	Cellular Processes	Cell motility
Porphyrin and chlorophyll metabolism	cge00860	0.265	0.593	H671_3g9535|0.791900926328	1	39	72	9172	http://www.kegg.jp/kegg-bin/show_pathway?cge00860/cge:100751499%09yellow	Metabolism	Metabolism of cofactors and vitamins
Proteoglycans in cancer	cge05205	0.266	0.593	I79_015278|1.20742097492;I79_004712|1.22135822809;I79_010811|0.778576902966	3	228	72	9172	http://www.kegg.jp/kegg-bin/show_pathway?cge05205/cge:100762541%09red/cge:100769460%09red/cge:100756152%09yellow	Human Diseases	Cancer: overview
Serotonergic synapse	cge04726	0.284	0.622	I79_019587|0.82183877337;I79_006261|0.759924595789	2	134	72	9172	http://www.kegg.jp/kegg-bin/show_pathway?cge04726/cge:100757536%09yellow/cge:100757206%09yellow	Organismal Systems	Nervous system
Tyrosine metabolism	cge00350	0.288	0.622	I79_015933|1.31749153703	1	43	72	9172	http://www.kegg.jp/kegg-bin/show_pathway?cge00350/cge:100766328%09red	Metabolism	Amino acid metabolism
Primary immunodeficiency	cge05340	0.294	0.622	I79_004606|1.3605861214	1	44	72	9172	http://www.kegg.jp/kegg-bin/show_pathway?cge05340/cge:100770896%09red	Human Diseases	Immune disease
Carbohydrate digestion and absorption	cge04973	0.294	0.622	I79_004712|1.22135822809	1	44	72	9172	http://www.kegg.jp/kegg-bin/show_pathway?cge04973/cge:100769460%09red	Organismal Systems	Digestive system
Pathways in cancer	cge05200	0.305	0.629	I79_011670|1.36212128918;I79_004712|1.22135822809;I79_016325|1.21783809422;I79_014883|1.73739113404;I79_019587|0.82183877337;I79_006261|0.759924595789	6	581	72	9172	http://www.kegg.jp/kegg-bin/show_pathway?cge05200/cge:100757702%09red/cge:100769460%09red/cge:100756078%09red/cge:100762738%09red/cge:100757536%09yellow/cge:100757206%09yellow	Human Diseases	Cancer: overview
Cocaine addiction	cge05030	0.305	0.629	I79_007690|1.32245778956	1	46	72	9172	http://www.kegg.jp/kegg-bin/show_pathway?cge05030/cge:100762907%09red	Human Diseases	Substance dependence
Retrograde endocannabinoid signaling	cge04723	0.33	0.672	I79_019587|0.82183877337;I79_006261|0.759924595789	2	150	72	9172	http://www.kegg.jp/kegg-bin/show_pathway?cge04723/cge:100757536%09yellow/cge:100757206%09yellow	Organismal Systems	Nervous system
Tryptophan metabolism	cge00380	0.337	0.678	I79_009782|1.2099122179	1	52	72	9172	http://www.kegg.jp/kegg-bin/show_pathway?cge00380/cge:100760000%09red	Metabolism	Amino acid metabolism
Fatty acid degradation	cge00071	0.342	0.68	I79_009782|1.2099122179	1	53	72	9172	http://www.kegg.jp/kegg-bin/show_pathway?cge00071/cge:100760000%09red	Metabolism	Lipid metabolism
Hedgehog signaling pathway	cge04340	0.358	0.696	I79_014883|1.73739113404	1	56	72	9172	http://www.kegg.jp/kegg-bin/show_pathway?cge04340/cge:100762738%09red	Environmental Information Processing	Signal transduction
Regulation of lipolysis in adipocytes	cge04923	0.363	0.696	I79_004712|1.22135822809	1	57	72	9172	http://www.kegg.jp/kegg-bin/show_pathway?cge04923/cge:100769460%09red	Organismal Systems	Endocrine system
Amino sugar and nucleotide sugar metabolism	cge00520	0.363	0.696	I79_000908|1.3974975979	1	57	72	9172	http://www.kegg.jp/kegg-bin/show_pathway?cge00520/cge:100762575%09red	Metabolism	Carbohydrate metabolism
Lysine degradation	cge00310	0.388	0.727	I79_009782|1.2099122179	1	62	72	9172	http://www.kegg.jp/kegg-bin/show_pathway?cge00310/cge:100760000%09red	Metabolism	Amino acid metabolism
Apoptosis	cge04210	0.39	0.727	I79_015306|1.21434310048;I79_004712|1.22135822809	2	171	72	9172	http://www.kegg.jp/kegg-bin/show_pathway?cge04210/cge:100767686%09red/cge:100769460%09red	Cellular Processes	Cell growth and death
Basal cell carcinoma	cge05217	0.392	0.727	I79_014883|1.73739113404	1	63	72	9172	http://www.kegg.jp/kegg-bin/show_pathway?cge05217/cge:100762738%09red	Human Diseases	Cancer: specific types
Alzheimer disease	cge05010	0.401	0.734	I79_007690|1.32245778956;I79_017235|0.800809205341;COX3|0.797953956931;I79_009246|0.802750535257	4	409	72	9172	http://www.kegg.jp/kegg-bin/show_pathway?cge05010/cge:100762907%09red/cge:100754039%09yellow/cge:3979189%09yellow/cge:100768142%09yellow	Human Diseases	Neurodegenerative disease
JAK-STAT signaling pathway	cge04630	0.417	0.756	I79_004712|1.22135822809;I79_010231|0.823036669345	2	181	72	9172	http://www.kegg.jp/kegg-bin/show_pathway?cge04630/cge:100769460%09red/cge:100767181%09yellow	Environmental Information Processing	Signal transduction
Inositol phosphate metabolism	cge00562	0.443	0.756	H671_3g9036|0.829258823855	1	74	72	9172	http://www.kegg.jp/kegg-bin/show_pathway?cge00562/cge:100750801%09yellow	Metabolism	Carbohydrate metabolism
Pertussis	cge05133	0.448	0.756	I79_021805|1.3676931086	1	75	72	9172	http://www.kegg.jp/kegg-bin/show_pathway?cge05133/cge:100760435%09red	Human Diseases	Infectious disease: bacterial
VEGF signaling pathway	cge04370	0.448	0.756	I79_004712|1.22135822809	1	75	72	9172	http://www.kegg.jp/kegg-bin/show_pathway?cge04370/cge:100769460%09red	Environmental Information Processing	Signal transduction
Gastric acid secretion	cge04971	0.452	0.756	I79_015278|1.20742097492	1	76	72	9172	http://www.kegg.jp/kegg-bin/show_pathway?cge04971/cge:100762541%09red	Organismal Systems	Digestive system
Signaling pathways regulating pluripotency of stem cells	cge04550	0.455	0.756	I79_004712|1.22135822809;I79_010231|0.823036669345	2	195	72	9172	http://www.kegg.jp/kegg-bin/show_pathway?cge04550/cge:100769460%09red/cge:100767181%09yellow	Cellular Processes	Cellular community - eukaryotes
Huntington disease	cge05016	0.464	0.756	I79_017235|0.800809205341;COX3|0.797953956931;I79_009246|0.802750535257	3	321	72	9172	http://www.kegg.jp/kegg-bin/show_pathway?cge05016/cge:100754039%09yellow/cge:3979189%09yellow/cge:100768142%09yellow	Human Diseases	Neurodegenerative disease
p53 signaling pathway	cge04115	0.469	0.756	I79_015000|1.22618295935	1	80	72	9172	http://www.kegg.jp/kegg-bin/show_pathway?cge04115/cge:100766716%09red	Cellular Processes	Cell growth and death
Focal adhesion	cge04510	0.476	0.756	ilk|1.24356822609;I79_004712|1.22135822809	2	203	72	9172	http://www.kegg.jp/kegg-bin/show_pathway?cge04510/cge:100689388%09red/cge:100769460%09red	Cellular Processes	Cellular community - eukaryotes
RNA degradation	cge03018	0.477	0.756	I79_000029|1.40738759723	1	82	72	9172	http://www.kegg.jp/kegg-bin/show_pathway?cge03018/cge:100751501%09red	Genetic Information Processing	Folding, sorting and degradation
Acute myeloid leukemia	cge05221	0.477	0.756	I79_004712|1.22135822809	1	82	72	9172	http://www.kegg.jp/kegg-bin/show_pathway?cge05221/cge:100769460%09red	Human Diseases	Cancer: specific types
Tuberculosis	cge05152	0.478	0.756	I79_004712|1.22135822809;I79_004606|1.3605861214	2	204	72	9172	http://www.kegg.jp/kegg-bin/show_pathway?cge05152/cge:100769460%09red/cge:100770896%09red	Human Diseases	Infectious disease: bacterial
Alcoholism	cge05034	0.481	0.756	I79_019587|0.82183877337;I79_006261|0.759924595789	2	205	72	9172	http://www.kegg.jp/kegg-bin/show_pathway?cge05034/cge:100757536%09yellow/cge:100757206%09yellow	Human Diseases	Substance dependence
Renal cell carcinoma	cge05211	0.486	0.756	I79_004712|1.22135822809	1	84	72	9172	http://www.kegg.jp/kegg-bin/show_pathway?cge05211/cge:100769460%09red	Human Diseases	Cancer: specific types
Melanoma	cge05218	0.494	0.756	I79_004712|1.22135822809	1	86	72	9172	http://www.kegg.jp/kegg-bin/show_pathway?cge05218/cge:100769460%09red	Human Diseases	Cancer: specific types
Peroxisome	cge04146	0.502	0.756	I79_002954|1.2144758056	1	88	72	9172	http://www.kegg.jp/kegg-bin/show_pathway?cge04146/cge:100689332%09red	Cellular Processes	Transport and catabolism
Fc epsilon RI signaling pathway	cge04664	0.506	0.756	I79_004712|1.22135822809	1	89	72	9172	http://www.kegg.jp/kegg-bin/show_pathway?cge04664/cge:100769460%09red	Organismal Systems	Immune system
Glioma	cge05214	0.506	0.756	I79_004712|1.22135822809	1	89	72	9172	http://www.kegg.jp/kegg-bin/show_pathway?cge05214/cge:100769460%09red	Human Diseases	Cancer: specific types
cAMP signaling pathway	cge04024	0.511	0.756	I79_004712|1.22135822809;I79_014883|1.73739113404	2	217	72	9172	http://www.kegg.jp/kegg-bin/show_pathway?cge04024/cge:100769460%09red/cge:100762738%09red	Environmental Information Processing	Signal transduction
Hypertrophic cardiomyopathy	cge05410	0.514	0.756	H671_4g13394|1.26027573605	1	91	72	9172	http://www.kegg.jp/kegg-bin/show_pathway?cge05410/cge:100755226%09red	Human Diseases	Cardiovascular disease
Antigen processing and presentation	cge04612	0.517	0.756	I79_004606|1.3605861214	1	92	72	9172	http://www.kegg.jp/kegg-bin/show_pathway?cge04612/cge:100770896%09red	Organismal Systems	Immune system
Chronic myeloid leukemia	cge05220	0.517	0.756	I79_004712|1.22135822809	1	92	72	9172	http://www.kegg.jp/kegg-bin/show_pathway?cge05220/cge:100769460%09red	Human Diseases	Cancer: specific types
Metabolism of xenobiotics by cytochrome P450	cge00980	0.521	0.756	H671_2g6290|1.2691890645	1	93	72	9172	http://www.kegg.jp/kegg-bin/show_pathway?cge00980/cge:100751755%09red	Metabolism	Xenobiotics biodegradation and metabolism
B cell receptor signaling pathway	cge04662	0.533	0.756	I79_004712|1.22135822809	1	96	72	9172	http://www.kegg.jp/kegg-bin/show_pathway?cge04662/cge:100769460%09red	Organismal Systems	Immune system
ErbB signaling pathway	cge04012	0.54	0.756	I79_004712|1.22135822809	1	98	72	9172	http://www.kegg.jp/kegg-bin/show_pathway?cge04012/cge:100769460%09red	Environmental Information Processing	Signal transduction
Viral carcinogenesis	cge05203	0.54	0.756	I79_015000|1.22618295935;I79_010231|0.823036669345	2	229	72	9172	http://www.kegg.jp/kegg-bin/show_pathway?cge05203/cge:100766716%09red/cge:100767181%09yellow	Human Diseases	Cancer: overview
Phosphatidylinositol signaling system	cge04070	0.544	0.756	H671_3g9036|0.829258823855	1	99	72	9172	http://www.kegg.jp/kegg-bin/show_pathway?cge04070/cge:100750801%09yellow	Environmental Information Processing	Signal transduction
Prolactin signaling pathway	cge04917	0.544	0.756	I79_004712|1.22135822809	1	99	72	9172	http://www.kegg.jp/kegg-bin/show_pathway?cge04917/cge:100769460%09red	Organismal Systems	Endocrine system
Small cell lung cancer	cge05222	0.554	0.756	I79_004712|1.22135822809	1	102	72	9172	http://www.kegg.jp/kegg-bin/show_pathway?cge05222/cge:100769460%09red	Human Diseases	Cancer: specific types
Amoebiasis	cge05146	0.558	0.756	I79_022109|1.2649461374	1	103	72	9172	http://www.kegg.jp/kegg-bin/show_pathway?cge05146/cge:100760352%09red	Human Diseases	Infectious disease: parasitic
Chagas disease	cge05142	0.565	0.756	I79_004712|1.22135822809	1	105	72	9172	http://www.kegg.jp/kegg-bin/show_pathway?cge05142/cge:100769460%09red	Human Diseases	Infectious disease: parasitic
Toll-like receptor signaling pathway	cge04620	0.568	0.756	I79_004712|1.22135822809	1	106	72	9172	http://www.kegg.jp/kegg-bin/show_pathway?cge04620/cge:100769460%09red	Organismal Systems	Immune system
Glycerophospholipid metabolism	cge00564	0.582	0.756	H671_3g9036|0.829258823855	1	110	72	9172	http://www.kegg.jp/kegg-bin/show_pathway?cge00564/cge:100750801%09yellow	Metabolism	Lipid metabolism
Colorectal cancer	cge05210	0.585	0.756	I79_004712|1.22135822809	1	111	72	9172	http://www.kegg.jp/kegg-bin/show_pathway?cge05210/cge:100769460%09red	Human Diseases	Cancer: specific types
Chemical carcinogenesis	cge05204	0.589	0.756	nat|1.22213117384	1	112	72	9172	http://www.kegg.jp/kegg-bin/show_pathway?cge05204/cge:100689282%09red	Human Diseases	Cancer: overview
Prostate cancer	cge05215	0.592	0.756	I79_004712|1.22135822809	1	113	72	9172	http://www.kegg.jp/kegg-bin/show_pathway?cge05215/cge:100769460%09red	Human Diseases	Cancer: specific types
Epstein-Barr virus infection	cge05169	0.595	0.756	I79_015000|1.22618295935;I79_004712|1.22135822809	2	253	72	9172	http://www.kegg.jp/kegg-bin/show_pathway?cge05169/cge:100766716%09red/cge:100769460%09red	Human Diseases	Infectious disease: viral
Choline metabolism in cancer	cge05231	0.595	0.756	I79_004712|1.22135822809	1	114	72	9172	http://www.kegg.jp/kegg-bin/show_pathway?cge05231/cge:100769460%09red	Human Diseases	Cancer: overview
Leukocyte transendothelial migration	cge04670	0.598	0.756	I79_015278|1.20742097492	1	115	72	9172	http://www.kegg.jp/kegg-bin/show_pathway?cge04670/cge:100762541%09red	Organismal Systems	Immune system
AGE-RAGE signaling pathway in diabetic complications	cge04933	0.601	0.756	I79_004712|1.22135822809	1	116	72	9172	http://www.kegg.jp/kegg-bin/show_pathway?cge04933/cge:100769460%09red	Human Diseases	Endocrine and metabolic disease
HIF-1 signaling pathway	cge04066	0.611	0.756	I79_004712|1.22135822809	1	119	72	9172	http://www.kegg.jp/kegg-bin/show_pathway?cge04066/cge:100769460%09red	Environmental Information Processing	Signal transduction
T cell receptor signaling pathway	cge04660	0.611	0.756	I79_004712|1.22135822809	1	119	72	9172	http://www.kegg.jp/kegg-bin/show_pathway?cge04660/cge:100769460%09red	Organismal Systems	Immune system
Toxoplasmosis	cge05145	0.617	0.756	I79_004712|1.22135822809	1	121	72	9172	http://www.kegg.jp/kegg-bin/show_pathway?cge05145/cge:100769460%09red	Human Diseases	Infectious disease: parasitic
Oocyte meiosis	cge04114	0.617	0.756	I79_015000|1.22618295935	1	121	72	9172	http://www.kegg.jp/kegg-bin/show_pathway?cge04114/cge:100766716%09red	Cellular Processes	Cell growth and death
PI3K-Akt signaling pathway	cge04151	0.631	0.758	I79_004712|1.22135822809;I79_019587|0.82183877337;I79_006261|0.759924595789	3	410	72	9172	http://www.kegg.jp/kegg-bin/show_pathway?cge04151/cge:100769460%09red/cge:100757536%09yellow/cge:100757206%09yellow	Environmental Information Processing	Signal transduction
Cell cycle	cge04110	0.632	0.758	I79_015000|1.22618295935	1	126	72	9172	http://www.kegg.jp/kegg-bin/show_pathway?cge04110/cge:100766716%09red	Cellular Processes	Cell growth and death
Platelet activation	cge04611	0.632	0.758	I79_004712|1.22135822809	1	126	72	9172	http://www.kegg.jp/kegg-bin/show_pathway?cge04611/cge:100769460%09red	Organismal Systems	Immune system
Osteoclast differentiation	cge04380	0.638	0.759	I79_004712|1.22135822809	1	128	72	9172	http://www.kegg.jp/kegg-bin/show_pathway?cge04380/cge:100769460%09red	Organismal Systems	Development and regeneration
TGF-beta signaling pathway	cge04350	0.658	0.77	I79_010811|0.778576902966	1	135	72	9172	http://www.kegg.jp/kegg-bin/show_pathway?cge04350/cge:100756152%09yellow	Environmental Information Processing	Signal transduction
Neurotrophin signaling pathway	cge04722	0.663	0.77	I79_004712|1.22135822809	1	137	72	9172	http://www.kegg.jp/kegg-bin/show_pathway?cge04722/cge:100769460%09red	Organismal Systems	Nervous system
Thyroid hormone signaling pathway	cge04919	0.663	0.77	I79_004712|1.22135822809	1	137	72	9172	http://www.kegg.jp/kegg-bin/show_pathway?cge04919/cge:100769460%09red	Organismal Systems	Endocrine system
Sphingolipid signaling pathway	cge04071	0.666	0.77	I79_004712|1.22135822809	1	138	72	9172	http://www.kegg.jp/kegg-bin/show_pathway?cge04071/cge:100769460%09red	Environmental Information Processing	Signal transduction
Lysosome	cge04142	0.671	0.77	I79_005452|0.743315756441	1	140	72	9172	http://www.kegg.jp/kegg-bin/show_pathway?cge04142/cge:100759507%09yellow	Cellular Processes	Transport and catabolism
Estrogen signaling pathway	cge04915	0.691	0.788	I79_004712|1.22135822809	1	148	72	9172	http://www.kegg.jp/kegg-bin/show_pathway?cge04915/cge:100769460%09red	Organismal Systems	Endocrine system
Adrenergic signaling in cardiomyocytes	cge04261	0.696	0.788	I79_004712|1.22135822809	1	150	72	9172	http://www.kegg.jp/kegg-bin/show_pathway?cge04261/cge:100769460%09red	Organismal Systems	Circulatory system
Measles	cge05162	0.733	0.808	I79_004712|1.22135822809	1	166	72	9172	http://www.kegg.jp/kegg-bin/show_pathway?cge05162/cge:100769460%09red	Human Diseases	Infectious disease: viral
Protein processing in endoplasmic reticulum	cge04141	0.733	0.808	I79_006305|0.788361998428	1	166	72	9172	http://www.kegg.jp/kegg-bin/show_pathway?cge04141/cge:100768703%09yellow	Genetic Information Processing	Folding, sorting and degradation
Wnt signaling pathway	cge04310	0.733	0.808	I79_003304|1.21044748394	1	166	72	9172	http://www.kegg.jp/kegg-bin/show_pathway?cge04310/cge:100752498%09red	Environmental Information Processing	Signal transduction
Oxytocin signaling pathway	cge04921	0.739	0.808	H671_4g13394|1.26027573605	1	169	72	9172	http://www.kegg.jp/kegg-bin/show_pathway?cge04921/cge:100755226%09red	Organismal Systems	Endocrine system
Tight junction	cge04530	0.743	0.808	I79_004712|1.22135822809	1	171	72	9172	http://www.kegg.jp/kegg-bin/show_pathway?cge04530/cge:100769460%09red	Cellular Processes	Cellular community - eukaryotes
cGMP-PKG signaling pathway	cge04022	0.743	0.808	I79_004712|1.22135822809	1	171	72	9172	http://www.kegg.jp/kegg-bin/show_pathway?cge04022/cge:100769460%09red	Environmental Information Processing	Signal transduction
Phospholipase D signaling pathway	cge04072	0.75	0.809	I79_004712|1.22135822809	1	174	72	9172	http://www.kegg.jp/kegg-bin/show_pathway?cge04072/cge:100769460%09red	Environmental Information Processing	Signal transduction
mTOR signaling pathway	cge04150	0.774	0.83	I79_004712|1.22135822809	1	187	72	9172	http://www.kegg.jp/kegg-bin/show_pathway?cge04150/cge:100769460%09red	Environmental Information Processing	Signal transduction
Hepatitis B	cge05161	0.78	0.831	I79_004712|1.22135822809	1	190	72	9172	http://www.kegg.jp/kegg-bin/show_pathway?cge05161/cge:100769460%09red	Human Diseases	Infectious disease: viral
Influenza A	cge05164	0.788	0.833	I79_004712|1.22135822809	1	195	72	9172	http://www.kegg.jp/kegg-bin/show_pathway?cge05164/cge:100769460%09red	Human Diseases	Infectious disease: viral
Hepatitis C	cge05160	0.792	0.833	I79_004712|1.22135822809	1	197	72	9172	http://www.kegg.jp/kegg-bin/show_pathway?cge05160/cge:100769460%09red	Human Diseases	Infectious disease: viral
RNA transport	cge03013	0.797	0.833	H671_4g13171|1.20673095356	1	200	72	9172	http://www.kegg.jp/kegg-bin/show_pathway?cge03013/cge:100763323%09red	Genetic Information Processing	Translation
Rap1 signaling pathway	cge04015	0.834	0.866	I79_004712|1.22135822809	1	225	72	9172	http://www.kegg.jp/kegg-bin/show_pathway?cge04015/cge:100769460%09red	Environmental Information Processing	Signal transduction
Salmonella infection	cge05132	0.843	0.87	I79_017919|1.20587097669	1	232	72	9172	http://www.kegg.jp/kegg-bin/show_pathway?cge05132/cge:100761011%09red	Human Diseases	Infectious disease: bacterial
MicroRNAs in cancer	cge05206	0.873	0.889	I79_015278|1.20742097492	1	258	72	9172	http://www.kegg.jp/kegg-bin/show_pathway?cge05206/cge:100762541%09red	Human Diseases	Cancer: overview
Human T-cell leukemia virus 1 infection	cge05166	0.874	0.889	I79_004712|1.22135822809	1	259	72	9172	http://www.kegg.jp/kegg-bin/show_pathway?cge05166/cge:100769460%09red	Human Diseases	Infectious disease: viral
Endocytosis	cge04144	0.878	0.889	I79_001516|1.29202172798	1	263	72	9172	http://www.kegg.jp/kegg-bin/show_pathway?cge04144/cge:100770771%09red	Cellular Processes	Transport and catabolism
Cytokine-cytokine receptor interaction	cge04060	0.904	0.909	I79_010231|0.823036669345	1	292	72	9172	http://www.kegg.jp/kegg-bin/show_pathway?cge04060/cge:100767181%09yellow	Environmental Information Processing	Signaling molecules and interaction
Herpes simplex virus 1 infection	cge05168	0.992	0.992	I79_015000|1.22618295935	1	586	72	9172	http://www.kegg.jp/kegg-bin/show_pathway?cge05168/cge:100766716%09red	Human Diseases	Infectious disease: viral
