# Supplementary material for: Comparative Proteomic Profiling: Cellular Metabolisms Are Mainly Affected in Senecavirus A-Inoculated Cells at an Early Stage of Infection
Source: Viruses. 2021 May 31;13(6):1036. doi: 10.3390/v13061036 (PMC8226903; doi:10.3390/v13061036)
Supplement: Supplementary file 1 [file viruses-13-01036-s001.zip › viruses-1201879-supplementary/Supplementary S8.xlsx]

## Sheet: Upregulated DEPs
Accession	Description
G3HWE9	Tubulin alpha chain OS=Cricetulus griseus OX=10029 GN=I79_015306 PE=3 SV=1
A0A3L7GMZ2	Annexin (Fragment) OS=Cricetulus griseus OX=10029 GN=CgPICR_003865 PE=3 SV=1
G3HAN8	Adenosylhomocysteinase OS=Cricetulus griseus OX=10029 GN=CgPICR_001216 PE=3 SV=1
G3HES3	Chromosome segregation 1-like protein OS=Cricetulus griseus OX=10029 GN=I79_009067 PE=3 SV=1
G3IBG3	Ubiquitin-activating enzyme E1 OS=Cricetulus griseus OX=10029 GN=Uba1 PE=2 SV=1
G3I027	Heat shock protein 75 kDa, mitochondrial OS=Cricetulus griseus OX=10029 GN=I79_016693 PE=3 SV=1
A0A061HZ06	Actin-depolymerizing factor OS=Cricetulus griseus OX=10029 GN=H671_6g15713 PE=3 SV=1
A0A061IC58	Elongation factor 1-gamma OS=Cricetulus griseus OX=10029 GN=H671_3g9663 PE=4 SV=1
G3HBF7	Zinc finger CCCH domain-containing protein 14 OS=Cricetulus griseus OX=10029 GN=I79_007785 PE=3 SV=1
G3H229	Glutamine amidotransferase OS=Cricetulus griseus OX=10029 GN=I79_004230 PE=4 SV=1
G3I1Z7	Developmentally-regulated GTP-binding protein 1 OS=Cricetulus griseus OX=10029 GN=I79_017418 PE=4 SV=1
G3HBD4	Nucleoside diphosphate kinase OS=Cricetulus griseus OX=10029 GN=CgPICR_020542 PE=3 SV=1
A0A061II77	Ubiquitinyl hydrolase 1 OS=Cricetulus griseus OX=10029 GN=H671_1g3232 PE=3 SV=1
G3HP24	Isoleucyl-tRNA synthetase OS=Cricetulus griseus OX=10029 GN=I79_012527 PE=3 SV=1
G3H2B3	Kinesin-like protein OS=Cricetulus griseus OX=10029 GN=I79_004322 PE=3 SV=1
G3I366	Post-proline cleaving enzyme OS=Cricetulus griseus OX=10029 GN=I79_017867 PE=3 SV=1
C0SSX9	Integrin-linked protein kinase OS=Cricetulus griseus OX=10029 GN=ilk PE=2 SV=1
A0A3L7HDW4	Serine/threonine-protein phosphatase 2A activator OS=Cricetulus griseus OX=10029 GN=CgPICR_012506 PE=3 SV=1
A0A061HYZ1	Peroxiredoxin-6-like protein OS=Cricetulus griseus OX=10029 GN=H671_5g14835 PE=3 SV=1
G3ILW1	Calcium-activated neutral proteinase 1 OS=Cricetulus griseus OX=10029 GN=I79_024883 PE=3 SV=1
