# Supplementary material for: Comparative Proteomic Profiling: Cellular Metabolisms Are Mainly Affected in Senecavirus A-Inoculated Cells at an Early Stage of Infection
Source: Viruses. 2021 May 31;13(6):1036. doi: 10.3390/v13061036 (PMC8226903; doi:10.3390/v13061036)
Supplement: Supplementary file 1 [file viruses-13-01036-s001.zip › viruses-1201879-supplementary/Supplementary S9 (PRM-related data).xlsx]

## Sheet: Transition Results
Peptide	Protein	Replicate	Precursor Mz	Precursor Charge	Product Mz	Product Charge	Fragment Ion	Retention Time	Area
AVFVDLEPTVIDEIR	tr|G3HWE9|G3HWE9_CRIGR	C_1	858.464	2	1398.75	1	y12	50.97	2632854
AVFVDLEPTVIDEIR	tr|G3HWE9|G3HWE9_CRIGR	C_2	858.464	2	1398.75	1	y12	50.87	3175784
AVFVDLEPTVIDEIR	tr|G3HWE9|G3HWE9_CRIGR	C_3	858.464	2	1398.75	1	y12	50.87	1850159
AVFVDLEPTVIDEIR	tr|G3HWE9|G3HWE9_CRIGR	S_1	858.464	2	1398.75	1	y12	50.82	3870183
AVFVDLEPTVIDEIR	tr|G3HWE9|G3HWE9_CRIGR	S_2	858.464	2	1398.75	1	y12	50.83	4102082
AVFVDLEPTVIDEIR	tr|G3HWE9|G3HWE9_CRIGR	S_3	858.464	2	1398.75	1	y12	50.77	4430751
AVFVDLEPTVIDEIR	tr|G3HWE9|G3HWE9_CRIGR	C_1	858.464	2	1299.68	1	y11	50.97	9382708
AVFVDLEPTVIDEIR	tr|G3HWE9|G3HWE9_CRIGR	C_2	858.464	2	1299.68	1	y11	50.87	10396679
AVFVDLEPTVIDEIR	tr|G3HWE9|G3HWE9_CRIGR	C_3	858.464	2	1299.68	1	y11	50.87	6307568
AVFVDLEPTVIDEIR	tr|G3HWE9|G3HWE9_CRIGR	S_1	858.464	2	1299.68	1	y11	50.82	13739753
AVFVDLEPTVIDEIR	tr|G3HWE9|G3HWE9_CRIGR	S_2	858.464	2	1299.68	1	y11	50.83	14396342
AVFVDLEPTVIDEIR	tr|G3HWE9|G3HWE9_CRIGR	S_3	858.464	2	1299.68	1	y11	50.77	15738728
AVFVDLEPTVIDEIR	tr|G3HWE9|G3HWE9_CRIGR	C_1	858.464	2	1184.65	1	y10	50.97	5400579
AVFVDLEPTVIDEIR	tr|G3HWE9|G3HWE9_CRIGR	C_2	858.464	2	1184.65	1	y10	50.87	6141285
AVFVDLEPTVIDEIR	tr|G3HWE9|G3HWE9_CRIGR	C_3	858.464	2	1184.65	1	y10	50.87	3604552
AVFVDLEPTVIDEIR	tr|G3HWE9|G3HWE9_CRIGR	S_1	858.464	2	1184.65	1	y10	50.82	7846504
AVFVDLEPTVIDEIR	tr|G3HWE9|G3HWE9_CRIGR	S_2	858.464	2	1184.65	1	y10	50.83	8278067
AVFVDLEPTVIDEIR	tr|G3HWE9|G3HWE9_CRIGR	S_3	858.464	2	1184.65	1	y10	50.77	9240317
AVFVDLEPTVIDEIR	tr|G3HWE9|G3HWE9_CRIGR	C_1	858.464	2	1071.57	1	y9	50.97	8254526
AVFVDLEPTVIDEIR	tr|G3HWE9|G3HWE9_CRIGR	C_2	858.464	2	1071.57	1	y9	50.87	8974363
AVFVDLEPTVIDEIR	tr|G3HWE9|G3HWE9_CRIGR	C_3	858.464	2	1071.57	1	y9	50.87	5610599
AVFVDLEPTVIDEIR	tr|G3HWE9|G3HWE9_CRIGR	S_1	858.464	2	1071.57	1	y9	50.82	11994466
AVFVDLEPTVIDEIR	tr|G3HWE9|G3HWE9_CRIGR	S_2	858.464	2	1071.57	1	y9	50.83	12282017
AVFVDLEPTVIDEIR	tr|G3HWE9|G3HWE9_CRIGR	S_3	858.464	2	1071.57	1	y9	50.77	14053364
AVFVDLEPTVIDEIR	tr|G3HWE9|G3HWE9_CRIGR	C_1	858.464	2	942.525	1	y8	50.97	31772064
AVFVDLEPTVIDEIR	tr|G3HWE9|G3HWE9_CRIGR	C_2	858.464	2	942.525	1	y8	50.87	35393212
AVFVDLEPTVIDEIR	tr|G3HWE9|G3HWE9_CRIGR	C_3	858.464	2	942.525	1	y8	50.87	21367118
AVFVDLEPTVIDEIR	tr|G3HWE9|G3HWE9_CRIGR	S_1	858.464	2	942.525	1	y8	50.82	46071072
AVFVDLEPTVIDEIR	tr|G3HWE9|G3HWE9_CRIGR	S_2	858.464	2	942.525	1	y8	50.83	48970760
AVFVDLEPTVIDEIR	tr|G3HWE9|G3HWE9_CRIGR	S_3	858.464	2	942.525	1	y8	50.77	52951424
SIQFVDWCPTGFK	tr|G3HWE9|G3HWE9_CRIGR	C_1	792.879	2	1256.58	1	y10	48.55	197625680
SIQFVDWCPTGFK	tr|G3HWE9|G3HWE9_CRIGR	C_2	792.879	2	1256.58	1	y10	48.58	189525984
SIQFVDWCPTGFK	tr|G3HWE9|G3HWE9_CRIGR	C_3	792.879	2	1256.58	1	y10	48.53	204059936
SIQFVDWCPTGFK	tr|G3HWE9|G3HWE9_CRIGR	S_1	792.879	2	1256.58	1	y10	48.45	262528368
SIQFVDWCPTGFK	tr|G3HWE9|G3HWE9_CRIGR	S_2	792.879	2	1256.58	1	y10	48.76	236209632
SIQFVDWCPTGFK	tr|G3HWE9|G3HWE9_CRIGR	S_3	792.879	2	1256.58	1	y10	48.33	265811920
SIQFVDWCPTGFK	tr|G3HWE9|G3HWE9_CRIGR	C_1	792.879	2	1109.51	1	y9	48.55	231513216
SIQFVDWCPTGFK	tr|G3HWE9|G3HWE9_CRIGR	C_2	792.879	2	1109.51	1	y9	48.58	225858640
SIQFVDWCPTGFK	tr|G3HWE9|G3HWE9_CRIGR	C_3	792.879	2	1109.51	1	y9	48.53	236060752
SIQFVDWCPTGFK	tr|G3HWE9|G3HWE9_CRIGR	S_1	792.879	2	1109.51	1	y9	48.45	308052192
SIQFVDWCPTGFK	tr|G3HWE9|G3HWE9_CRIGR	S_2	792.879	2	1109.51	1	y9	48.76	276520384
SIQFVDWCPTGFK	tr|G3HWE9|G3HWE9_CRIGR	S_3	792.879	2	1109.51	1	y9	48.33	309481728
SIQFVDWCPTGFK	tr|G3HWE9|G3HWE9_CRIGR	C_1	792.879	2	1010.44	1	y8	48.55	371889216
SIQFVDWCPTGFK	tr|G3HWE9|G3HWE9_CRIGR	C_2	792.879	2	1010.44	1	y8	48.58	359115296
SIQFVDWCPTGFK	tr|G3HWE9|G3HWE9_CRIGR	C_3	792.879	2	1010.44	1	y8	48.53	382302976
SIQFVDWCPTGFK	tr|G3HWE9|G3HWE9_CRIGR	S_1	792.879	2	1010.44	1	y8	48.45	493256256
SIQFVDWCPTGFK	tr|G3HWE9|G3HWE9_CRIGR	S_2	792.879	2	1010.44	1	y8	48.76	444186144
SIQFVDWCPTGFK	tr|G3HWE9|G3HWE9_CRIGR	S_3	792.879	2	1010.44	1	y8	48.33	498649376
SIQFVDWCPTGFK	tr|G3HWE9|G3HWE9_CRIGR	C_1	792.879	2	895.413	1	y7	48.55	235002976
SIQFVDWCPTGFK	tr|G3HWE9|G3HWE9_CRIGR	C_2	792.879	2	895.413	1	y7	48.58	226655584
SIQFVDWCPTGFK	tr|G3HWE9|G3HWE9_CRIGR	C_3	792.879	2	895.413	1	y7	48.53	237903216
SIQFVDWCPTGFK	tr|G3HWE9|G3HWE9_CRIGR	S_1	792.879	2	895.413	1	y7	48.45	309944736
SIQFVDWCPTGFK	tr|G3HWE9|G3HWE9_CRIGR	S_2	792.879	2	895.413	1	y7	48.76	275591968
SIQFVDWCPTGFK	tr|G3HWE9|G3HWE9_CRIGR	S_3	792.879	2	895.413	1	y7	48.33	313455904
SIQFVDWCPTGFK	tr|G3HWE9|G3HWE9_CRIGR	C_1	792.879	2	709.334	1	y6	48.6	232445920
SIQFVDWCPTGFK	tr|G3HWE9|G3HWE9_CRIGR	C_2	792.879	2	709.334	1	y6	48.58	226498144
SIQFVDWCPTGFK	tr|G3HWE9|G3HWE9_CRIGR	C_3	792.879	2	709.334	1	y6	48.53	238673264
SIQFVDWCPTGFK	tr|G3HWE9|G3HWE9_CRIGR	S_1	792.879	2	709.334	1	y6	48.45	304729024
SIQFVDWCPTGFK	tr|G3HWE9|G3HWE9_CRIGR	S_2	792.879	2	709.334	1	y6	48.76	283395968
SIQFVDWCPTGFK	tr|G3HWE9|G3HWE9_CRIGR	S_3	792.879	2	709.334	1	y6	48.33	314349664
SIQFVDWCPTGFK	tr|G3HWE9|G3HWE9_CRIGR	C_1	792.879	2	549.303	1	y5	48.55	574124096
SIQFVDWCPTGFK	tr|G3HWE9|G3HWE9_CRIGR	C_2	792.879	2	549.303	1	y5	48.58	578849920
SIQFVDWCPTGFK	tr|G3HWE9|G3HWE9_CRIGR	C_3	792.879	2	549.303	1	y5	48.53	583653696
SIQFVDWCPTGFK	tr|G3HWE9|G3HWE9_CRIGR	S_1	792.879	2	549.303	1	y5	48.45	761998720
SIQFVDWCPTGFK	tr|G3HWE9|G3HWE9_CRIGR	S_2	792.879	2	549.303	1	y5	48.76	716162624
SIQFVDWCPTGFK	tr|G3HWE9|G3HWE9_CRIGR	S_3	792.879	2	549.303	1	y5	48.33	791041792
SEISGDLAR	tr|A0A3L7GMZ2|A0A3L7GMZ2_CRIGR	C_1	474.243	2	731.405	1	y7	16.5	46634872
SEISGDLAR	tr|A0A3L7GMZ2|A0A3L7GMZ2_CRIGR	C_2	474.243	2	731.405	1	y7	16.33	60547748
SEISGDLAR	tr|A0A3L7GMZ2|A0A3L7GMZ2_CRIGR	C_3	474.243	2	731.405	1	y7	16.39	61522588
SEISGDLAR	tr|A0A3L7GMZ2|A0A3L7GMZ2_CRIGR	S_1	474.243	2	731.405	1	y7	16.26	70339368
SEISGDLAR	tr|A0A3L7GMZ2|A0A3L7GMZ2_CRIGR	S_2	474.243	2	731.405	1	y7	16.37	78588392
SEISGDLAR	tr|A0A3L7GMZ2|A0A3L7GMZ2_CRIGR	S_3	474.243	2	731.405	1	y7	16.48	64678940
SEISGDLAR	tr|A0A3L7GMZ2|A0A3L7GMZ2_CRIGR	C_1	474.243	2	618.321	1	y6	16.5	94858408
SEISGDLAR	tr|A0A3L7GMZ2|A0A3L7GMZ2_CRIGR	C_2	474.243	2	618.321	1	y6	16.33	121529256
SEISGDLAR	tr|A0A3L7GMZ2|A0A3L7GMZ2_CRIGR	C_3	474.243	2	618.321	1	y6	16.39	123669128
SEISGDLAR	tr|A0A3L7GMZ2|A0A3L7GMZ2_CRIGR	S_1	474.243	2	618.321	1	y6	16.26	139352272
SEISGDLAR	tr|A0A3L7GMZ2|A0A3L7GMZ2_CRIGR	S_2	474.243	2	618.321	1	y6	16.37	157085200
SEISGDLAR	tr|A0A3L7GMZ2|A0A3L7GMZ2_CRIGR	S_3	474.243	2	618.321	1	y6	16.48	129509512
SEISGDLAR	tr|A0A3L7GMZ2|A0A3L7GMZ2_CRIGR	C_1	474.243	2	531.289	1	y5	16.5	29799170
SEISGDLAR	tr|A0A3L7GMZ2|A0A3L7GMZ2_CRIGR	C_2	474.243	2	531.289	1	y5	16.33	38308780
SEISGDLAR	tr|A0A3L7GMZ2|A0A3L7GMZ2_CRIGR	C_3	474.243	2	531.289	1	y5	16.39	38049012
SEISGDLAR	tr|A0A3L7GMZ2|A0A3L7GMZ2_CRIGR	S_1	474.243	2	531.289	1	y5	16.26	43221312
SEISGDLAR	tr|A0A3L7GMZ2|A0A3L7GMZ2_CRIGR	S_2	474.243	2	531.289	1	y5	16.37	49909092
SEISGDLAR	tr|A0A3L7GMZ2|A0A3L7GMZ2_CRIGR	S_3	474.243	2	531.289	1	y5	16.48	40133436
SEISGDLAR	tr|A0A3L7GMZ2|A0A3L7GMZ2_CRIGR	C_1	474.243	2	359.24	1	y3	16.5	30834760
SEISGDLAR	tr|A0A3L7GMZ2|A0A3L7GMZ2_CRIGR	C_2	474.243	2	359.24	1	y3	16.33	39914852
SEISGDLAR	tr|A0A3L7GMZ2|A0A3L7GMZ2_CRIGR	C_3	474.243	2	359.24	1	y3	16.39	39816096
SEISGDLAR	tr|A0A3L7GMZ2|A0A3L7GMZ2_CRIGR	S_1	474.243	2	359.24	1	y3	16.26	47621704
SEISGDLAR	tr|A0A3L7GMZ2|A0A3L7GMZ2_CRIGR	S_2	474.243	2	359.24	1	y3	16.37	51698520
SEISGDLAR	tr|A0A3L7GMZ2|A0A3L7GMZ2_CRIGR	S_3	474.243	2	359.24	1	y3	16.48	42122316
SLEDALSSDTSGHFR	tr|A0A3L7GMZ2|A0A3L7GMZ2_CRIGR	C_1	811.376	2	1177.56	1	y11	33.37	25941976
SLEDALSSDTSGHFR	tr|A0A3L7GMZ2|A0A3L7GMZ2_CRIGR	C_2	811.376	2	1177.56	1	y11	33.96	24275444
SLEDALSSDTSGHFR	tr|A0A3L7GMZ2|A0A3L7GMZ2_CRIGR	C_3	811.376	2	1177.56	1	y11	33.37	28811560
SLEDALSSDTSGHFR	tr|A0A3L7GMZ2|A0A3L7GMZ2_CRIGR	S_1	811.376	2	1177.56	1	y11	33.16	36351404
SLEDALSSDTSGHFR	tr|A0A3L7GMZ2|A0A3L7GMZ2_CRIGR	S_2	811.376	2	1177.56	1	y11	33.15	39693092
SLEDALSSDTSGHFR	tr|A0A3L7GMZ2|A0A3L7GMZ2_CRIGR	S_3	811.376	2	1177.56	1	y11	33.06	40632288
SLEDALSSDTSGHFR	tr|A0A3L7GMZ2|A0A3L7GMZ2_CRIGR	C_1	811.376	2	1106.52	1	y10	33.37	68529864
SLEDALSSDTSGHFR	tr|A0A3L7GMZ2|A0A3L7GMZ2_CRIGR	C_2	811.376	2	1106.52	1	y10	33.96	64077264
SLEDALSSDTSGHFR	tr|A0A3L7GMZ2|A0A3L7GMZ2_CRIGR	C_3	811.376	2	1106.52	1	y10	33.37	77178336
SLEDALSSDTSGHFR	tr|A0A3L7GMZ2|A0A3L7GMZ2_CRIGR	S_1	811.376	2	1106.52	1	y10	33.16	97444608
SLEDALSSDTSGHFR	tr|A0A3L7GMZ2|A0A3L7GMZ2_CRIGR	S_2	811.376	2	1106.52	1	y10	33.15	108360696
SLEDALSSDTSGHFR	tr|A0A3L7GMZ2|A0A3L7GMZ2_CRIGR	S_3	811.376	2	1106.52	1	y10	33.06	108173984
SLEDALSSDTSGHFR	tr|A0A3L7GMZ2|A0A3L7GMZ2_CRIGR	C_1	811.376	2	993.438	1	y9	33.37	175012848
SLEDALSSDTSGHFR	tr|A0A3L7GMZ2|A0A3L7GMZ2_CRIGR	C_2	811.376	2	993.438	1	y9	33.96	162904832
SLEDALSSDTSGHFR	tr|A0A3L7GMZ2|A0A3L7GMZ2_CRIGR	C_3	811.376	2	993.438	1	y9	33.37	197635376
SLEDALSSDTSGHFR	tr|A0A3L7GMZ2|A0A3L7GMZ2_CRIGR	S_1	811.376	2	993.438	1	y9	33.21	252128912
SLEDALSSDTSGHFR	tr|A0A3L7GMZ2|A0A3L7GMZ2_CRIGR	S_2	811.376	2	993.438	1	y9	33.15	273381888
SLEDALSSDTSGHFR	tr|A0A3L7GMZ2|A0A3L7GMZ2_CRIGR	S_3	811.376	2	993.438	1	y9	33.06	274374112
SLEDALSSDTSGHFR	tr|A0A3L7GMZ2|A0A3L7GMZ2_CRIGR	C_1	811.376	2	906.406	1	y8	33.37	67356408
SLEDALSSDTSGHFR	tr|A0A3L7GMZ2|A0A3L7GMZ2_CRIGR	C_2	811.376	2	906.406	1	y8	33.96	61555796
SLEDALSSDTSGHFR	tr|A0A3L7GMZ2|A0A3L7GMZ2_CRIGR	C_3	811.376	2	906.406	1	y8	33.37	74883008
SLEDALSSDTSGHFR	tr|A0A3L7GMZ2|A0A3L7GMZ2_CRIGR	S_1	811.376	2	906.406	1	y8	33.21	95947464
SLEDALSSDTSGHFR	tr|A0A3L7GMZ2|A0A3L7GMZ2_CRIGR	S_2	811.376	2	906.406	1	y8	33.15	103250264
SLEDALSSDTSGHFR	tr|A0A3L7GMZ2|A0A3L7GMZ2_CRIGR	S_3	811.376	2	906.406	1	y8	33.06	105239896
SLEDALSSDTSGHFR	tr|A0A3L7GMZ2|A0A3L7GMZ2_CRIGR	C_1	811.376	2	819.374	1	y7	33.37	27486396
SLEDALSSDTSGHFR	tr|A0A3L7GMZ2|A0A3L7GMZ2_CRIGR	C_2	811.376	2	819.374	1	y7	33.96	25898936
SLEDALSSDTSGHFR	tr|A0A3L7GMZ2|A0A3L7GMZ2_CRIGR	C_3	811.376	2	819.374	1	y7	33.37	30790640
SLEDALSSDTSGHFR	tr|A0A3L7GMZ2|A0A3L7GMZ2_CRIGR	S_1	811.376	2	819.374	1	y7	33.21	39538784
SLEDALSSDTSGHFR	tr|A0A3L7GMZ2|A0A3L7GMZ2_CRIGR	S_2	811.376	2	819.374	1	y7	33.15	44083468
SLEDALSSDTSGHFR	tr|A0A3L7GMZ2|A0A3L7GMZ2_CRIGR	S_3	811.376	2	819.374	1	y7	33.06	42716456
SLEDALSSDTSGHFR	tr|A0A3L7GMZ2|A0A3L7GMZ2_CRIGR	C_1	811.376	2	704.347	1	y6	33.37	47276932
SLEDALSSDTSGHFR	tr|A0A3L7GMZ2|A0A3L7GMZ2_CRIGR	C_2	811.376	2	704.347	1	y6	33.96	42932584
SLEDALSSDTSGHFR	tr|A0A3L7GMZ2|A0A3L7GMZ2_CRIGR	C_3	811.376	2	704.347	1	y6	33.37	52271996
SLEDALSSDTSGHFR	tr|A0A3L7GMZ2|A0A3L7GMZ2_CRIGR	S_1	811.376	2	704.347	1	y6	33.16	69813896
SLEDALSSDTSGHFR	tr|A0A3L7GMZ2|A0A3L7GMZ2_CRIGR	S_2	811.376	2	704.347	1	y6	33.1	72800152
SLEDALSSDTSGHFR	tr|A0A3L7GMZ2|A0A3L7GMZ2_CRIGR	S_3	811.376	2	704.347	1	y6	33.06	70973104
SEIDLFNIR	tr|A0A3L7GMZ2|A0A3L7GMZ2_CRIGR	C_1	553.796	2	890.509	1	y7	44.74	37023960
SEIDLFNIR	tr|A0A3L7GMZ2|A0A3L7GMZ2_CRIGR	C_2	553.796	2	890.509	1	y7	44.81	36864024
SEIDLFNIR	tr|A0A3L7GMZ2|A0A3L7GMZ2_CRIGR	C_3	553.796	2	890.509	1	y7	44.72	34529128
SEIDLFNIR	tr|A0A3L7GMZ2|A0A3L7GMZ2_CRIGR	S_1	553.796	2	890.509	1	y7	44.57	61805980
SEIDLFNIR	tr|A0A3L7GMZ2|A0A3L7GMZ2_CRIGR	S_2	553.796	2	890.509	1	y7	44.6	68611744
SEIDLFNIR	tr|A0A3L7GMZ2|A0A3L7GMZ2_CRIGR	S_3	553.796	2	890.509	1	y7	44.4	55154740
SEIDLFNIR	tr|A0A3L7GMZ2|A0A3L7GMZ2_CRIGR	C_1	553.796	2	777.425	1	y6	44.74	66887904
SEIDLFNIR	tr|A0A3L7GMZ2|A0A3L7GMZ2_CRIGR	C_2	553.796	2	777.425	1	y6	44.81	66731188
SEIDLFNIR	tr|A0A3L7GMZ2|A0A3L7GMZ2_CRIGR	C_3	553.796	2	777.425	1	y6	44.72	61685216
SEIDLFNIR	tr|A0A3L7GMZ2|A0A3L7GMZ2_CRIGR	S_1	553.796	2	777.425	1	y6	44.57	110149712
SEIDLFNIR	tr|A0A3L7GMZ2|A0A3L7GMZ2_CRIGR	S_2	553.796	2	777.425	1	y6	44.6	122819072
SEIDLFNIR	tr|A0A3L7GMZ2|A0A3L7GMZ2_CRIGR	S_3	553.796	2	777.425	1	y6	44.4	99070656
SEIDLFNIR	tr|A0A3L7GMZ2|A0A3L7GMZ2_CRIGR	C_1	553.796	2	662.398	1	y5	44.74	44502976
SEIDLFNIR	tr|A0A3L7GMZ2|A0A3L7GMZ2_CRIGR	C_2	553.796	2	662.398	1	y5	44.81	43423592
SEIDLFNIR	tr|A0A3L7GMZ2|A0A3L7GMZ2_CRIGR	C_3	553.796	2	662.398	1	y5	44.72	40470280
SEIDLFNIR	tr|A0A3L7GMZ2|A0A3L7GMZ2_CRIGR	S_1	553.796	2	662.398	1	y5	44.57	73323448
SEIDLFNIR	tr|A0A3L7GMZ2|A0A3L7GMZ2_CRIGR	S_2	553.796	2	662.398	1	y5	44.6	79917280
SEIDLFNIR	tr|A0A3L7GMZ2|A0A3L7GMZ2_CRIGR	S_3	553.796	2	662.398	1	y5	44.4	64966284
SEIDLFNIR	tr|A0A3L7GMZ2|A0A3L7GMZ2_CRIGR	C_1	553.796	2	549.314	1	y4	44.74	38286404
SEIDLFNIR	tr|A0A3L7GMZ2|A0A3L7GMZ2_CRIGR	C_2	553.796	2	549.314	1	y4	44.81	38007228
SEIDLFNIR	tr|A0A3L7GMZ2|A0A3L7GMZ2_CRIGR	C_3	553.796	2	549.314	1	y4	44.72	35559080
SEIDLFNIR	tr|A0A3L7GMZ2|A0A3L7GMZ2_CRIGR	S_1	553.796	2	549.314	1	y4	44.57	62277156
SEIDLFNIR	tr|A0A3L7GMZ2|A0A3L7GMZ2_CRIGR	S_2	553.796	2	549.314	1	y4	44.6	69038480
SEIDLFNIR	tr|A0A3L7GMZ2|A0A3L7GMZ2_CRIGR	S_3	553.796	2	549.314	1	y4	44.4	56547188
GISEETTTGVHNLYK	tr|G3HAN8|G3HAN8_CRIGR	C_1	824.912	2	1262.64	1	y11	25.03	42163096
GISEETTTGVHNLYK	tr|G3HAN8|G3HAN8_CRIGR	C_2	824.912	2	1262.64	1	y11	24.74	47021868
GISEETTTGVHNLYK	tr|G3HAN8|G3HAN8_CRIGR	C_3	824.912	2	1262.64	1	y11	24.96	45178500
GISEETTTGVHNLYK	tr|G3HAN8|G3HAN8_CRIGR	S_1	824.912	2	1262.64	1	y11	24.7	58643432
GISEETTTGVHNLYK	tr|G3HAN8|G3HAN8_CRIGR	S_2	824.912	2	1262.64	1	y11	24.77	64941724
GISEETTTGVHNLYK	tr|G3HAN8|G3HAN8_CRIGR	S_3	824.912	2	1262.64	1	y11	24.8	61617296
GISEETTTGVHNLYK	tr|G3HAN8|G3HAN8_CRIGR	C_1	824.912	2	1133.59	1	y10	25.03	82533416
GISEETTTGVHNLYK	tr|G3HAN8|G3HAN8_CRIGR	C_2	824.912	2	1133.59	1	y10	24.74	95282048
GISEETTTGVHNLYK	tr|G3HAN8|G3HAN8_CRIGR	C_3	824.912	2	1133.59	1	y10	25.01	90289056
GISEETTTGVHNLYK	tr|G3HAN8|G3HAN8_CRIGR	S_1	824.912	2	1133.59	1	y10	24.7	115417888
GISEETTTGVHNLYK	tr|G3HAN8|G3HAN8_CRIGR	S_2	824.912	2	1133.59	1	y10	24.77	127207032
GISEETTTGVHNLYK	tr|G3HAN8|G3HAN8_CRIGR	S_3	824.912	2	1133.59	1	y10	24.75	126003048
GISEETTTGVHNLYK	tr|G3HAN8|G3HAN8_CRIGR	C_1	824.912	2	1032.55	1	y9	25.03	72099920
GISEETTTGVHNLYK	tr|G3HAN8|G3HAN8_CRIGR	C_2	824.912	2	1032.55	1	y9	24.74	79975216
GISEETTTGVHNLYK	tr|G3HAN8|G3HAN8_CRIGR	C_3	824.912	2	1032.55	1	y9	24.96	78542736
GISEETTTGVHNLYK	tr|G3HAN8|G3HAN8_CRIGR	S_1	824.912	2	1032.55	1	y9	24.7	99449432
GISEETTTGVHNLYK	tr|G3HAN8|G3HAN8_CRIGR	S_2	824.912	2	1032.55	1	y9	24.77	107989336
GISEETTTGVHNLYK	tr|G3HAN8|G3HAN8_CRIGR	S_3	824.912	2	1032.55	1	y9	24.8	106663616
GISEETTTGVHNLYK	tr|G3HAN8|G3HAN8_CRIGR	C_1	824.912	2	931.5	1	y8	25.03	71024064
GISEETTTGVHNLYK	tr|G3HAN8|G3HAN8_CRIGR	C_2	824.912	2	931.5	1	y8	24.74	79180688
GISEETTTGVHNLYK	tr|G3HAN8|G3HAN8_CRIGR	C_3	824.912	2	931.5	1	y8	25.01	76601544
GISEETTTGVHNLYK	tr|G3HAN8|G3HAN8_CRIGR	S_1	824.912	2	931.5	1	y8	24.7	98807464
GISEETTTGVHNLYK	tr|G3HAN8|G3HAN8_CRIGR	S_2	824.912	2	931.5	1	y8	24.72	105326024
GISEETTTGVHNLYK	tr|G3HAN8|G3HAN8_CRIGR	S_3	824.912	2	931.5	1	y8	24.8	104837400
GISEETTTGVHNLYK	tr|G3HAN8|G3HAN8_CRIGR	C_1	824.912	2	830.452	1	y7	25.03	75462048
GISEETTTGVHNLYK	tr|G3HAN8|G3HAN8_CRIGR	C_2	824.912	2	830.452	1	y7	24.74	82986336
GISEETTTGVHNLYK	tr|G3HAN8|G3HAN8_CRIGR	C_3	824.912	2	830.452	1	y7	25.01	81495408
GISEETTTGVHNLYK	tr|G3HAN8|G3HAN8_CRIGR	S_1	824.912	2	830.452	1	y7	24.7	101904128
GISEETTTGVHNLYK	tr|G3HAN8|G3HAN8_CRIGR	S_2	824.912	2	830.452	1	y7	24.77	113290832
GISEETTTGVHNLYK	tr|G3HAN8|G3HAN8_CRIGR	S_3	824.912	2	830.452	1	y7	24.75	113370104
GISEETTTGVHNLYK	tr|G3HAN8|G3HAN8_CRIGR	C_1	824.912	2	773.43	1	y6	25.03	15582944
GISEETTTGVHNLYK	tr|G3HAN8|G3HAN8_CRIGR	C_2	824.912	2	773.43	1	y6	24.74	18112492
GISEETTTGVHNLYK	tr|G3HAN8|G3HAN8_CRIGR	C_3	824.912	2	773.43	1	y6	25.01	17210028
GISEETTTGVHNLYK	tr|G3HAN8|G3HAN8_CRIGR	S_1	824.912	2	773.43	1	y6	24.7	22172488
GISEETTTGVHNLYK	tr|G3HAN8|G3HAN8_CRIGR	S_2	824.912	2	773.43	1	y6	24.77	23550478
GISEETTTGVHNLYK	tr|G3HAN8|G3HAN8_CRIGR	S_3	824.912	2	773.43	1	y6	24.75	23427224
GISEETTTGVHNLYK	tr|G3HAN8|G3HAN8_CRIGR	C_1	824.912	2	674.362	1	y5	25.03	78983024
GISEETTTGVHNLYK	tr|G3HAN8|G3HAN8_CRIGR	C_2	824.912	2	674.362	1	y5	24.74	88180480
GISEETTTGVHNLYK	tr|G3HAN8|G3HAN8_CRIGR	C_3	824.912	2	674.362	1	y5	25.01	85078016
GISEETTTGVHNLYK	tr|G3HAN8|G3HAN8_CRIGR	S_1	824.912	2	674.362	1	y5	24.7	110366224
GISEETTTGVHNLYK	tr|G3HAN8|G3HAN8_CRIGR	S_2	824.912	2	674.362	1	y5	24.72	116414040
GISEETTTGVHNLYK	tr|G3HAN8|G3HAN8_CRIGR	S_3	824.912	2	674.362	1	y5	24.8	117790152
VAVVAGYGDVGK	tr|G3HAN8|G3HAN8_CRIGR	C_1	567.811	2	964.51	1	y10	24.33	30162950
VAVVAGYGDVGK	tr|G3HAN8|G3HAN8_CRIGR	C_2	567.811	2	964.51	1	y10	24.14	31931874
VAVVAGYGDVGK	tr|G3HAN8|G3HAN8_CRIGR	C_3	567.811	2	964.51	1	y10	24.21	29625648
VAVVAGYGDVGK	tr|G3HAN8|G3HAN8_CRIGR	S_1	567.811	2	964.51	1	y10	24.12	37638892
VAVVAGYGDVGK	tr|G3HAN8|G3HAN8_CRIGR	S_2	567.811	2	964.51	1	y10	24.14	40877472
VAVVAGYGDVGK	tr|G3HAN8|G3HAN8_CRIGR	S_3	567.811	2	964.51	1	y10	24.07	41828916
VAVVAGYGDVGK	tr|G3HAN8|G3HAN8_CRIGR	C_1	567.811	2	865.441	1	y9	24.38	92170368
VAVVAGYGDVGK	tr|G3HAN8|G3HAN8_CRIGR	C_2	567.811	2	865.441	1	y9	24.14	99497248
VAVVAGYGDVGK	tr|G3HAN8|G3HAN8_CRIGR	C_3	567.811	2	865.441	1	y9	24.26	91597496
VAVVAGYGDVGK	tr|G3HAN8|G3HAN8_CRIGR	S_1	567.811	2	865.441	1	y9	24.12	114089720
VAVVAGYGDVGK	tr|G3HAN8|G3HAN8_CRIGR	S_2	567.811	2	865.441	1	y9	24.09	125126696
VAVVAGYGDVGK	tr|G3HAN8|G3HAN8_CRIGR	S_3	567.811	2	865.441	1	y9	24.07	126927960
VAVVAGYGDVGK	tr|G3HAN8|G3HAN8_CRIGR	C_1	567.811	2	766.373	1	y8	24.38	181358656
VAVVAGYGDVGK	tr|G3HAN8|G3HAN8_CRIGR	C_2	567.811	2	766.373	1	y8	24.14	190978592
VAVVAGYGDVGK	tr|G3HAN8|G3HAN8_CRIGR	C_3	567.811	2	766.373	1	y8	24.26	178423328
VAVVAGYGDVGK	tr|G3HAN8|G3HAN8_CRIGR	S_1	567.811	2	766.373	1	y8	24.12	223733824
VAVVAGYGDVGK	tr|G3HAN8|G3HAN8_CRIGR	S_2	567.811	2	766.373	1	y8	24.14	238255056
VAVVAGYGDVGK	tr|G3HAN8|G3HAN8_CRIGR	S_3	567.811	2	766.373	1	y8	24.07	244016384
VAVVAGYGDVGK	tr|G3HAN8|G3HAN8_CRIGR	C_1	567.811	2	695.336	1	y7	24.38	121194384
VAVVAGYGDVGK	tr|G3HAN8|G3HAN8_CRIGR	C_2	567.811	2	695.336	1	y7	24.14	129647200
VAVVAGYGDVGK	tr|G3HAN8|G3HAN8_CRIGR	C_3	567.811	2	695.336	1	y7	24.21	121691096
VAVVAGYGDVGK	tr|G3HAN8|G3HAN8_CRIGR	S_1	567.811	2	695.336	1	y7	24.12	150326704
VAVVAGYGDVGK	tr|G3HAN8|G3HAN8_CRIGR	S_2	567.811	2	695.336	1	y7	24.14	161377552
VAVVAGYGDVGK	tr|G3HAN8|G3HAN8_CRIGR	S_3	567.811	2	695.336	1	y7	24.07	167501344
VAVVAGYGDVGK	tr|G3HAN8|G3HAN8_CRIGR	C_1	567.811	2	638.314	1	y6	24.38	25576600
VAVVAGYGDVGK	tr|G3HAN8|G3HAN8_CRIGR	C_2	567.811	2	638.314	1	y6	24.14	26878718
VAVVAGYGDVGK	tr|G3HAN8|G3HAN8_CRIGR	C_3	567.811	2	638.314	1	y6	24.21	25097668
VAVVAGYGDVGK	tr|G3HAN8|G3HAN8_CRIGR	S_1	567.811	2	638.314	1	y6	24.12	31810406
VAVVAGYGDVGK	tr|G3HAN8|G3HAN8_CRIGR	S_2	567.811	2	638.314	1	y6	24.14	33087372
VAVVAGYGDVGK	tr|G3HAN8|G3HAN8_CRIGR	S_3	567.811	2	638.314	1	y6	24.07	34671520
IILLAEGR	tr|G3HAN8|G3HAN8_CRIGR	C_1	442.782	2	658.388	1	y6	28.71	211202912
IILLAEGR	tr|G3HAN8|G3HAN8_CRIGR	C_2	442.782	2	658.388	1	y6	28.64	243687584
IILLAEGR	tr|G3HAN8|G3HAN8_CRIGR	C_3	442.782	2	658.388	1	y6	28.64	219200480
IILLAEGR	tr|G3HAN8|G3HAN8_CRIGR	S_1	442.782	2	658.388	1	y6	28.38	284122624
IILLAEGR	tr|G3HAN8|G3HAN8_CRIGR	S_2	442.782	2	658.388	1	y6	28.47	296752032
IILLAEGR	tr|G3HAN8|G3HAN8_CRIGR	S_3	442.782	2	658.388	1	y6	28.46	337379840
IILLAEGR	tr|G3HAN8|G3HAN8_CRIGR	C_1	442.782	2	545.304	1	y5	28.76	94637048
IILLAEGR	tr|G3HAN8|G3HAN8_CRIGR	C_2	442.782	2	545.304	1	y5	28.64	106128688
IILLAEGR	tr|G3HAN8|G3HAN8_CRIGR	C_3	442.782	2	545.304	1	y5	28.64	96142384
IILLAEGR	tr|G3HAN8|G3HAN8_CRIGR	S_1	442.782	2	545.304	1	y5	28.38	129617816
IILLAEGR	tr|G3HAN8|G3HAN8_CRIGR	S_2	442.782	2	545.304	1	y5	28.56	133236232
IILLAEGR	tr|G3HAN8|G3HAN8_CRIGR	S_3	442.782	2	545.304	1	y5	28.46	151369792
IILLAEGR	tr|G3HAN8|G3HAN8_CRIGR	C_1	442.782	2	432.22	1	y4	28.76	90451064
IILLAEGR	tr|G3HAN8|G3HAN8_CRIGR	C_2	442.782	2	432.22	1	y4	28.64	97393216
IILLAEGR	tr|G3HAN8|G3HAN8_CRIGR	C_3	442.782	2	432.22	1	y4	28.59	89057720
IILLAEGR	tr|G3HAN8|G3HAN8_CRIGR	S_1	442.782	2	432.22	1	y4	28.38	123436624
IILLAEGR	tr|G3HAN8|G3HAN8_CRIGR	S_2	442.782	2	432.22	1	y4	28.52	124937552
IILLAEGR	tr|G3HAN8|G3HAN8_CRIGR	S_3	442.782	2	432.22	1	y4	28.46	143293440
IILLAEGR	tr|G3HAN8|G3HAN8_CRIGR	C_1	442.782	2	361.183	1	y3	28.76	16413054
IILLAEGR	tr|G3HAN8|G3HAN8_CRIGR	C_2	442.782	2	361.183	1	y3	28.64	18357452
IILLAEGR	tr|G3HAN8|G3HAN8_CRIGR	C_3	442.782	2	361.183	1	y3	28.59	16579797
IILLAEGR	tr|G3HAN8|G3HAN8_CRIGR	S_1	442.782	2	361.183	1	y3	28.38	22491204
IILLAEGR	tr|G3HAN8|G3HAN8_CRIGR	S_2	442.782	2	361.183	1	y3	28.52	22273076
IILLAEGR	tr|G3HAN8|G3HAN8_CRIGR	S_3	442.782	2	361.183	1	y3	28.46	25291722
QLSDAISIIGR	tr|G3HES3|G3HES3_CRIGR	C_1	586.835	2	931.521	1	y9	39.21	25811150
QLSDAISIIGR	tr|G3HES3|G3HES3_CRIGR	C_2	586.835	2	931.521	1	y9	39.25	19793744
QLSDAISIIGR	tr|G3HES3|G3HES3_CRIGR	C_3	586.835	2	931.521	1	y9	39.17	21416526
QLSDAISIIGR	tr|G3HES3|G3HES3_CRIGR	S_1	586.835	2	931.521	1	y9	39.02	31484164
QLSDAISIIGR	tr|G3HES3|G3HES3_CRIGR	S_2	586.835	2	931.521	1	y9	38.95	36318772
QLSDAISIIGR	tr|G3HES3|G3HES3_CRIGR	S_3	586.835	2	931.521	1	y9	38.91	39032152
QLSDAISIIGR	tr|G3HES3|G3HES3_CRIGR	C_1	586.835	2	844.489	1	y8	39.21	5529291
QLSDAISIIGR	tr|G3HES3|G3HES3_CRIGR	C_2	586.835	2	844.489	1	y8	39.25	4613498
QLSDAISIIGR	tr|G3HES3|G3HES3_CRIGR	C_3	586.835	2	844.489	1	y8	39.12	4893149
QLSDAISIIGR	tr|G3HES3|G3HES3_CRIGR	S_1	586.835	2	844.489	1	y8	39.02	6837600
QLSDAISIIGR	tr|G3HES3|G3HES3_CRIGR	S_2	586.835	2	844.489	1	y8	38.95	7882549
QLSDAISIIGR	tr|G3HES3|G3HES3_CRIGR	S_3	586.835	2	844.489	1	y8	38.91	8389666
QLSDAISIIGR	tr|G3HES3|G3HES3_CRIGR	C_1	586.835	2	729.462	1	y7	39.21	11459317
QLSDAISIIGR	tr|G3HES3|G3HES3_CRIGR	C_2	586.835	2	729.462	1	y7	39.25	9344953
QLSDAISIIGR	tr|G3HES3|G3HES3_CRIGR	C_3	586.835	2	729.462	1	y7	39.12	10146931
QLSDAISIIGR	tr|G3HES3|G3HES3_CRIGR	S_1	586.835	2	729.462	1	y7	39.02	13791206
QLSDAISIIGR	tr|G3HES3|G3HES3_CRIGR	S_2	586.835	2	729.462	1	y7	38.95	15675369
QLSDAISIIGR	tr|G3HES3|G3HES3_CRIGR	S_3	586.835	2	729.462	1	y7	38.91	17099868
QLSDAISIIGR	tr|G3HES3|G3HES3_CRIGR	C_1	586.835	2	658.425	1	y6	39.21	12761665
QLSDAISIIGR	tr|G3HES3|G3HES3_CRIGR	C_2	586.835	2	658.425	1	y6	39.25	10999360
QLSDAISIIGR	tr|G3HES3|G3HES3_CRIGR	C_3	586.835	2	658.425	1	y6	39.12	11769719
QLSDAISIIGR	tr|G3HES3|G3HES3_CRIGR	S_1	586.835	2	658.425	1	y6	39.02	16042883
QLSDAISIIGR	tr|G3HES3|G3HES3_CRIGR	S_2	586.835	2	658.425	1	y6	38.95	18350228
QLSDAISIIGR	tr|G3HES3|G3HES3_CRIGR	S_3	586.835	2	658.425	1	y6	38.91	19733622
QLSDAISIIGR	tr|G3HES3|G3HES3_CRIGR	C_1	586.835	2	545.341	1	y5	39.21	29755002
QLSDAISIIGR	tr|G3HES3|G3HES3_CRIGR	C_2	586.835	2	545.341	1	y5	39.25	26007642
QLSDAISIIGR	tr|G3HES3|G3HES3_CRIGR	C_3	586.835	2	545.341	1	y5	39.12	27060648
QLSDAISIIGR	tr|G3HES3|G3HES3_CRIGR	S_1	586.835	2	545.341	1	y5	39.02	36643304
QLSDAISIIGR	tr|G3HES3|G3HES3_CRIGR	S_2	586.835	2	545.341	1	y5	38.95	42506280
QLSDAISIIGR	tr|G3HES3|G3HES3_CRIGR	S_3	586.835	2	545.341	1	y5	38.91	45369644
SPSAVQQDNLDEDLIR	tr|G3IBG3|G3IBG3_CRIGR	C_1	900.442	2	1358.65	1	y11	34.83	16582331
SPSAVQQDNLDEDLIR	tr|G3IBG3|G3IBG3_CRIGR	C_2	900.442	2	1358.65	1	y11	35.22	17231932
SPSAVQQDNLDEDLIR	tr|G3IBG3|G3IBG3_CRIGR	C_3	900.442	2	1358.65	1	y11	34.77	17260814
SPSAVQQDNLDEDLIR	tr|G3IBG3|G3IBG3_CRIGR	S_1	900.442	2	1358.65	1	y11	34.59	24563322
SPSAVQQDNLDEDLIR	tr|G3IBG3|G3IBG3_CRIGR	S_2	900.442	2	1358.65	1	y11	34.64	29370700
SPSAVQQDNLDEDLIR	tr|G3IBG3|G3IBG3_CRIGR	S_3	900.442	2	1358.65	1	y11	34.61	31445718
SPSAVQQDNLDEDLIR	tr|G3IBG3|G3IBG3_CRIGR	C_1	900.442	2	1230.6	1	y10	34.83	11312571
SPSAVQQDNLDEDLIR	tr|G3IBG3|G3IBG3_CRIGR	C_2	900.442	2	1230.6	1	y10	35.22	13140176
SPSAVQQDNLDEDLIR	tr|G3IBG3|G3IBG3_CRIGR	C_3	900.442	2	1230.6	1	y10	34.77	12280492
SPSAVQQDNLDEDLIR	tr|G3IBG3|G3IBG3_CRIGR	S_1	900.442	2	1230.6	1	y10	34.59	17498720
SPSAVQQDNLDEDLIR	tr|G3IBG3|G3IBG3_CRIGR	S_2	900.442	2	1230.6	1	y10	34.64	20899848
SPSAVQQDNLDEDLIR	tr|G3IBG3|G3IBG3_CRIGR	S_3	900.442	2	1230.6	1	y10	34.61	22612750
SPSAVQQDNLDEDLIR	tr|G3IBG3|G3IBG3_CRIGR	C_1	900.442	2	1102.54	1	y9	34.83	11762959
SPSAVQQDNLDEDLIR	tr|G3IBG3|G3IBG3_CRIGR	C_2	900.442	2	1102.54	1	y9	35.22	12339086
SPSAVQQDNLDEDLIR	tr|G3IBG3|G3IBG3_CRIGR	C_3	900.442	2	1102.54	1	y9	34.77	12752931
SPSAVQQDNLDEDLIR	tr|G3IBG3|G3IBG3_CRIGR	S_1	900.442	2	1102.54	1	y9	34.59	17532340
SPSAVQQDNLDEDLIR	tr|G3IBG3|G3IBG3_CRIGR	S_2	900.442	2	1102.54	1	y9	34.64	20679094
SPSAVQQDNLDEDLIR	tr|G3IBG3|G3IBG3_CRIGR	S_3	900.442	2	1102.54	1	y9	34.61	22828742
SPSAVQQDNLDEDLIR	tr|G3IBG3|G3IBG3_CRIGR	C_1	900.442	2	987.511	1	y8	34.83	8269051
SPSAVQQDNLDEDLIR	tr|G3IBG3|G3IBG3_CRIGR	C_2	900.442	2	987.511	1	y8	35.22	8407677
SPSAVQQDNLDEDLIR	tr|G3IBG3|G3IBG3_CRIGR	C_3	900.442	2	987.511	1	y8	34.77	8981005
SPSAVQQDNLDEDLIR	tr|G3IBG3|G3IBG3_CRIGR	S_1	900.442	2	987.511	1	y8	34.59	12330580
SPSAVQQDNLDEDLIR	tr|G3IBG3|G3IBG3_CRIGR	S_2	900.442	2	987.511	1	y8	34.64	14677912
SPSAVQQDNLDEDLIR	tr|G3IBG3|G3IBG3_CRIGR	S_3	900.442	2	987.511	1	y8	34.61	16003807
SPSAVQQDNLDEDLIR	tr|G3IBG3|G3IBG3_CRIGR	C_1	900.442	2	873.468	1	y7	34.88	3035952
SPSAVQQDNLDEDLIR	tr|G3IBG3|G3IBG3_CRIGR	C_2	900.442	2	873.468	1	y7	35.22	3473214
SPSAVQQDNLDEDLIR	tr|G3IBG3|G3IBG3_CRIGR	C_3	900.442	2	873.468	1	y7	34.77	3434697
SPSAVQQDNLDEDLIR	tr|G3IBG3|G3IBG3_CRIGR	S_1	900.442	2	873.468	1	y7	34.59	4639261
SPSAVQQDNLDEDLIR	tr|G3IBG3|G3IBG3_CRIGR	S_2	900.442	2	873.468	1	y7	34.64	5509387
SPSAVQQDNLDEDLIR	tr|G3IBG3|G3IBG3_CRIGR	S_3	900.442	2	873.468	1	y7	34.61	6330088
SPSAVQQDNLDEDLIR	tr|G3IBG3|G3IBG3_CRIGR	C_1	900.442	2	760.384	1	y6	34.83	6025438
SPSAVQQDNLDEDLIR	tr|G3IBG3|G3IBG3_CRIGR	C_2	900.442	2	760.384	1	y6	35.22	6520789
SPSAVQQDNLDEDLIR	tr|G3IBG3|G3IBG3_CRIGR	C_3	900.442	2	760.384	1	y6	34.77	6470058
SPSAVQQDNLDEDLIR	tr|G3IBG3|G3IBG3_CRIGR	S_1	900.442	2	760.384	1	y6	34.59	9092849
SPSAVQQDNLDEDLIR	tr|G3IBG3|G3IBG3_CRIGR	S_2	900.442	2	760.384	1	y6	34.64	10963462
SPSAVQQDNLDEDLIR	tr|G3IBG3|G3IBG3_CRIGR	S_3	900.442	2	760.384	1	y6	34.61	12240091
SPSAVQQDNLDEDLIR	tr|G3IBG3|G3IBG3_CRIGR	C_1	900.442	2	645.357	1	y5	34.83	6872967
SPSAVQQDNLDEDLIR	tr|G3IBG3|G3IBG3_CRIGR	C_2	900.442	2	645.357	1	y5	35.17	7223095
SPSAVQQDNLDEDLIR	tr|G3IBG3|G3IBG3_CRIGR	C_3	900.442	2	645.357	1	y5	34.77	7630318
SPSAVQQDNLDEDLIR	tr|G3IBG3|G3IBG3_CRIGR	S_1	900.442	2	645.357	1	y5	34.59	10855743
SPSAVQQDNLDEDLIR	tr|G3IBG3|G3IBG3_CRIGR	S_2	900.442	2	645.357	1	y5	34.64	12610801
SPSAVQQDNLDEDLIR	tr|G3IBG3|G3IBG3_CRIGR	S_3	900.442	2	645.357	1	y5	34.61	13819306
LAGTQPLEVLEAVQR	tr|G3IBG3|G3IBG3_CRIGR	C_1	812.457	2	1153.66	1	y10	46.41	90217200
LAGTQPLEVLEAVQR	tr|G3IBG3|G3IBG3_CRIGR	C_2	812.457	2	1153.66	1	y10	46.24	97541152
LAGTQPLEVLEAVQR	tr|G3IBG3|G3IBG3_CRIGR	C_3	812.457	2	1153.66	1	y10	46.19	96467152
LAGTQPLEVLEAVQR	tr|G3IBG3|G3IBG3_CRIGR	S_1	812.457	2	1153.66	1	y10	46.14	129487088
LAGTQPLEVLEAVQR	tr|G3IBG3|G3IBG3_CRIGR	S_2	812.457	2	1153.66	1	y10	46.23	150930320
LAGTQPLEVLEAVQR	tr|G3IBG3|G3IBG3_CRIGR	S_3	812.457	2	1153.66	1	y10	46.13	160891840
LAGTQPLEVLEAVQR	tr|G3IBG3|G3IBG3_CRIGR	C_1	812.457	2	1056.6	1	y9	46.41	5507204
LAGTQPLEVLEAVQR	tr|G3IBG3|G3IBG3_CRIGR	C_2	812.457	2	1056.6	1	y9	46.19	5852482
LAGTQPLEVLEAVQR	tr|G3IBG3|G3IBG3_CRIGR	C_3	812.457	2	1056.6	1	y9	46.19	6207424
LAGTQPLEVLEAVQR	tr|G3IBG3|G3IBG3_CRIGR	S_1	812.457	2	1056.6	1	y9	46.14	8354700
LAGTQPLEVLEAVQR	tr|G3IBG3|G3IBG3_CRIGR	S_2	812.457	2	1056.6	1	y9	46.23	9794420
LAGTQPLEVLEAVQR	tr|G3IBG3|G3IBG3_CRIGR	S_3	812.457	2	1056.6	1	y9	46.08	10662086
LAGTQPLEVLEAVQR	tr|G3IBG3|G3IBG3_CRIGR	C_1	812.457	2	943.521	1	y8	46.41	12395086
LAGTQPLEVLEAVQR	tr|G3IBG3|G3IBG3_CRIGR	C_2	812.457	2	943.521	1	y8	46.24	13054129
LAGTQPLEVLEAVQR	tr|G3IBG3|G3IBG3_CRIGR	C_3	812.457	2	943.521	1	y8	46.24	13032341
LAGTQPLEVLEAVQR	tr|G3IBG3|G3IBG3_CRIGR	S_1	812.457	2	943.521	1	y8	46.14	16835566
LAGTQPLEVLEAVQR	tr|G3IBG3|G3IBG3_CRIGR	S_2	812.457	2	943.521	1	y8	46.23	19539264
LAGTQPLEVLEAVQR	tr|G3IBG3|G3IBG3_CRIGR	S_3	812.457	2	943.521	1	y8	46.13	22529128
LAGTQPLEVLEAVQR	tr|G3IBG3|G3IBG3_CRIGR	C_1	812.457	2	814.478	1	y7	46.36	13398598
LAGTQPLEVLEAVQR	tr|G3IBG3|G3IBG3_CRIGR	C_2	812.457	2	814.478	1	y7	46.29	15370309
LAGTQPLEVLEAVQR	tr|G3IBG3|G3IBG3_CRIGR	C_3	812.457	2	814.478	1	y7	46.19	14594581
LAGTQPLEVLEAVQR	tr|G3IBG3|G3IBG3_CRIGR	S_1	812.457	2	814.478	1	y7	46.14	20243816
LAGTQPLEVLEAVQR	tr|G3IBG3|G3IBG3_CRIGR	S_2	812.457	2	814.478	1	y7	46.23	23741350
LAGTQPLEVLEAVQR	tr|G3IBG3|G3IBG3_CRIGR	S_3	812.457	2	814.478	1	y7	46.08	25841840
LAGTQPLEVLEAVQR	tr|G3IBG3|G3IBG3_CRIGR	C_1	812.457	2	715.41	1	y6	46.41	14157652
LAGTQPLEVLEAVQR	tr|G3IBG3|G3IBG3_CRIGR	C_2	812.457	2	715.41	1	y6	46.19	15937588
LAGTQPLEVLEAVQR	tr|G3IBG3|G3IBG3_CRIGR	C_3	812.457	2	715.41	1	y6	46.24	15154844
LAGTQPLEVLEAVQR	tr|G3IBG3|G3IBG3_CRIGR	S_1	812.457	2	715.41	1	y6	46.14	21337366
LAGTQPLEVLEAVQR	tr|G3IBG3|G3IBG3_CRIGR	S_2	812.457	2	715.41	1	y6	46.23	24959946
LAGTQPLEVLEAVQR	tr|G3IBG3|G3IBG3_CRIGR	S_3	812.457	2	715.41	1	y6	46.08	28086140
LAGTQPLEVLEAVQR	tr|G3IBG3|G3IBG3_CRIGR	C_1	812.457	2	602.326	1	y5	46.36	8535884
LAGTQPLEVLEAVQR	tr|G3IBG3|G3IBG3_CRIGR	C_2	812.457	2	602.326	1	y5	46.24	9634737
LAGTQPLEVLEAVQR	tr|G3IBG3|G3IBG3_CRIGR	C_3	812.457	2	602.326	1	y5	46.19	9000385
LAGTQPLEVLEAVQR	tr|G3IBG3|G3IBG3_CRIGR	S_1	812.457	2	602.326	1	y5	46.14	13495380
LAGTQPLEVLEAVQR	tr|G3IBG3|G3IBG3_CRIGR	S_2	812.457	2	602.326	1	y5	46.23	15018142
LAGTQPLEVLEAVQR	tr|G3IBG3|G3IBG3_CRIGR	S_3	812.457	2	602.326	1	y5	46.08	17223226
AFLEALQNQAETSSK	tr|G3I027|G3I027_CRIGR	C_1	818.912	2	1305.63	1	y12	36.78	11868742
AFLEALQNQAETSSK	tr|G3I027|G3I027_CRIGR	C_2	818.912	2	1305.63	1	y12	37.21	10075100
AFLEALQNQAETSSK	tr|G3I027|G3I027_CRIGR	C_3	818.912	2	1305.63	1	y12	36.73	10110676
AFLEALQNQAETSSK	tr|G3I027|G3I027_CRIGR	S_1	818.912	2	1305.63	1	y12	36.68	12849467
AFLEALQNQAETSSK	tr|G3I027|G3I027_CRIGR	S_2	818.912	2	1305.63	1	y12	36.63	9460184
AFLEALQNQAETSSK	tr|G3I027|G3I027_CRIGR	S_3	818.912	2	1305.63	1	y12	36.5	10287122
AFLEALQNQAETSSK	tr|G3I027|G3I027_CRIGR	C_1	818.912	2	1176.59	1	y11	36.78	20744260
AFLEALQNQAETSSK	tr|G3I027|G3I027_CRIGR	C_2	818.912	2	1176.59	1	y11	37.16	17567082
AFLEALQNQAETSSK	tr|G3I027|G3I027_CRIGR	C_3	818.912	2	1176.59	1	y11	36.73	17451888
AFLEALQNQAETSSK	tr|G3I027|G3I027_CRIGR	S_1	818.912	2	1176.59	1	y11	36.68	22692474
AFLEALQNQAETSSK	tr|G3I027|G3I027_CRIGR	S_2	818.912	2	1176.59	1	y11	36.63	16811306
AFLEALQNQAETSSK	tr|G3I027|G3I027_CRIGR	S_3	818.912	2	1176.59	1	y11	36.5	18155840
AFLEALQNQAETSSK	tr|G3I027|G3I027_CRIGR	C_1	818.912	2	1105.55	1	y10	36.78	21002796
AFLEALQNQAETSSK	tr|G3I027|G3I027_CRIGR	C_2	818.912	2	1105.55	1	y10	37.16	17554654
AFLEALQNQAETSSK	tr|G3I027|G3I027_CRIGR	C_3	818.912	2	1105.55	1	y10	36.73	17614236
AFLEALQNQAETSSK	tr|G3I027|G3I027_CRIGR	S_1	818.912	2	1105.55	1	y10	36.68	22282738
AFLEALQNQAETSSK	tr|G3I027|G3I027_CRIGR	S_2	818.912	2	1105.55	1	y10	36.63	16837784
AFLEALQNQAETSSK	tr|G3I027|G3I027_CRIGR	S_3	818.912	2	1105.55	1	y10	36.5	17972038
AFLEALQNQAETSSK	tr|G3I027|G3I027_CRIGR	C_1	818.912	2	992.464	1	y9	36.78	22264632
AFLEALQNQAETSSK	tr|G3I027|G3I027_CRIGR	C_2	818.912	2	992.464	1	y9	37.26	18708484
AFLEALQNQAETSSK	tr|G3I027|G3I027_CRIGR	C_3	818.912	2	992.464	1	y9	36.73	18672948
AFLEALQNQAETSSK	tr|G3I027|G3I027_CRIGR	S_1	818.912	2	992.464	1	y9	36.68	23645676
AFLEALQNQAETSSK	tr|G3I027|G3I027_CRIGR	S_2	818.912	2	992.464	1	y9	36.63	18199792
AFLEALQNQAETSSK	tr|G3I027|G3I027_CRIGR	S_3	818.912	2	992.464	1	y9	36.5	19367314
AFLEALQNQAETSSK	tr|G3I027|G3I027_CRIGR	C_1	818.912	2	864.406	1	y8	36.78	26325452
AFLEALQNQAETSSK	tr|G3I027|G3I027_CRIGR	C_2	818.912	2	864.406	1	y8	37.26	20052840
AFLEALQNQAETSSK	tr|G3I027|G3I027_CRIGR	C_3	818.912	2	864.406	1	y8	36.73	21931692
AFLEALQNQAETSSK	tr|G3I027|G3I027_CRIGR	S_1	818.912	2	864.406	1	y8	36.68	27800058
AFLEALQNQAETSSK	tr|G3I027|G3I027_CRIGR	S_2	818.912	2	864.406	1	y8	36.63	21017602
AFLEALQNQAETSSK	tr|G3I027|G3I027_CRIGR	S_3	818.912	2	864.406	1	y8	36.5	22402828
DISELQHEEFYR	tr|G3I027|G3I027_CRIGR	C_1	783.365	2	1337.61	1	y10	34.25	8530017
DISELQHEEFYR	tr|G3I027|G3I027_CRIGR	C_2	783.365	2	1337.61	1	y10	34.76	9393094
DISELQHEEFYR	tr|G3I027|G3I027_CRIGR	C_3	783.365	2	1337.61	1	y10	34.22	9050937
DISELQHEEFYR	tr|G3I027|G3I027_CRIGR	S_1	783.365	2	1337.61	1	y10	34	9799532
DISELQHEEFYR	tr|G3I027|G3I027_CRIGR	S_2	783.365	2	1337.61	1	y10	33.9	8503705
DISELQHEEFYR	tr|G3I027|G3I027_CRIGR	S_3	783.365	2	1337.61	1	y10	33.99	9110500
DISELQHEEFYR	tr|G3I027|G3I027_CRIGR	C_1	783.365	2	1250.58	1	y9	34.2	3147531
DISELQHEEFYR	tr|G3I027|G3I027_CRIGR	C_2	783.365	2	1250.58	1	y9	34.76	2555760
DISELQHEEFYR	tr|G3I027|G3I027_CRIGR	C_3	783.365	2	1250.58	1	y9	34.22	2634457
DISELQHEEFYR	tr|G3I027|G3I027_CRIGR	S_1	783.365	2	1250.58	1	y9	33.95	2696596
DISELQHEEFYR	tr|G3I027|G3I027_CRIGR	S_2	783.365	2	1250.58	1	y9	33.95	2841473
DISELQHEEFYR	tr|G3I027|G3I027_CRIGR	S_3	783.365	2	1250.58	1	y9	33.99	3615780
DISELQHEEFYR	tr|G3I027|G3I027_CRIGR	C_1	783.365	2	1121.54	1	y8	34.2	8909057
DISELQHEEFYR	tr|G3I027|G3I027_CRIGR	C_2	783.365	2	1121.54	1	y8	34.76	9515173
DISELQHEEFYR	tr|G3I027|G3I027_CRIGR	C_3	783.365	2	1121.54	1	y8	34.22	9074230
DISELQHEEFYR	tr|G3I027|G3I027_CRIGR	S_1	783.365	2	1121.54	1	y8	34	10249266
DISELQHEEFYR	tr|G3I027|G3I027_CRIGR	S_2	783.365	2	1121.54	1	y8	33.95	8975076
DISELQHEEFYR	tr|G3I027|G3I027_CRIGR	S_3	783.365	2	1121.54	1	y8	33.94	9402057
DISELQHEEFYR	tr|G3I027|G3I027_CRIGR	C_1	783.365	2	1008.45	1	y7	34.2	15013957
DISELQHEEFYR	tr|G3I027|G3I027_CRIGR	C_2	783.365	2	1008.45	1	y7	34.76	16076121
DISELQHEEFYR	tr|G3I027|G3I027_CRIGR	C_3	783.365	2	1008.45	1	y7	34.22	15104588
DISELQHEEFYR	tr|G3I027|G3I027_CRIGR	S_1	783.365	2	1008.45	1	y7	34	17372818
DISELQHEEFYR	tr|G3I027|G3I027_CRIGR	S_2	783.365	2	1008.45	1	y7	33.95	15297278
DISELQHEEFYR	tr|G3I027|G3I027_CRIGR	S_3	783.365	2	1008.45	1	y7	33.94	15590589
DISELQHEEFYR	tr|G3I027|G3I027_CRIGR	C_1	783.365	2	880.395	1	y6	34.2	25576276
DISELQHEEFYR	tr|G3I027|G3I027_CRIGR	C_2	783.365	2	880.395	1	y6	34.76	27359970
DISELQHEEFYR	tr|G3I027|G3I027_CRIGR	C_3	783.365	2	880.395	1	y6	34.22	26232482
DISELQHEEFYR	tr|G3I027|G3I027_CRIGR	S_1	783.365	2	880.395	1	y6	33.95	29606620
DISELQHEEFYR	tr|G3I027|G3I027_CRIGR	S_2	783.365	2	880.395	1	y6	33.95	26053112
DISELQHEEFYR	tr|G3I027|G3I027_CRIGR	S_3	783.365	2	880.395	1	y6	33.94	27163328
DISELQHEEFYR	tr|G3I027|G3I027_CRIGR	C_1	783.365	2	743.336	1	y5	34.25	12025258
DISELQHEEFYR	tr|G3I027|G3I027_CRIGR	C_2	783.365	2	743.336	1	y5	34.76	12872840
DISELQHEEFYR	tr|G3I027|G3I027_CRIGR	C_3	783.365	2	743.336	1	y5	34.22	12149601
DISELQHEEFYR	tr|G3I027|G3I027_CRIGR	S_1	783.365	2	743.336	1	y5	34	13678632
DISELQHEEFYR	tr|G3I027|G3I027_CRIGR	S_2	783.365	2	743.336	1	y5	33.9	11722939
DISELQHEEFYR	tr|G3I027|G3I027_CRIGR	S_3	783.365	2	743.336	1	y5	33.94	12420346
QTQVSVLPEGGETPLFK	tr|A0A061HZ06|A0A061HZ06_CRIGR	C_1	915.486	2	1373.73	1	y13	42.54	34909432
QTQVSVLPEGGETPLFK	tr|A0A061HZ06|A0A061HZ06_CRIGR	C_2	915.486	2	1373.73	1	y13	42.36	38634268
QTQVSVLPEGGETPLFK	tr|A0A061HZ06|A0A061HZ06_CRIGR	C_3	915.486	2	1373.73	1	y13	42.37	37039476
QTQVSVLPEGGETPLFK	tr|A0A061HZ06|A0A061HZ06_CRIGR	S_1	915.486	2	1373.73	1	y13	42.33	49383784
QTQVSVLPEGGETPLFK	tr|A0A061HZ06|A0A061HZ06_CRIGR	S_2	915.486	2	1373.73	1	y13	42.37	45396380
QTQVSVLPEGGETPLFK	tr|A0A061HZ06|A0A061HZ06_CRIGR	S_3	915.486	2	1373.73	1	y13	42.27	39954276
QTQVSVLPEGGETPLFK	tr|A0A061HZ06|A0A061HZ06_CRIGR	C_1	915.486	2	1286.7	1	y12	42.49	12411247
QTQVSVLPEGGETPLFK	tr|A0A061HZ06|A0A061HZ06_CRIGR	C_2	915.486	2	1286.7	1	y12	42.36	13691549
QTQVSVLPEGGETPLFK	tr|A0A061HZ06|A0A061HZ06_CRIGR	C_3	915.486	2	1286.7	1	y12	42.37	12973313
QTQVSVLPEGGETPLFK	tr|A0A061HZ06|A0A061HZ06_CRIGR	S_1	915.486	2	1286.7	1	y12	42.38	17919670
QTQVSVLPEGGETPLFK	tr|A0A061HZ06|A0A061HZ06_CRIGR	S_2	915.486	2	1286.7	1	y12	42.37	16272691
QTQVSVLPEGGETPLFK	tr|A0A061HZ06|A0A061HZ06_CRIGR	S_3	915.486	2	1286.7	1	y12	42.27	14371953
QTQVSVLPEGGETPLFK	tr|A0A061HZ06|A0A061HZ06_CRIGR	C_1	915.486	2	1187.63	1	y11	42.54	47779412
QTQVSVLPEGGETPLFK	tr|A0A061HZ06|A0A061HZ06_CRIGR	C_2	915.486	2	1187.63	1	y11	42.36	53250280
QTQVSVLPEGGETPLFK	tr|A0A061HZ06|A0A061HZ06_CRIGR	C_3	915.486	2	1187.63	1	y11	42.37	50250748
QTQVSVLPEGGETPLFK	tr|A0A061HZ06|A0A061HZ06_CRIGR	S_1	915.486	2	1187.63	1	y11	42.33	68151688
QTQVSVLPEGGETPLFK	tr|A0A061HZ06|A0A061HZ06_CRIGR	S_2	915.486	2	1187.63	1	y11	42.37	62597032
QTQVSVLPEGGETPLFK	tr|A0A061HZ06|A0A061HZ06_CRIGR	S_3	915.486	2	1187.63	1	y11	42.27	54678676
QTQVSVLPEGGETPLFK	tr|A0A061HZ06|A0A061HZ06_CRIGR	C_1	915.486	2	1074.55	1	y10	42.54	135108896
QTQVSVLPEGGETPLFK	tr|A0A061HZ06|A0A061HZ06_CRIGR	C_2	915.486	2	1074.55	1	y10	42.41	147833056
QTQVSVLPEGGETPLFK	tr|A0A061HZ06|A0A061HZ06_CRIGR	C_3	915.486	2	1074.55	1	y10	42.37	141203872
QTQVSVLPEGGETPLFK	tr|A0A061HZ06|A0A061HZ06_CRIGR	S_1	915.486	2	1074.55	1	y10	42.38	192536064
QTQVSVLPEGGETPLFK	tr|A0A061HZ06|A0A061HZ06_CRIGR	S_2	915.486	2	1074.55	1	y10	42.37	177731328
QTQVSVLPEGGETPLFK	tr|A0A061HZ06|A0A061HZ06_CRIGR	S_3	915.486	2	1074.55	1	y10	42.27	156329440
QTQVSVLPEGGETPLFK	tr|A0A061HZ06|A0A061HZ06_CRIGR	C_1	915.486	2	504.318	1	y4	42.54	54836324
QTQVSVLPEGGETPLFK	tr|A0A061HZ06|A0A061HZ06_CRIGR	C_2	915.486	2	504.318	1	y4	42.41	61570728
QTQVSVLPEGGETPLFK	tr|A0A061HZ06|A0A061HZ06_CRIGR	C_3	915.486	2	504.318	1	y4	42.37	59342984
QTQVSVLPEGGETPLFK	tr|A0A061HZ06|A0A061HZ06_CRIGR	S_1	915.486	2	504.318	1	y4	42.33	84661648
QTQVSVLPEGGETPLFK	tr|A0A061HZ06|A0A061HZ06_CRIGR	S_2	915.486	2	504.318	1	y4	42.37	81061504
QTQVSVLPEGGETPLFK	tr|A0A061HZ06|A0A061HZ06_CRIGR	S_3	915.486	2	504.318	1	y4	42.27	69998264
TGAQELLR	tr|A0A061HZ06|A0A061HZ06_CRIGR	C_1	444.251	2	786.447	1	y7	18.24	13602629
TGAQELLR	tr|A0A061HZ06|A0A061HZ06_CRIGR	C_2	444.251	2	786.447	1	y7	18.06	14438660
TGAQELLR	tr|A0A061HZ06|A0A061HZ06_CRIGR	C_3	444.251	2	786.447	1	y7	18.1	16108866
TGAQELLR	tr|A0A061HZ06|A0A061HZ06_CRIGR	S_1	444.251	2	786.447	1	y7	17.96	19527360
TGAQELLR	tr|A0A061HZ06|A0A061HZ06_CRIGR	S_2	444.251	2	786.447	1	y7	18.02	18600580
TGAQELLR	tr|A0A061HZ06|A0A061HZ06_CRIGR	S_3	444.251	2	786.447	1	y7	18.19	15586383
TGAQELLR	tr|A0A061HZ06|A0A061HZ06_CRIGR	C_1	444.251	2	729.425	1	y6	18.24	15782093
TGAQELLR	tr|A0A061HZ06|A0A061HZ06_CRIGR	C_2	444.251	2	729.425	1	y6	18.06	16294559
TGAQELLR	tr|A0A061HZ06|A0A061HZ06_CRIGR	C_3	444.251	2	729.425	1	y6	18.1	18096802
TGAQELLR	tr|A0A061HZ06|A0A061HZ06_CRIGR	S_1	444.251	2	729.425	1	y6	17.96	21733768
TGAQELLR	tr|A0A061HZ06|A0A061HZ06_CRIGR	S_2	444.251	2	729.425	1	y6	17.97	21645842
TGAQELLR	tr|A0A061HZ06|A0A061HZ06_CRIGR	S_3	444.251	2	729.425	1	y6	18.15	18135682
TGAQELLR	tr|A0A061HZ06|A0A061HZ06_CRIGR	C_1	444.251	2	658.388	1	y5	18.24	26847414
TGAQELLR	tr|A0A061HZ06|A0A061HZ06_CRIGR	C_2	444.251	2	658.388	1	y5	18.06	27373656
TGAQELLR	tr|A0A061HZ06|A0A061HZ06_CRIGR	C_3	444.251	2	658.388	1	y5	18.1	31254002
TGAQELLR	tr|A0A061HZ06|A0A061HZ06_CRIGR	S_1	444.251	2	658.388	1	y5	17.96	37828848
TGAQELLR	tr|A0A061HZ06|A0A061HZ06_CRIGR	S_2	444.251	2	658.388	1	y5	17.97	37117872
TGAQELLR	tr|A0A061HZ06|A0A061HZ06_CRIGR	S_3	444.251	2	658.388	1	y5	18.15	30623334
TGAQELLR	tr|A0A061HZ06|A0A061HZ06_CRIGR	C_1	444.251	2	530.33	1	y4	18.24	35625484
TGAQELLR	tr|A0A061HZ06|A0A061HZ06_CRIGR	C_2	444.251	2	530.33	1	y4	18.06	36737584
TGAQELLR	tr|A0A061HZ06|A0A061HZ06_CRIGR	C_3	444.251	2	530.33	1	y4	18.1	40732228
TGAQELLR	tr|A0A061HZ06|A0A061HZ06_CRIGR	S_1	444.251	2	530.33	1	y4	17.96	48610188
TGAQELLR	tr|A0A061HZ06|A0A061HZ06_CRIGR	S_2	444.251	2	530.33	1	y4	18.02	49568868
TGAQELLR	tr|A0A061HZ06|A0A061HZ06_CRIGR	S_3	444.251	2	530.33	1	y4	18.15	40909800
TGAQELLR	tr|A0A061HZ06|A0A061HZ06_CRIGR	C_1	444.251	2	401.287	1	y3	18.2	19129056
TGAQELLR	tr|A0A061HZ06|A0A061HZ06_CRIGR	C_2	444.251	2	401.287	1	y3	18.06	19691204
TGAQELLR	tr|A0A061HZ06|A0A061HZ06_CRIGR	C_3	444.251	2	401.287	1	y3	18.1	21886896
TGAQELLR	tr|A0A061HZ06|A0A061HZ06_CRIGR	S_1	444.251	2	401.287	1	y3	17.96	27277536
TGAQELLR	tr|A0A061HZ06|A0A061HZ06_CRIGR	S_2	444.251	2	401.287	1	y3	18.02	26963486
TGAQELLR	tr|A0A061HZ06|A0A061HZ06_CRIGR	S_3	444.251	2	401.287	1	y3	18.15	22240928
YIETDPANR	tr|A0A061HZ06|A0A061HZ06_CRIGR	C_1	539.762	2	802.369	1	y7	13.85	35371896
YIETDPANR	tr|A0A061HZ06|A0A061HZ06_CRIGR	C_2	539.762	2	802.369	1	y7	13.61	40758044
YIETDPANR	tr|A0A061HZ06|A0A061HZ06_CRIGR	C_3	539.762	2	802.369	1	y7	13.65	39797016
YIETDPANR	tr|A0A061HZ06|A0A061HZ06_CRIGR	S_1	539.762	2	802.369	1	y7	13.71	58497056
YIETDPANR	tr|A0A061HZ06|A0A061HZ06_CRIGR	S_2	539.762	2	802.369	1	y7	13.63	59265948
YIETDPANR	tr|A0A061HZ06|A0A061HZ06_CRIGR	S_3	539.762	2	802.369	1	y7	13.76	52432236
YIETDPANR	tr|A0A061HZ06|A0A061HZ06_CRIGR	C_1	539.762	2	673.326	1	y6	13.85	13229017
YIETDPANR	tr|A0A061HZ06|A0A061HZ06_CRIGR	C_2	539.762	2	673.326	1	y6	13.61	15395553
YIETDPANR	tr|A0A061HZ06|A0A061HZ06_CRIGR	C_3	539.762	2	673.326	1	y6	13.65	14450017
YIETDPANR	tr|A0A061HZ06|A0A061HZ06_CRIGR	S_1	539.762	2	673.326	1	y6	13.71	21478992
YIETDPANR	tr|A0A061HZ06|A0A061HZ06_CRIGR	S_2	539.762	2	673.326	1	y6	13.63	21723740
YIETDPANR	tr|A0A061HZ06|A0A061HZ06_CRIGR	S_3	539.762	2	673.326	1	y6	13.76	19911280
YIETDPANR	tr|A0A061HZ06|A0A061HZ06_CRIGR	C_1	539.762	2	572.279	1	y5	13.85	4458976
YIETDPANR	tr|A0A061HZ06|A0A061HZ06_CRIGR	C_2	539.762	2	572.279	1	y5	13.61	5442182
YIETDPANR	tr|A0A061HZ06|A0A061HZ06_CRIGR	C_3	539.762	2	572.279	1	y5	13.69	5379997
YIETDPANR	tr|A0A061HZ06|A0A061HZ06_CRIGR	S_1	539.762	2	572.279	1	y5	13.71	8049276
YIETDPANR	tr|A0A061HZ06|A0A061HZ06_CRIGR	S_2	539.762	2	572.279	1	y5	13.63	7812697
YIETDPANR	tr|A0A061HZ06|A0A061HZ06_CRIGR	S_3	539.762	2	572.279	1	y5	13.76	6817243
YIETDPANR	tr|A0A061HZ06|A0A061HZ06_CRIGR	C_1	539.762	2	457.252	1	y4	13.85	93961224
YIETDPANR	tr|A0A061HZ06|A0A061HZ06_CRIGR	C_2	539.762	2	457.252	1	y4	13.61	108775936
YIETDPANR	tr|A0A061HZ06|A0A061HZ06_CRIGR	C_3	539.762	2	457.252	1	y4	13.65	105506696
YIETDPANR	tr|A0A061HZ06|A0A061HZ06_CRIGR	S_1	539.762	2	457.252	1	y4	13.71	153124176
YIETDPANR	tr|A0A061HZ06|A0A061HZ06_CRIGR	S_2	539.762	2	457.252	1	y4	13.63	155980544
YIETDPANR	tr|A0A061HZ06|A0A061HZ06_CRIGR	S_3	539.762	2	457.252	1	y4	13.76	137441312
ILGLLDTHLK	tr|A0A061IC58|A0A061IC58_CRIGR	C_1	561.848	2	896.52	1	y8	37.27	116995752
ILGLLDTHLK	tr|A0A061IC58|A0A061IC58_CRIGR	C_2	561.848	2	896.52	1	y8	37.3	100701648
ILGLLDTHLK	tr|A0A061IC58|A0A061IC58_CRIGR	C_3	561.848	2	896.52	1	y8	37.01	131777584
ILGLLDTHLK	tr|A0A061IC58|A0A061IC58_CRIGR	S_1	561.848	2	896.52	1	y8	36.98	166058976
ILGLLDTHLK	tr|A0A061IC58|A0A061IC58_CRIGR	S_2	561.848	2	896.52	1	y8	37.04	179445312
ILGLLDTHLK	tr|A0A061IC58|A0A061IC58_CRIGR	S_3	561.848	2	896.52	1	y8	36.83	149716352
ILGLLDTHLK	tr|A0A061IC58|A0A061IC58_CRIGR	C_1	561.848	2	839.499	1	y7	37.32	9690751
ILGLLDTHLK	tr|A0A061IC58|A0A061IC58_CRIGR	C_2	561.848	2	839.499	1	y7	37.3	8311598
ILGLLDTHLK	tr|A0A061IC58|A0A061IC58_CRIGR	C_3	561.848	2	839.499	1	y7	37.01	10982064
ILGLLDTHLK	tr|A0A061IC58|A0A061IC58_CRIGR	S_1	561.848	2	839.499	1	y7	37.03	13642694
ILGLLDTHLK	tr|A0A061IC58|A0A061IC58_CRIGR	S_2	561.848	2	839.499	1	y7	37	15015041
ILGLLDTHLK	tr|A0A061IC58|A0A061IC58_CRIGR	S_3	561.848	2	839.499	1	y7	36.88	12772622
ILGLLDTHLK	tr|A0A061IC58|A0A061IC58_CRIGR	C_1	561.848	2	726.414	1	y6	37.27	46411824
ILGLLDTHLK	tr|A0A061IC58|A0A061IC58_CRIGR	C_2	561.848	2	726.414	1	y6	37.3	38693348
ILGLLDTHLK	tr|A0A061IC58|A0A061IC58_CRIGR	C_3	561.848	2	726.414	1	y6	37.01	53826832
ILGLLDTHLK	tr|A0A061IC58|A0A061IC58_CRIGR	S_1	561.848	2	726.414	1	y6	36.94	66187496
ILGLLDTHLK	tr|A0A061IC58|A0A061IC58_CRIGR	S_2	561.848	2	726.414	1	y6	37.04	71989792
ILGLLDTHLK	tr|A0A061IC58|A0A061IC58_CRIGR	S_3	561.848	2	726.414	1	y6	36.83	61400680
ILGLLDTHLK	tr|A0A061IC58|A0A061IC58_CRIGR	C_1	561.848	2	613.33	1	y5	37.27	30291660
ILGLLDTHLK	tr|A0A061IC58|A0A061IC58_CRIGR	C_2	561.848	2	613.33	1	y5	37.35	25342906
ILGLLDTHLK	tr|A0A061IC58|A0A061IC58_CRIGR	C_3	561.848	2	613.33	1	y5	37.01	35338788
ILGLLDTHLK	tr|A0A061IC58|A0A061IC58_CRIGR	S_1	561.848	2	613.33	1	y5	36.94	44309560
ILGLLDTHLK	tr|A0A061IC58|A0A061IC58_CRIGR	S_2	561.848	2	613.33	1	y5	37	48354628
ILGLLDTHLK	tr|A0A061IC58|A0A061IC58_CRIGR	S_3	561.848	2	613.33	1	y5	36.83	40972732
ILGLLDTHLK	tr|A0A061IC58|A0A061IC58_CRIGR	C_1	561.848	2	498.303	1	y4	37.27	34958524
ILGLLDTHLK	tr|A0A061IC58|A0A061IC58_CRIGR	C_2	561.848	2	498.303	1	y4	37.3	28533834
ILGLLDTHLK	tr|A0A061IC58|A0A061IC58_CRIGR	C_3	561.848	2	498.303	1	y4	37.01	39945796
ILGLLDTHLK	tr|A0A061IC58|A0A061IC58_CRIGR	S_1	561.848	2	498.303	1	y4	36.98	51739780
ILGLLDTHLK	tr|A0A061IC58|A0A061IC58_CRIGR	S_2	561.848	2	498.303	1	y4	37	55291348
ILGLLDTHLK	tr|A0A061IC58|A0A061IC58_CRIGR	S_3	561.848	2	498.303	1	y4	36.83	47221696
QVLEPSFR	tr|A0A061IC58|A0A061IC58_CRIGR	C_1	488.267	2	748.399	1	y6	25.06	120188728
QVLEPSFR	tr|A0A061IC58|A0A061IC58_CRIGR	C_2	488.267	2	748.399	1	y6	24.79	124518848
QVLEPSFR	tr|A0A061IC58|A0A061IC58_CRIGR	C_3	488.267	2	748.399	1	y6	24.91	120593448
QVLEPSFR	tr|A0A061IC58|A0A061IC58_CRIGR	S_1	488.267	2	748.399	1	y6	24.71	144527088
QVLEPSFR	tr|A0A061IC58|A0A061IC58_CRIGR	S_2	488.267	2	748.399	1	y6	24.78	151202816
QVLEPSFR	tr|A0A061IC58|A0A061IC58_CRIGR	S_3	488.267	2	748.399	1	y6	24.79	143061296
QVLEPSFR	tr|A0A061IC58|A0A061IC58_CRIGR	C_1	488.267	2	635.315	1	y5	25.1	45461432
QVLEPSFR	tr|A0A061IC58|A0A061IC58_CRIGR	C_2	488.267	2	635.315	1	y5	24.79	46181720
QVLEPSFR	tr|A0A061IC58|A0A061IC58_CRIGR	C_3	488.267	2	635.315	1	y5	24.91	45477092
QVLEPSFR	tr|A0A061IC58|A0A061IC58_CRIGR	S_1	488.267	2	635.315	1	y5	24.71	56040828
QVLEPSFR	tr|A0A061IC58|A0A061IC58_CRIGR	S_2	488.267	2	635.315	1	y5	24.78	58052512
QVLEPSFR	tr|A0A061IC58|A0A061IC58_CRIGR	S_3	488.267	2	635.315	1	y5	24.79	53632636
QVLEPSFR	tr|A0A061IC58|A0A061IC58_CRIGR	C_1	488.267	2	506.272	1	y4	25.06	261541872
QVLEPSFR	tr|A0A061IC58|A0A061IC58_CRIGR	C_2	488.267	2	506.272	1	y4	24.79	270617376
QVLEPSFR	tr|A0A061IC58|A0A061IC58_CRIGR	C_3	488.267	2	506.272	1	y4	24.91	262213520
QVLEPSFR	tr|A0A061IC58|A0A061IC58_CRIGR	S_1	488.267	2	506.272	1	y4	24.71	323348608
QVLEPSFR	tr|A0A061IC58|A0A061IC58_CRIGR	S_2	488.267	2	506.272	1	y4	24.78	329907936
QVLEPSFR	tr|A0A061IC58|A0A061IC58_CRIGR	S_3	488.267	2	506.272	1	y4	24.79	307042272
QVLEPSFR	tr|A0A061IC58|A0A061IC58_CRIGR	C_1	488.267	2	409.219	1	y3	25.1	14193083
QVLEPSFR	tr|A0A061IC58|A0A061IC58_CRIGR	C_2	488.267	2	409.219	1	y3	24.79	15011899
QVLEPSFR	tr|A0A061IC58|A0A061IC58_CRIGR	C_3	488.267	2	409.219	1	y3	24.91	14657546
QVLEPSFR	tr|A0A061IC58|A0A061IC58_CRIGR	S_1	488.267	2	409.219	1	y3	24.71	18137844
QVLEPSFR	tr|A0A061IC58|A0A061IC58_CRIGR	S_2	488.267	2	409.219	1	y3	24.78	18238558
QVLEPSFR	tr|A0A061IC58|A0A061IC58_CRIGR	S_3	488.267	2	409.219	1	y3	24.79	16424259
QAFPNTNR	tr|A0A061IC58|A0A061IC58_CRIGR	C_1	474.238	2	748.374	1	y6	11.86	45496748
QAFPNTNR	tr|A0A061IC58|A0A061IC58_CRIGR	C_2	474.238	2	748.374	1	y6	11.66	52553072
QAFPNTNR	tr|A0A061IC58|A0A061IC58_CRIGR	C_3	474.238	2	748.374	1	y6	11.67	55472080
QAFPNTNR	tr|A0A061IC58|A0A061IC58_CRIGR	S_1	474.238	2	748.374	1	y6	11.45	52112136
QAFPNTNR	tr|A0A061IC58|A0A061IC58_CRIGR	S_2	474.238	2	748.374	1	y6	11.65	72332016
QAFPNTNR	tr|A0A061IC58|A0A061IC58_CRIGR	S_3	474.238	2	748.374	1	y6	11.7	47766172
QAFPNTNR	tr|A0A061IC58|A0A061IC58_CRIGR	C_1	474.238	2	601.305	1	y5	11.91	149091664
QAFPNTNR	tr|A0A061IC58|A0A061IC58_CRIGR	C_2	474.238	2	601.305	1	y5	11.66	172335472
QAFPNTNR	tr|A0A061IC58|A0A061IC58_CRIGR	C_3	474.238	2	601.305	1	y5	11.67	180646432
QAFPNTNR	tr|A0A061IC58|A0A061IC58_CRIGR	S_1	474.238	2	601.305	1	y5	11.45	176188928
QAFPNTNR	tr|A0A061IC58|A0A061IC58_CRIGR	S_2	474.238	2	601.305	1	y5	11.65	236628816
QAFPNTNR	tr|A0A061IC58|A0A061IC58_CRIGR	S_3	474.238	2	601.305	1	y5	11.7	158278336
QAFPNTNR	tr|A0A061IC58|A0A061IC58_CRIGR	C_1	474.238	2	504.252	1	y4	11.86	30587564
QAFPNTNR	tr|A0A061IC58|A0A061IC58_CRIGR	C_2	474.238	2	504.252	1	y4	11.66	33001284
QAFPNTNR	tr|A0A061IC58|A0A061IC58_CRIGR	C_3	474.238	2	504.252	1	y4	11.67	34958112
QAFPNTNR	tr|A0A061IC58|A0A061IC58_CRIGR	S_1	474.238	2	504.252	1	y4	11.45	33665080
QAFPNTNR	tr|A0A061IC58|A0A061IC58_CRIGR	S_2	474.238	2	504.252	1	y4	11.65	43503992
QAFPNTNR	tr|A0A061IC58|A0A061IC58_CRIGR	S_3	474.238	2	504.252	1	y4	11.7	31295076
QAFPNTNR	tr|A0A061IC58|A0A061IC58_CRIGR	C_1	474.238	2	390.21	1	y3	11.91	10040175
QAFPNTNR	tr|A0A061IC58|A0A061IC58_CRIGR	C_2	474.238	2	390.21	1	y3	11.66	14848486
QAFPNTNR	tr|A0A061IC58|A0A061IC58_CRIGR	C_3	474.238	2	390.21	1	y3	11.63	14085528
QAFPNTNR	tr|A0A061IC58|A0A061IC58_CRIGR	S_1	474.238	2	390.21	1	y3	11.45	13282351
QAFPNTNR	tr|A0A061IC58|A0A061IC58_CRIGR	S_2	474.238	2	390.21	1	y3	11.65	18006368
QAFPNTNR	tr|A0A061IC58|A0A061IC58_CRIGR	S_3	474.238	2	390.21	1	y3	11.7	10789579
AISEAQESVTK	tr|G3HBF7|G3HBF7_CRIGR	C_1	581.801	2	978.474	1	y9	12.3	10087794
AISEAQESVTK	tr|G3HBF7|G3HBF7_CRIGR	C_2	581.801	2	978.474	1	y9	12.19	10997632
AISEAQESVTK	tr|G3HBF7|G3HBF7_CRIGR	C_3	581.801	2	978.474	1	y9	12.05	8057722
AISEAQESVTK	tr|G3HBF7|G3HBF7_CRIGR	S_1	581.801	2	978.474	1	y9	11.69	8236332
AISEAQESVTK	tr|G3HBF7|G3HBF7_CRIGR	S_2	581.801	2	978.474	1	y9	12.15	7087973
AISEAQESVTK	tr|G3HBF7|G3HBF7_CRIGR	S_3	581.801	2	978.474	1	y9	12.14	7897372
AISEAQESVTK	tr|G3HBF7|G3HBF7_CRIGR	C_1	581.801	2	762.399	1	y7	12.3	5290839
AISEAQESVTK	tr|G3HBF7|G3HBF7_CRIGR	C_2	581.801	2	762.399	1	y7	12.19	5717402
AISEAQESVTK	tr|G3HBF7|G3HBF7_CRIGR	C_3	581.801	2	762.399	1	y7	12.05	4400257
AISEAQESVTK	tr|G3HBF7|G3HBF7_CRIGR	S_1	581.801	2	762.399	1	y7	11.69	4540478
AISEAQESVTK	tr|G3HBF7|G3HBF7_CRIGR	S_2	581.801	2	762.399	1	y7	12.15	4023604
AISEAQESVTK	tr|G3HBF7|G3HBF7_CRIGR	S_3	581.801	2	762.399	1	y7	12.14	4154203
AISEAQESVTK	tr|G3HBF7|G3HBF7_CRIGR	C_1	581.801	2	691.362	1	y6	12.3	1855505
AISEAQESVTK	tr|G3HBF7|G3HBF7_CRIGR	C_2	581.801	2	691.362	1	y6	12.19	2295967
AISEAQESVTK	tr|G3HBF7|G3HBF7_CRIGR	C_3	581.801	2	691.362	1	y6	12.05	1505087
AISEAQESVTK	tr|G3HBF7|G3HBF7_CRIGR	S_1	581.801	2	691.362	1	y6	11.69	1706778
AISEAQESVTK	tr|G3HBF7|G3HBF7_CRIGR	S_2	581.801	2	691.362	1	y6	12.15	1456443
AISEAQESVTK	tr|G3HBF7|G3HBF7_CRIGR	S_3	581.801	2	691.362	1	y6	12.14	1592883
AISEAQESVTK	tr|G3HBF7|G3HBF7_CRIGR	C_1	581.801	2	563.304	1	y5	12.3	2053859
AISEAQESVTK	tr|G3HBF7|G3HBF7_CRIGR	C_2	581.801	2	563.304	1	y5	12.19	2166438
AISEAQESVTK	tr|G3HBF7|G3HBF7_CRIGR	C_3	581.801	2	563.304	1	y5	11.73	0
AISEAQESVTK	tr|G3HBF7|G3HBF7_CRIGR	S_1	581.801	2	563.304	1	y5	11.69	1656749
AISEAQESVTK	tr|G3HBF7|G3HBF7_CRIGR	S_2	581.801	2	563.304	1	y5	12.11	1150300
AISEAQESVTK	tr|G3HBF7|G3HBF7_CRIGR	S_3	581.801	2	563.304	1	y5	12.14	1466191
TTNYSAVPQK	tr|G3HBF7|G3HBF7_CRIGR	C_1	554.785	2	906.468	1	y8	12.3	1128782
TTNYSAVPQK	tr|G3HBF7|G3HBF7_CRIGR	C_2	554.785	2	906.468	1	y8	12.16	1073075
TTNYSAVPQK	tr|G3HBF7|G3HBF7_CRIGR	C_3	554.785	2	906.468	1	y8	12.08	1124897
TTNYSAVPQK	tr|G3HBF7|G3HBF7_CRIGR	S_1	554.785	2	906.468	1	y8	11.74	975111
TTNYSAVPQK	tr|G3HBF7|G3HBF7_CRIGR	S_2	554.785	2	906.468	1	y8	12.11	928951
TTNYSAVPQK	tr|G3HBF7|G3HBF7_CRIGR	S_3	554.785	2	906.468	1	y8	12.22	816750
TTNYSAVPQK	tr|G3HBF7|G3HBF7_CRIGR	C_1	554.785	2	792.425	1	y7	12.3	1078269
TTNYSAVPQK	tr|G3HBF7|G3HBF7_CRIGR	C_2	554.785	2	792.425	1	y7	12.16	930802
TTNYSAVPQK	tr|G3HBF7|G3HBF7_CRIGR	C_3	554.785	2	792.425	1	y7	12.08	1084491
TTNYSAVPQK	tr|G3HBF7|G3HBF7_CRIGR	S_1	554.785	2	792.425	1	y7	11.74	878663
TTNYSAVPQK	tr|G3HBF7|G3HBF7_CRIGR	S_2	554.785	2	792.425	1	y7	12.16	852027
TTNYSAVPQK	tr|G3HBF7|G3HBF7_CRIGR	S_3	554.785	2	792.425	1	y7	12.22	690455
TTNYSAVPQK	tr|G3HBF7|G3HBF7_CRIGR	C_1	554.785	2	629.362	1	y6	12.3	2273345
TTNYSAVPQK	tr|G3HBF7|G3HBF7_CRIGR	C_2	554.785	2	629.362	1	y6	12.16	2437979
TTNYSAVPQK	tr|G3HBF7|G3HBF7_CRIGR	C_3	554.785	2	629.362	1	y6	12.08	2447139
TTNYSAVPQK	tr|G3HBF7|G3HBF7_CRIGR	S_1	554.785	2	629.362	1	y6	11.74	2073712
TTNYSAVPQK	tr|G3HBF7|G3HBF7_CRIGR	S_2	554.785	2	629.362	1	y6	12.16	1972830
TTNYSAVPQK	tr|G3HBF7|G3HBF7_CRIGR	S_3	554.785	2	629.362	1	y6	12.22	1599169
TTNYSAVPQK	tr|G3HBF7|G3HBF7_CRIGR	C_1	554.785	2	542.33	1	y5	12.3	569293
TTNYSAVPQK	tr|G3HBF7|G3HBF7_CRIGR	C_2	554.785	2	542.33	1	y5	12.16	749521
TTNYSAVPQK	tr|G3HBF7|G3HBF7_CRIGR	C_3	554.785	2	542.33	1	y5	12.08	776057
TTNYSAVPQK	tr|G3HBF7|G3HBF7_CRIGR	S_1	554.785	2	542.33	1	y5	11.74	625499
TTNYSAVPQK	tr|G3HBF7|G3HBF7_CRIGR	S_2	554.785	2	542.33	1	y5	12.16	523441
TTNYSAVPQK	tr|G3HBF7|G3HBF7_CRIGR	S_3	554.785	2	542.33	1	y5	12.22	404646
TTNYSAVPQK	tr|G3HBF7|G3HBF7_CRIGR	C_1	554.785	2	471.293	1	y4	12.3	726643
TTNYSAVPQK	tr|G3HBF7|G3HBF7_CRIGR	C_2	554.785	2	471.293	1	y4	12.16	864675
TTNYSAVPQK	tr|G3HBF7|G3HBF7_CRIGR	C_3	554.785	2	471.293	1	y4	12.08	812928
TTNYSAVPQK	tr|G3HBF7|G3HBF7_CRIGR	S_1	554.785	2	471.293	1	y4	11.74	583716
TTNYSAVPQK	tr|G3HBF7|G3HBF7_CRIGR	S_2	554.785	2	471.293	1	y4	12.16	629955
TTNYSAVPQK	tr|G3HBF7|G3HBF7_CRIGR	S_3	554.785	2	471.293	1	y4	12.17	489002
EEIVLLTHGDSVDK	tr|G3H229|G3H229_CRIGR	C_1	777.904	2	1183.63	1	y11	29.08	4696338
EEIVLLTHGDSVDK	tr|G3H229|G3H229_CRIGR	C_2	777.904	2	1183.63	1	y11	29	4697486
EEIVLLTHGDSVDK	tr|G3H229|G3H229_CRIGR	C_3	777.904	2	1183.63	1	y11	28.99	4897638
EEIVLLTHGDSVDK	tr|G3H229|G3H229_CRIGR	S_1	777.904	2	1183.63	1	y11	28.79	6494718
EEIVLLTHGDSVDK	tr|G3H229|G3H229_CRIGR	S_2	777.904	2	1183.63	1	y11	28.86	6921564
EEIVLLTHGDSVDK	tr|G3H229|G3H229_CRIGR	S_3	777.904	2	1183.63	1	y11	28.74	7348851
EEIVLLTHGDSVDK	tr|G3H229|G3H229_CRIGR	C_1	777.904	2	1084.56	1	y10	29.13	8900679
EEIVLLTHGDSVDK	tr|G3H229|G3H229_CRIGR	C_2	777.904	2	1084.56	1	y10	29	9453410
EEIVLLTHGDSVDK	tr|G3H229|G3H229_CRIGR	C_3	777.904	2	1084.56	1	y10	29.03	9574993
EEIVLLTHGDSVDK	tr|G3H229|G3H229_CRIGR	S_1	777.904	2	1084.56	1	y10	28.74	12384891
EEIVLLTHGDSVDK	tr|G3H229|G3H229_CRIGR	S_2	777.904	2	1084.56	1	y10	28.86	14001542
EEIVLLTHGDSVDK	tr|G3H229|G3H229_CRIGR	S_3	777.904	2	1084.56	1	y10	28.74	14070655
EEIVLLTHGDSVDK	tr|G3H229|G3H229_CRIGR	C_1	777.904	2	971.479	1	y9	29.13	8888855
EEIVLLTHGDSVDK	tr|G3H229|G3H229_CRIGR	C_2	777.904	2	971.479	1	y9	28.95	9137323
EEIVLLTHGDSVDK	tr|G3H229|G3H229_CRIGR	C_3	777.904	2	971.479	1	y9	29.08	8889422
EEIVLLTHGDSVDK	tr|G3H229|G3H229_CRIGR	S_1	777.904	2	971.479	1	y9	28.74	12260439
EEIVLLTHGDSVDK	tr|G3H229|G3H229_CRIGR	S_2	777.904	2	971.479	1	y9	28.81	13084766
EEIVLLTHGDSVDK	tr|G3H229|G3H229_CRIGR	S_3	777.904	2	971.479	1	y9	28.74	14198360
EEIVLLTHGDSVDK	tr|G3H229|G3H229_CRIGR	C_1	777.904	2	757.348	1	y7	29.13	5662475
EEIVLLTHGDSVDK	tr|G3H229|G3H229_CRIGR	C_2	777.904	2	757.348	1	y7	29	5873412
EEIVLLTHGDSVDK	tr|G3H229|G3H229_CRIGR	C_3	777.904	2	757.348	1	y7	29.08	5859567
EEIVLLTHGDSVDK	tr|G3H229|G3H229_CRIGR	S_1	777.904	2	757.348	1	y7	28.79	8237193
EEIVLLTHGDSVDK	tr|G3H229|G3H229_CRIGR	S_2	777.904	2	757.348	1	y7	28.81	8494634
EEIVLLTHGDSVDK	tr|G3H229|G3H229_CRIGR	S_3	777.904	2	757.348	1	y7	28.74	9064950
EEIVLLTHGDSVDK	tr|G3H229|G3H229_CRIGR	C_1	777.904	2	620.289	1	y6	29.13	5022659
EEIVLLTHGDSVDK	tr|G3H229|G3H229_CRIGR	C_2	777.904	2	620.289	1	y6	28.91	5382759
EEIVLLTHGDSVDK	tr|G3H229|G3H229_CRIGR	C_3	777.904	2	620.289	1	y6	29.03	5022224
EEIVLLTHGDSVDK	tr|G3H229|G3H229_CRIGR	S_1	777.904	2	620.289	1	y6	28.74	5369711
EEIVLLTHGDSVDK	tr|G3H229|G3H229_CRIGR	S_2	777.904	2	620.289	1	y6	28.81	5821903
EEIVLLTHGDSVDK	tr|G3H229|G3H229_CRIGR	S_3	777.904	2	620.289	1	y6	28.74	6276459
DFPETNNILK	tr|G3H229|G3H229_CRIGR	C_1	595.806	2	928.51	1	y8	35.22	3473277
DFPETNNILK	tr|G3H229|G3H229_CRIGR	C_2	595.806	2	928.51	1	y8	35.38	3773526
DFPETNNILK	tr|G3H229|G3H229_CRIGR	C_3	595.806	2	928.51	1	y8	35.11	4549352
DFPETNNILK	tr|G3H229|G3H229_CRIGR	S_1	595.806	2	928.51	1	y8	35.01	5988259
DFPETNNILK	tr|G3H229|G3H229_CRIGR	S_2	595.806	2	928.51	1	y8	34.9	6761532
DFPETNNILK	tr|G3H229|G3H229_CRIGR	S_3	595.806	2	928.51	1	y8	35.04	7125584
DFPETNNILK	tr|G3H229|G3H229_CRIGR	C_1	595.806	2	831.457	1	y7	35.32	3278026
DFPETNNILK	tr|G3H229|G3H229_CRIGR	C_2	595.806	2	831.457	1	y7	35.43	3378739
DFPETNNILK	tr|G3H229|G3H229_CRIGR	C_3	595.806	2	831.457	1	y7	35.15	3596740
DFPETNNILK	tr|G3H229|G3H229_CRIGR	S_1	595.806	2	831.457	1	y7	35.06	5904304
DFPETNNILK	tr|G3H229|G3H229_CRIGR	S_2	595.806	2	831.457	1	y7	35.09	6158545
DFPETNNILK	tr|G3H229|G3H229_CRIGR	S_3	595.806	2	831.457	1	y7	35	5929715
DFPETNNILK	tr|G3H229|G3H229_CRIGR	C_1	595.806	2	702.414	1	y6	35.27	5510915
DFPETNNILK	tr|G3H229|G3H229_CRIGR	C_2	595.806	2	702.414	1	y6	35.57	4925590
DFPETNNILK	tr|G3H229|G3H229_CRIGR	C_3	595.806	2	702.414	1	y6	35.2	4856518
DFPETNNILK	tr|G3H229|G3H229_CRIGR	S_1	595.806	2	702.414	1	y6	35.06	7647936
DFPETNNILK	tr|G3H229|G3H229_CRIGR	S_2	595.806	2	702.414	1	y6	35.04	8254101
DFPETNNILK	tr|G3H229|G3H229_CRIGR	S_3	595.806	2	702.414	1	y6	35	7828017
DFPETNNILK	tr|G3H229|G3H229_CRIGR	C_1	595.806	2	601.367	1	y5	35.18	450930
DFPETNNILK	tr|G3H229|G3H229_CRIGR	C_2	595.806	2	601.367	1	y5	35.66	430657
DFPETNNILK	tr|G3H229|G3H229_CRIGR	C_3	595.806	2	601.367	1	y5	35.34	617770
DFPETNNILK	tr|G3H229|G3H229_CRIGR	S_1	595.806	2	601.367	1	y5	35.01	638110
DFPETNNILK	tr|G3H229|G3H229_CRIGR	S_2	595.806	2	601.367	1	y5	34.99	744969
DFPETNNILK	tr|G3H229|G3H229_CRIGR	S_3	595.806	2	601.367	1	y5	35.09	686134
DFPETNNILK	tr|G3H229|G3H229_CRIGR	C_1	595.806	2	487.324	1	y4	35.32	64045
DFPETNNILK	tr|G3H229|G3H229_CRIGR	C_2	595.806	2	487.324	1	y4	35.38	26188
DFPETNNILK	tr|G3H229|G3H229_CRIGR	C_3	595.806	2	487.324	1	y4	35.15	162413
DFPETNNILK	tr|G3H229|G3H229_CRIGR	S_1	595.806	2	487.324	1	y4	35.1	272534
DFPETNNILK	tr|G3H229|G3H229_CRIGR	S_2	595.806	2	487.324	1	y4	34.85	231493
DFPETNNILK	tr|G3H229|G3H229_CRIGR	S_3	595.806	2	487.324	1	y4	34.95	303972
IGFVGFPSVGK	tr|G3I1Z7|G3I1Z7_CRIGR	C_1	554.313	2	937.514	1	y9	42.41	557529
IGFVGFPSVGK	tr|G3I1Z7|G3I1Z7_CRIGR	C_2	554.313	2	937.514	1	y9	42.44	486396
IGFVGFPSVGK	tr|G3I1Z7|G3I1Z7_CRIGR	C_3	554.313	2	937.514	1	y9	42.27	548178
IGFVGFPSVGK	tr|G3I1Z7|G3I1Z7_CRIGR	S_1	554.313	2	937.514	1	y9	42.23	617589
IGFVGFPSVGK	tr|G3I1Z7|G3I1Z7_CRIGR	S_2	554.313	2	937.514	1	y9	42.22	857356
IGFVGFPSVGK	tr|G3I1Z7|G3I1Z7_CRIGR	S_3	554.313	2	937.514	1	y9	42.17	576858
IGFVGFPSVGK	tr|G3I1Z7|G3I1Z7_CRIGR	C_1	554.313	2	790.446	1	y8	42.41	3692736
IGFVGFPSVGK	tr|G3I1Z7|G3I1Z7_CRIGR	C_2	554.313	2	790.446	1	y8	42.3	4186432
IGFVGFPSVGK	tr|G3I1Z7|G3I1Z7_CRIGR	C_3	554.313	2	790.446	1	y8	42.32	3798253
IGFVGFPSVGK	tr|G3I1Z7|G3I1Z7_CRIGR	S_1	554.313	2	790.446	1	y8	42.28	4263590
IGFVGFPSVGK	tr|G3I1Z7|G3I1Z7_CRIGR	S_2	554.313	2	790.446	1	y8	42.22	4445986
IGFVGFPSVGK	tr|G3I1Z7|G3I1Z7_CRIGR	S_3	554.313	2	790.446	1	y8	42.12	3996561
IGFVGFPSVGK	tr|G3I1Z7|G3I1Z7_CRIGR	C_1	554.313	2	691.377	1	y7	42.41	10330055
IGFVGFPSVGK	tr|G3I1Z7|G3I1Z7_CRIGR	C_2	554.313	2	691.377	1	y7	42.3	11950923
IGFVGFPSVGK	tr|G3I1Z7|G3I1Z7_CRIGR	C_3	554.313	2	691.377	1	y7	42.32	10081166
IGFVGFPSVGK	tr|G3I1Z7|G3I1Z7_CRIGR	S_1	554.313	2	691.377	1	y7	42.28	12667251
IGFVGFPSVGK	tr|G3I1Z7|G3I1Z7_CRIGR	S_2	554.313	2	691.377	1	y7	42.22	12391017
IGFVGFPSVGK	tr|G3I1Z7|G3I1Z7_CRIGR	S_3	554.313	2	691.377	1	y7	42.12	10162354
IGFVGFPSVGK	tr|G3I1Z7|G3I1Z7_CRIGR	C_1	554.313	2	634.356	1	y6	42.41	1415938
IGFVGFPSVGK	tr|G3I1Z7|G3I1Z7_CRIGR	C_2	554.313	2	634.356	1	y6	42.3	1692200
IGFVGFPSVGK	tr|G3I1Z7|G3I1Z7_CRIGR	C_3	554.313	2	634.356	1	y6	42.32	1442257
IGFVGFPSVGK	tr|G3I1Z7|G3I1Z7_CRIGR	S_1	554.313	2	634.356	1	y6	42.23	1571820
IGFVGFPSVGK	tr|G3I1Z7|G3I1Z7_CRIGR	S_2	554.313	2	634.356	1	y6	42.22	1802735
IGFVGFPSVGK	tr|G3I1Z7|G3I1Z7_CRIGR	S_3	554.313	2	634.356	1	y6	42.12	1598864
IGFVGFPSVGK	tr|G3I1Z7|G3I1Z7_CRIGR	C_1	554.313	2	487.287	1	y5	42.41	10766050
IGFVGFPSVGK	tr|G3I1Z7|G3I1Z7_CRIGR	C_2	554.313	2	487.287	1	y5	42.3	12055381
IGFVGFPSVGK	tr|G3I1Z7|G3I1Z7_CRIGR	C_3	554.313	2	487.287	1	y5	42.32	10364569
IGFVGFPSVGK	tr|G3I1Z7|G3I1Z7_CRIGR	S_1	554.313	2	487.287	1	y5	42.28	14040372
IGFVGFPSVGK	tr|G3I1Z7|G3I1Z7_CRIGR	S_2	554.313	2	487.287	1	y5	42.22	13814199
IGFVGFPSVGK	tr|G3I1Z7|G3I1Z7_CRIGR	S_3	554.313	2	487.287	1	y5	42.12	11387633
VMLGETNPADSK	tr|G3HBD4|G3HBD4_CRIGR	C_1	631.308	2	1031.5	1	y10	19.46	12672719
VMLGETNPADSK	tr|G3HBD4|G3HBD4_CRIGR	C_2	631.308	2	1031.5	1	y10	19.14	12797438
VMLGETNPADSK	tr|G3HBD4|G3HBD4_CRIGR	C_3	631.308	2	1031.5	1	y10	19.22	13662682
VMLGETNPADSK	tr|G3HBD4|G3HBD4_CRIGR	S_1	631.308	2	1031.5	1	y10	19.2	17567590
VMLGETNPADSK	tr|G3HBD4|G3HBD4_CRIGR	S_2	631.308	2	1031.5	1	y10	19.26	17321948
VMLGETNPADSK	tr|G3HBD4|G3HBD4_CRIGR	S_3	631.308	2	1031.5	1	y10	19.23	16679151
VMLGETNPADSK	tr|G3HBD4|G3HBD4_CRIGR	C_1	631.308	2	918.416	1	y9	19.46	15074544
VMLGETNPADSK	tr|G3HBD4|G3HBD4_CRIGR	C_2	631.308	2	918.416	1	y9	19.14	16326916
VMLGETNPADSK	tr|G3HBD4|G3HBD4_CRIGR	C_3	631.308	2	918.416	1	y9	19.22	17881666
VMLGETNPADSK	tr|G3HBD4|G3HBD4_CRIGR	S_1	631.308	2	918.416	1	y9	19.2	22432150
VMLGETNPADSK	tr|G3HBD4|G3HBD4_CRIGR	S_2	631.308	2	918.416	1	y9	19.26	21511438
VMLGETNPADSK	tr|G3HBD4|G3HBD4_CRIGR	S_3	631.308	2	918.416	1	y9	19.23	21509292
VMLGETNPADSK	tr|G3HBD4|G3HBD4_CRIGR	C_1	631.308	2	861.395	1	y8	19.46	2344824
VMLGETNPADSK	tr|G3HBD4|G3HBD4_CRIGR	C_2	631.308	2	861.395	1	y8	19.14	2525447
VMLGETNPADSK	tr|G3HBD4|G3HBD4_CRIGR	C_3	631.308	2	861.395	1	y8	19.22	2772068
VMLGETNPADSK	tr|G3HBD4|G3HBD4_CRIGR	S_1	631.308	2	861.395	1	y8	19.2	3544225
VMLGETNPADSK	tr|G3HBD4|G3HBD4_CRIGR	S_2	631.308	2	861.395	1	y8	19.21	3387863
VMLGETNPADSK	tr|G3HBD4|G3HBD4_CRIGR	S_3	631.308	2	861.395	1	y8	19.28	3184316
VMLGETNPADSK	tr|G3HBD4|G3HBD4_CRIGR	C_1	631.308	2	732.352	1	y7	19.46	7350177
VMLGETNPADSK	tr|G3HBD4|G3HBD4_CRIGR	C_2	631.308	2	732.352	1	y7	19.14	7856462
VMLGETNPADSK	tr|G3HBD4|G3HBD4_CRIGR	C_3	631.308	2	732.352	1	y7	19.22	8337723
VMLGETNPADSK	tr|G3HBD4|G3HBD4_CRIGR	S_1	631.308	2	732.352	1	y7	19.2	10377004
VMLGETNPADSK	tr|G3HBD4|G3HBD4_CRIGR	S_2	631.308	2	732.352	1	y7	19.26	10105243
VMLGETNPADSK	tr|G3HBD4|G3HBD4_CRIGR	S_3	631.308	2	732.352	1	y7	19.23	9752631
VMLGETNPADSK	tr|G3HBD4|G3HBD4_CRIGR	C_1	631.308	2	517.262	1	y5	19.46	17422000
VMLGETNPADSK	tr|G3HBD4|G3HBD4_CRIGR	C_2	631.308	2	517.262	1	y5	19.14	18504588
VMLGETNPADSK	tr|G3HBD4|G3HBD4_CRIGR	C_3	631.308	2	517.262	1	y5	19.22	19591916
VMLGETNPADSK	tr|G3HBD4|G3HBD4_CRIGR	S_1	631.308	2	517.262	1	y5	19.2	24453970
VMLGETNPADSK	tr|G3HBD4|G3HBD4_CRIGR	S_2	631.308	2	517.262	1	y5	19.26	24228636
VMLGETNPADSK	tr|G3HBD4|G3HBD4_CRIGR	S_3	631.308	2	517.262	1	y5	19.23	23027936
NIIHGSDSVESAEK	tr|G3HBD4|G3HBD4_CRIGR	C_1	743.363	2	1145.51	1	y11	15.36	57005820
NIIHGSDSVESAEK	tr|G3HBD4|G3HBD4_CRIGR	C_2	743.363	2	1145.51	1	y11	15.03	52307848
NIIHGSDSVESAEK	tr|G3HBD4|G3HBD4_CRIGR	C_3	743.363	2	1145.51	1	y11	15.05	52952868
NIIHGSDSVESAEK	tr|G3HBD4|G3HBD4_CRIGR	S_1	743.363	2	1145.51	1	y11	14.98	61348908
NIIHGSDSVESAEK	tr|G3HBD4|G3HBD4_CRIGR	S_2	743.363	2	1145.51	1	y11	15.1	75829688
NIIHGSDSVESAEK	tr|G3HBD4|G3HBD4_CRIGR	S_3	743.363	2	1145.51	1	y11	15.24	68768336
NIIHGSDSVESAEK	tr|G3HBD4|G3HBD4_CRIGR	C_1	743.363	2	1008.45	1	y10	15.36	75574432
NIIHGSDSVESAEK	tr|G3HBD4|G3HBD4_CRIGR	C_2	743.363	2	1008.45	1	y10	15.03	67933952
NIIHGSDSVESAEK	tr|G3HBD4|G3HBD4_CRIGR	C_3	743.363	2	1008.45	1	y10	15.05	70972808
NIIHGSDSVESAEK	tr|G3HBD4|G3HBD4_CRIGR	S_1	743.363	2	1008.45	1	y10	14.98	80352760
NIIHGSDSVESAEK	tr|G3HBD4|G3HBD4_CRIGR	S_2	743.363	2	1008.45	1	y10	15.1	100228432
NIIHGSDSVESAEK	tr|G3HBD4|G3HBD4_CRIGR	S_3	743.363	2	1008.45	1	y10	15.24	86037048
NIIHGSDSVESAEK	tr|G3HBD4|G3HBD4_CRIGR	C_1	743.363	2	951.427	1	y9	15.36	13075283
NIIHGSDSVESAEK	tr|G3HBD4|G3HBD4_CRIGR	C_2	743.363	2	951.427	1	y9	15.03	11620825
NIIHGSDSVESAEK	tr|G3HBD4|G3HBD4_CRIGR	C_3	743.363	2	951.427	1	y9	15.05	12265713
NIIHGSDSVESAEK	tr|G3HBD4|G3HBD4_CRIGR	S_1	743.363	2	951.427	1	y9	14.98	13689894
NIIHGSDSVESAEK	tr|G3HBD4|G3HBD4_CRIGR	S_2	743.363	2	951.427	1	y9	15.1	17304522
NIIHGSDSVESAEK	tr|G3HBD4|G3HBD4_CRIGR	S_3	743.363	2	951.427	1	y9	15.24	14961339
NIIHGSDSVESAEK	tr|G3HBD4|G3HBD4_CRIGR	C_1	743.363	2	864.395	1	y8	15.31	5271760
NIIHGSDSVESAEK	tr|G3HBD4|G3HBD4_CRIGR	C_2	743.363	2	864.395	1	y8	15.03	4251684
NIIHGSDSVESAEK	tr|G3HBD4|G3HBD4_CRIGR	C_3	743.363	2	864.395	1	y8	15.05	4017984
NIIHGSDSVESAEK	tr|G3HBD4|G3HBD4_CRIGR	S_1	743.363	2	864.395	1	y8	14.98	5904793
NIIHGSDSVESAEK	tr|G3HBD4|G3HBD4_CRIGR	S_2	743.363	2	864.395	1	y8	15.1	7210809
NIIHGSDSVESAEK	tr|G3HBD4|G3HBD4_CRIGR	S_3	743.363	2	864.395	1	y8	15.24	6757799
NIIHGSDSVESAEK	tr|G3HBD4|G3HBD4_CRIGR	C_1	743.363	2	749.368	1	y7	15.36	13651488
NIIHGSDSVESAEK	tr|G3HBD4|G3HBD4_CRIGR	C_2	743.363	2	749.368	1	y7	15.03	12371277
NIIHGSDSVESAEK	tr|G3HBD4|G3HBD4_CRIGR	C_3	743.363	2	749.368	1	y7	15.05	13140972
NIIHGSDSVESAEK	tr|G3HBD4|G3HBD4_CRIGR	S_1	743.363	2	749.368	1	y7	14.98	14263556
NIIHGSDSVESAEK	tr|G3HBD4|G3HBD4_CRIGR	S_2	743.363	2	749.368	1	y7	15.1	18612852
NIIHGSDSVESAEK	tr|G3HBD4|G3HBD4_CRIGR	S_3	743.363	2	749.368	1	y7	15.24	16215545
YYGLQILENVIK	tr|A0A061II77|A0A061II77_CRIGR	C_1	726.908	2	1126.68	1	y10	53.4	1927814
YYGLQILENVIK	tr|A0A061II77|A0A061II77_CRIGR	C_2	726.908	2	1126.68	1	y10	53.31	2528219
YYGLQILENVIK	tr|A0A061II77|A0A061II77_CRIGR	C_3	726.908	2	1126.68	1	y10	53.31	2709929
YYGLQILENVIK	tr|A0A061II77|A0A061II77_CRIGR	S_1	726.908	2	1126.68	1	y10	53.16	4925927
YYGLQILENVIK	tr|A0A061II77|A0A061II77_CRIGR	S_2	726.908	2	1126.68	1	y10	53.23	6018743
YYGLQILENVIK	tr|A0A061II77|A0A061II77_CRIGR	S_3	726.908	2	1126.68	1	y10	53.1	6379442
YYGLQILENVIK	tr|A0A061II77|A0A061II77_CRIGR	C_1	726.908	2	1069.66	1	y9	53.4	102829
YYGLQILENVIK	tr|A0A061II77|A0A061II77_CRIGR	C_2	726.908	2	1069.66	1	y9	53.41	185261
YYGLQILENVIK	tr|A0A061II77|A0A061II77_CRIGR	C_3	726.908	2	1069.66	1	y9	53.36	236004
YYGLQILENVIK	tr|A0A061II77|A0A061II77_CRIGR	S_1	726.908	2	1069.66	1	y9	53.16	637534
YYGLQILENVIK	tr|A0A061II77|A0A061II77_CRIGR	S_2	726.908	2	1069.66	1	y9	53.28	767453
YYGLQILENVIK	tr|A0A061II77|A0A061II77_CRIGR	S_3	726.908	2	1069.66	1	y9	53.1	776421
YYGLQILENVIK	tr|A0A061II77|A0A061II77_CRIGR	C_1	726.908	2	956.578	1	y8	53.4	1077275
YYGLQILENVIK	tr|A0A061II77|A0A061II77_CRIGR	C_2	726.908	2	956.578	1	y8	53.36	1330241
YYGLQILENVIK	tr|A0A061II77|A0A061II77_CRIGR	C_3	726.908	2	956.578	1	y8	53.31	1676514
YYGLQILENVIK	tr|A0A061II77|A0A061II77_CRIGR	S_1	726.908	2	956.578	1	y8	53.16	2776000
YYGLQILENVIK	tr|A0A061II77|A0A061II77_CRIGR	S_2	726.908	2	956.578	1	y8	53.28	3529755
YYGLQILENVIK	tr|A0A061II77|A0A061II77_CRIGR	S_3	726.908	2	956.578	1	y8	53.1	3729168
YYGLQILENVIK	tr|A0A061II77|A0A061II77_CRIGR	C_1	726.908	2	828.519	1	y7	53.4	1314033
YYGLQILENVIK	tr|A0A061II77|A0A061II77_CRIGR	C_2	726.908	2	828.519	1	y7	53.36	1783203
YYGLQILENVIK	tr|A0A061II77|A0A061II77_CRIGR	C_3	726.908	2	828.519	1	y7	53.31	1964990
YYGLQILENVIK	tr|A0A061II77|A0A061II77_CRIGR	S_1	726.908	2	828.519	1	y7	53.16	3772907
YYGLQILENVIK	tr|A0A061II77|A0A061II77_CRIGR	S_2	726.908	2	828.519	1	y7	53.28	4605561
YYGLQILENVIK	tr|A0A061II77|A0A061II77_CRIGR	S_3	726.908	2	828.519	1	y7	53.1	5038553
YYGLQILENVIK	tr|A0A061II77|A0A061II77_CRIGR	C_1	726.908	2	715.435	1	y6	53.4	1360775
YYGLQILENVIK	tr|A0A061II77|A0A061II77_CRIGR	C_2	726.908	2	715.435	1	y6	53.36	1888371
YYGLQILENVIK	tr|A0A061II77|A0A061II77_CRIGR	C_3	726.908	2	715.435	1	y6	53.31	1792349
YYGLQILENVIK	tr|A0A061II77|A0A061II77_CRIGR	S_1	726.908	2	715.435	1	y6	53.16	4105705
YYGLQILENVIK	tr|A0A061II77|A0A061II77_CRIGR	S_2	726.908	2	715.435	1	y6	53.28	4895954
YYGLQILENVIK	tr|A0A061II77|A0A061II77_CRIGR	S_3	726.908	2	715.435	1	y6	53.15	5574890
DFEEYPEHR	tr|A0A061II77|A0A061II77_CRIGR	C_1	611.262	2	959.422	1	y7	18.11	3999091
DFEEYPEHR	tr|A0A061II77|A0A061II77_CRIGR	C_2	611.262	2	959.422	1	y7	17.97	3881381
DFEEYPEHR	tr|A0A061II77|A0A061II77_CRIGR	C_3	611.262	2	959.422	1	y7	18.04	3803339
DFEEYPEHR	tr|A0A061II77|A0A061II77_CRIGR	S_1	611.262	2	959.422	1	y7	17.96	5069318
DFEEYPEHR	tr|A0A061II77|A0A061II77_CRIGR	S_2	611.262	2	959.422	1	y7	17.92	6106429
DFEEYPEHR	tr|A0A061II77|A0A061II77_CRIGR	S_3	611.262	2	959.422	1	y7	18.02	6529219
DFEEYPEHR	tr|A0A061II77|A0A061II77_CRIGR	C_1	611.262	2	830.379	1	y6	18.11	5911384
DFEEYPEHR	tr|A0A061II77|A0A061II77_CRIGR	C_2	611.262	2	830.379	1	y6	17.97	5298388
DFEEYPEHR	tr|A0A061II77|A0A061II77_CRIGR	C_3	611.262	2	830.379	1	y6	18.04	5408454
DFEEYPEHR	tr|A0A061II77|A0A061II77_CRIGR	S_1	611.262	2	830.379	1	y6	17.92	7649211
DFEEYPEHR	tr|A0A061II77|A0A061II77_CRIGR	S_2	611.262	2	830.379	1	y6	17.92	7774361
DFEEYPEHR	tr|A0A061II77|A0A061II77_CRIGR	S_3	611.262	2	830.379	1	y6	18.02	8773281
DFEEYPEHR	tr|A0A061II77|A0A061II77_CRIGR	C_1	611.262	2	701.337	1	y5	18.11	7948599
DFEEYPEHR	tr|A0A061II77|A0A061II77_CRIGR	C_2	611.262	2	701.337	1	y5	17.97	7237359
DFEEYPEHR	tr|A0A061II77|A0A061II77_CRIGR	C_3	611.262	2	701.337	1	y5	18.04	7494681
DFEEYPEHR	tr|A0A061II77|A0A061II77_CRIGR	S_1	611.262	2	701.337	1	y5	17.96	11101069
DFEEYPEHR	tr|A0A061II77|A0A061II77_CRIGR	S_2	611.262	2	701.337	1	y5	17.92	11008336
DFEEYPEHR	tr|A0A061II77|A0A061II77_CRIGR	S_3	611.262	2	701.337	1	y5	18.02	12234898
DFEEYPEHR	tr|A0A061II77|A0A061II77_CRIGR	C_1	611.262	2	538.273	1	y4	18.11	17008976
DFEEYPEHR	tr|A0A061II77|A0A061II77_CRIGR	C_2	611.262	2	538.273	1	y4	17.97	15491903
DFEEYPEHR	tr|A0A061II77|A0A061II77_CRIGR	C_3	611.262	2	538.273	1	y4	18.04	15921972
DFEEYPEHR	tr|A0A061II77|A0A061II77_CRIGR	S_1	611.262	2	538.273	1	y4	17.96	22679910
DFEEYPEHR	tr|A0A061II77|A0A061II77_CRIGR	S_2	611.262	2	538.273	1	y4	17.92	24080994
DFEEYPEHR	tr|A0A061II77|A0A061II77_CRIGR	S_3	611.262	2	538.273	1	y4	18.07	26259602
LYLINSPVVR	tr|G3HP24|G3HP24_CRIGR	C_1	587.353	2	897.552	1	y8	37.8	8753040
LYLINSPVVR	tr|G3HP24|G3HP24_CRIGR	C_2	587.353	2	897.552	1	y8	37.77	8721190
LYLINSPVVR	tr|G3HP24|G3HP24_CRIGR	C_3	587.353	2	897.552	1	y8	37.67	8904974
LYLINSPVVR	tr|G3HP24|G3HP24_CRIGR	S_1	587.353	2	897.552	1	y8	37.58	11328530
LYLINSPVVR	tr|G3HP24|G3HP24_CRIGR	S_2	587.353	2	897.552	1	y8	37.56	14027277
LYLINSPVVR	tr|G3HP24|G3HP24_CRIGR	S_3	587.353	2	897.552	1	y8	37.46	20823960
LYLINSPVVR	tr|G3HP24|G3HP24_CRIGR	C_1	587.353	2	784.468	1	y7	37.8	9080990
LYLINSPVVR	tr|G3HP24|G3HP24_CRIGR	C_2	587.353	2	784.468	1	y7	37.77	9205525
LYLINSPVVR	tr|G3HP24|G3HP24_CRIGR	C_3	587.353	2	784.468	1	y7	37.67	9521201
LYLINSPVVR	tr|G3HP24|G3HP24_CRIGR	S_1	587.353	2	784.468	1	y7	37.54	12268442
LYLINSPVVR	tr|G3HP24|G3HP24_CRIGR	S_2	587.353	2	784.468	1	y7	37.56	14869776
LYLINSPVVR	tr|G3HP24|G3HP24_CRIGR	S_3	587.353	2	784.468	1	y7	37.46	20943246
LYLINSPVVR	tr|G3HP24|G3HP24_CRIGR	C_1	587.353	2	671.383	1	y6	37.75	13187026
LYLINSPVVR	tr|G3HP24|G3HP24_CRIGR	C_2	587.353	2	671.383	1	y6	37.77	13123640
LYLINSPVVR	tr|G3HP24|G3HP24_CRIGR	C_3	587.353	2	671.383	1	y6	37.67	13006549
LYLINSPVVR	tr|G3HP24|G3HP24_CRIGR	S_1	587.353	2	671.383	1	y6	37.58	17008432
LYLINSPVVR	tr|G3HP24|G3HP24_CRIGR	S_2	587.353	2	671.383	1	y6	37.56	20813070
LYLINSPVVR	tr|G3HP24|G3HP24_CRIGR	S_3	587.353	2	671.383	1	y6	37.46	30040820
LYLINSPVVR	tr|G3HP24|G3HP24_CRIGR	C_1	587.353	2	557.341	1	y5	37.8	3181627
LYLINSPVVR	tr|G3HP24|G3HP24_CRIGR	C_2	587.353	2	557.341	1	y5	37.77	3209592
LYLINSPVVR	tr|G3HP24|G3HP24_CRIGR	C_3	587.353	2	557.341	1	y5	37.72	3060737
LYLINSPVVR	tr|G3HP24|G3HP24_CRIGR	S_1	587.353	2	557.341	1	y5	37.58	4253366
LYLINSPVVR	tr|G3HP24|G3HP24_CRIGR	S_2	587.353	2	557.341	1	y5	37.56	5195310
LYLINSPVVR	tr|G3HP24|G3HP24_CRIGR	S_3	587.353	2	557.341	1	y5	37.46	7680192
LYLINSPVVR	tr|G3HP24|G3HP24_CRIGR	C_1	587.353	2	470.309	1	y4	37.8	2587216
LYLINSPVVR	tr|G3HP24|G3HP24_CRIGR	C_2	587.353	2	470.309	1	y4	37.77	2685525
LYLINSPVVR	tr|G3HP24|G3HP24_CRIGR	C_3	587.353	2	470.309	1	y4	37.67	2574381
LYLINSPVVR	tr|G3HP24|G3HP24_CRIGR	S_1	587.353	2	470.309	1	y4	37.54	3178089
LYLINSPVVR	tr|G3HP24|G3HP24_CRIGR	S_2	587.353	2	470.309	1	y4	37.56	3984866
LYLINSPVVR	tr|G3HP24|G3HP24_CRIGR	S_3	587.353	2	470.309	1	y4	37.46	6116366
YIIEELNVR	tr|G3HP24|G3HP24_CRIGR	C_1	574.819	2	872.484	1	y7	37.83	8114055
YIIEELNVR	tr|G3HP24|G3HP24_CRIGR	C_2	574.819	2	872.484	1	y7	38.09	8973309
YIIEELNVR	tr|G3HP24|G3HP24_CRIGR	C_3	574.819	2	872.484	1	y7	37.76	8719059
YIIEELNVR	tr|G3HP24|G3HP24_CRIGR	S_1	574.819	2	872.484	1	y7	37.76	12380030
YIIEELNVR	tr|G3HP24|G3HP24_CRIGR	S_2	574.819	2	872.484	1	y7	37.57	15528028
YIIEELNVR	tr|G3HP24|G3HP24_CRIGR	S_3	574.819	2	872.484	1	y7	37.44	22375440
YIIEELNVR	tr|G3HP24|G3HP24_CRIGR	C_1	574.819	2	759.4	1	y6	37.78	4198636
YIIEELNVR	tr|G3HP24|G3HP24_CRIGR	C_2	574.819	2	759.4	1	y6	37.94	4570743
YIIEELNVR	tr|G3HP24|G3HP24_CRIGR	C_3	574.819	2	759.4	1	y6	37.76	4468773
YIIEELNVR	tr|G3HP24|G3HP24_CRIGR	S_1	574.819	2	759.4	1	y6	37.76	6678428
YIIEELNVR	tr|G3HP24|G3HP24_CRIGR	S_2	574.819	2	759.4	1	y6	37.61	9165316
YIIEELNVR	tr|G3HP24|G3HP24_CRIGR	S_3	574.819	2	759.4	1	y6	37.44	12641634
VIVGGVDLLAK	tr|G3H2B3|G3H2B3_CRIGR	C_1	542.342	2	871.525	1	y9	39.05	4631362
VIVGGVDLLAK	tr|G3H2B3|G3H2B3_CRIGR	C_2	542.342	2	871.525	1	y9	38.98	4564744
VIVGGVDLLAK	tr|G3H2B3|G3H2B3_CRIGR	C_3	542.342	2	871.525	1	y9	38.99	5077539
VIVGGVDLLAK	tr|G3H2B3|G3H2B3_CRIGR	S_1	542.342	2	871.525	1	y9	38.84	6064751
VIVGGVDLLAK	tr|G3H2B3|G3H2B3_CRIGR	S_2	542.342	2	871.525	1	y9	38.79	5872737
VIVGGVDLLAK	tr|G3H2B3|G3H2B3_CRIGR	S_3	542.342	2	871.525	1	y9	38.73	6256629
VIVGGVDLLAK	tr|G3H2B3|G3H2B3_CRIGR	C_1	542.342	2	772.456	1	y8	39.05	3851525
VIVGGVDLLAK	tr|G3H2B3|G3H2B3_CRIGR	C_2	542.342	2	772.456	1	y8	38.93	3707966
VIVGGVDLLAK	tr|G3H2B3|G3H2B3_CRIGR	C_3	542.342	2	772.456	1	y8	38.99	4017305
VIVGGVDLLAK	tr|G3H2B3|G3H2B3_CRIGR	S_1	542.342	2	772.456	1	y8	38.84	4619873
VIVGGVDLLAK	tr|G3H2B3|G3H2B3_CRIGR	S_2	542.342	2	772.456	1	y8	38.79	4702730
VIVGGVDLLAK	tr|G3H2B3|G3H2B3_CRIGR	S_3	542.342	2	772.456	1	y8	38.73	4556833
VIVGGVDLLAK	tr|G3H2B3|G3H2B3_CRIGR	C_1	542.342	2	715.435	1	y7	39.09	699428
VIVGGVDLLAK	tr|G3H2B3|G3H2B3_CRIGR	C_2	542.342	2	715.435	1	y7	38.93	595262
VIVGGVDLLAK	tr|G3H2B3|G3H2B3_CRIGR	C_3	542.342	2	715.435	1	y7	38.99	556451
VIVGGVDLLAK	tr|G3H2B3|G3H2B3_CRIGR	S_1	542.342	2	715.435	1	y7	38.84	719567
VIVGGVDLLAK	tr|G3H2B3|G3H2B3_CRIGR	S_2	542.342	2	715.435	1	y7	38.79	863201
VIVGGVDLLAK	tr|G3H2B3|G3H2B3_CRIGR	S_3	542.342	2	715.435	1	y7	38.73	888750
YTSLQEEAQGK	tr|G3H2B3|G3H2B3_CRIGR	C_1	627.304	2	989.49	1	y9	16.67	3443925
YTSLQEEAQGK	tr|G3H2B3|G3H2B3_CRIGR	C_2	627.304	2	989.49	1	y9	16.52	4155115
YTSLQEEAQGK	tr|G3H2B3|G3H2B3_CRIGR	C_3	627.304	2	989.49	1	y9	16.65	3856389
YTSLQEEAQGK	tr|G3H2B3|G3H2B3_CRIGR	S_1	627.304	2	989.49	1	y9	16.53	4622585
YTSLQEEAQGK	tr|G3H2B3|G3H2B3_CRIGR	S_2	627.304	2	989.49	1	y9	16.6	4823154
YTSLQEEAQGK	tr|G3H2B3|G3H2B3_CRIGR	S_3	627.304	2	989.49	1	y9	16.68	4467785
YTSLQEEAQGK	tr|G3H2B3|G3H2B3_CRIGR	C_1	627.304	2	902.458	1	y8	16.67	1044841
YTSLQEEAQGK	tr|G3H2B3|G3H2B3_CRIGR	C_2	627.304	2	902.458	1	y8	16.52	1181239
YTSLQEEAQGK	tr|G3H2B3|G3H2B3_CRIGR	C_3	627.304	2	902.458	1	y8	16.65	1166148
YTSLQEEAQGK	tr|G3H2B3|G3H2B3_CRIGR	S_1	627.304	2	902.458	1	y8	16.48	1332446
YTSLQEEAQGK	tr|G3H2B3|G3H2B3_CRIGR	S_2	627.304	2	902.458	1	y8	16.6	1425751
YTSLQEEAQGK	tr|G3H2B3|G3H2B3_CRIGR	S_3	627.304	2	902.458	1	y8	16.68	1392376
YTSLQEEAQGK	tr|G3H2B3|G3H2B3_CRIGR	C_1	627.304	2	789.374	1	y7	16.63	2086902
YTSLQEEAQGK	tr|G3H2B3|G3H2B3_CRIGR	C_2	627.304	2	789.374	1	y7	16.52	2550110
YTSLQEEAQGK	tr|G3H2B3|G3H2B3_CRIGR	C_3	627.304	2	789.374	1	y7	16.65	2410880
YTSLQEEAQGK	tr|G3H2B3|G3H2B3_CRIGR	S_1	627.304	2	789.374	1	y7	16.53	2865264
YTSLQEEAQGK	tr|G3H2B3|G3H2B3_CRIGR	S_2	627.304	2	789.374	1	y7	16.6	3018278
YTSLQEEAQGK	tr|G3H2B3|G3H2B3_CRIGR	S_3	627.304	2	789.374	1	y7	16.68	2740007
YTSLQEEAQGK	tr|G3H2B3|G3H2B3_CRIGR	C_1	627.304	2	661.315	1	y6	16.67	2530637
YTSLQEEAQGK	tr|G3H2B3|G3H2B3_CRIGR	C_2	627.304	2	661.315	1	y6	16.52	2961117
YTSLQEEAQGK	tr|G3H2B3|G3H2B3_CRIGR	C_3	627.304	2	661.315	1	y6	16.65	2807392
YTSLQEEAQGK	tr|G3H2B3|G3H2B3_CRIGR	S_1	627.304	2	661.315	1	y6	16.48	3199448
YTSLQEEAQGK	tr|G3H2B3|G3H2B3_CRIGR	S_2	627.304	2	661.315	1	y6	16.6	3346418
YTSLQEEAQGK	tr|G3H2B3|G3H2B3_CRIGR	S_3	627.304	2	661.315	1	y6	16.68	3278055
YTSLQEEAQGK	tr|G3H2B3|G3H2B3_CRIGR	C_1	627.304	2	532.273	1	y5	16.63	1299100
YTSLQEEAQGK	tr|G3H2B3|G3H2B3_CRIGR	C_2	627.304	2	532.273	1	y5	16.52	1606770
YTSLQEEAQGK	tr|G3H2B3|G3H2B3_CRIGR	C_3	627.304	2	532.273	1	y5	16.65	1391971
YTSLQEEAQGK	tr|G3H2B3|G3H2B3_CRIGR	S_1	627.304	2	532.273	1	y5	16.48	1783747
YTSLQEEAQGK	tr|G3H2B3|G3H2B3_CRIGR	S_2	627.304	2	532.273	1	y5	16.55	1699082
YTSLQEEAQGK	tr|G3H2B3|G3H2B3_CRIGR	S_3	627.304	2	532.273	1	y5	16.68	1684449
SDGTETSTNLHQK	tr|G3I366|G3I366_CRIGR	C_1	709.331	2	1057.53	1	y9	7.42	650213
SDGTETSTNLHQK	tr|G3I366|G3I366_CRIGR	C_2	709.331	2	1057.53	1	y9	7.43	969502
SDGTETSTNLHQK	tr|G3I366|G3I366_CRIGR	C_3	709.331	2	1057.53	1	y9	7.4	1637522
SDGTETSTNLHQK	tr|G3I366|G3I366_CRIGR	S_1	709.331	2	1057.53	1	y9	7.53	1726809
SDGTETSTNLHQK	tr|G3I366|G3I366_CRIGR	S_2	709.331	2	1057.53	1	y9	7.22	1962690
SDGTETSTNLHQK	tr|G3I366|G3I366_CRIGR	S_3	709.331	2	1057.53	1	y9	7.37	1197461
SDGTETSTNLHQK	tr|G3I366|G3I366_CRIGR	C_1	709.331	2	928.485	1	y8	7.42	1391235
SDGTETSTNLHQK	tr|G3I366|G3I366_CRIGR	C_2	709.331	2	928.485	1	y8	7.43	2029381
SDGTETSTNLHQK	tr|G3I366|G3I366_CRIGR	C_3	709.331	2	928.485	1	y8	7.4	3443914
SDGTETSTNLHQK	tr|G3I366|G3I366_CRIGR	S_1	709.331	2	928.485	1	y8	7.48	3476591
SDGTETSTNLHQK	tr|G3I366|G3I366_CRIGR	S_2	709.331	2	928.485	1	y8	7.22	4095521
SDGTETSTNLHQK	tr|G3I366|G3I366_CRIGR	S_3	709.331	2	928.485	1	y8	7.37	2449227
SDGTETSTNLHQK	tr|G3I366|G3I366_CRIGR	C_1	709.331	2	827.437	1	y7	7.42	1142978
SDGTETSTNLHQK	tr|G3I366|G3I366_CRIGR	C_2	709.331	2	827.437	1	y7	7.43	1626348
SDGTETSTNLHQK	tr|G3I366|G3I366_CRIGR	C_3	709.331	2	827.437	1	y7	7.4	2616430
SDGTETSTNLHQK	tr|G3I366|G3I366_CRIGR	S_1	709.331	2	827.437	1	y7	7.53	2706383
SDGTETSTNLHQK	tr|G3I366|G3I366_CRIGR	S_2	709.331	2	827.437	1	y7	7.22	3094914
SDGTETSTNLHQK	tr|G3I366|G3I366_CRIGR	S_3	709.331	2	827.437	1	y7	7.37	1643543
SDGTETSTNLHQK	tr|G3I366|G3I366_CRIGR	C_1	709.331	2	740.405	1	y6	7.42	512439
SDGTETSTNLHQK	tr|G3I366|G3I366_CRIGR	C_2	709.331	2	740.405	1	y6	7.43	692492
SDGTETSTNLHQK	tr|G3I366|G3I366_CRIGR	C_3	709.331	2	740.405	1	y6	7.4	1271193
SDGTETSTNLHQK	tr|G3I366|G3I366_CRIGR	S_1	709.331	2	740.405	1	y6	7.53	1192738
SDGTETSTNLHQK	tr|G3I366|G3I366_CRIGR	S_2	709.331	2	740.405	1	y6	7.22	1418118
SDGTETSTNLHQK	tr|G3I366|G3I366_CRIGR	S_3	709.331	2	740.405	1	y6	7.37	777768
SDGTETSTNLHQK	tr|G3I366|G3I366_CRIGR	C_1	709.331	2	639.357	1	y5	7.42	222360
SDGTETSTNLHQK	tr|G3I366|G3I366_CRIGR	C_2	709.331	2	639.357	1	y5	7.48	199707
SDGTETSTNLHQK	tr|G3I366|G3I366_CRIGR	C_3	709.331	2	639.357	1	y5	7.4	312475
SDGTETSTNLHQK	tr|G3I366|G3I366_CRIGR	S_1	709.331	2	639.357	1	y5	7.38	23409
SDGTETSTNLHQK	tr|G3I366|G3I366_CRIGR	S_2	709.331	2	639.357	1	y5	7.22	437210
SDGTETSTNLHQK	tr|G3I366|G3I366_CRIGR	S_3	709.331	2	639.357	1	y5	7.37	406566
SDGTETSTNLHQK	tr|G3I366|G3I366_CRIGR	C_1	709.331	2	525.314	1	y4	7.27	0
SDGTETSTNLHQK	tr|G3I366|G3I366_CRIGR	C_2	709.331	2	525.314	1	y4	7.43	356577
SDGTETSTNLHQK	tr|G3I366|G3I366_CRIGR	C_3	709.331	2	525.314	1	y4	7.4	543785
SDGTETSTNLHQK	tr|G3I366|G3I366_CRIGR	S_1	709.331	2	525.314	1	y4	7.48	392910
SDGTETSTNLHQK	tr|G3I366|G3I366_CRIGR	S_2	709.331	2	525.314	1	y4	7.22	595662
SDGTETSTNLHQK	tr|G3I366|G3I366_CRIGR	S_3	709.331	2	525.314	1	y4	7.37	305968
SDGTETSTNLHQK	tr|G3I366|G3I366_CRIGR	C_1	709.331	2	412.23	1	y3	7.62	55683
SDGTETSTNLHQK	tr|G3I366|G3I366_CRIGR	C_2	709.331	2	412.23	1	y3	7.43	628966
SDGTETSTNLHQK	tr|G3I366|G3I366_CRIGR	C_3	709.331	2	412.23	1	y3	7.4	1876208
SDGTETSTNLHQK	tr|G3I366|G3I366_CRIGR	S_1	709.331	2	412.23	1	y3	7.48	1828103
SDGTETSTNLHQK	tr|G3I366|G3I366_CRIGR	S_2	709.331	2	412.23	1	y3	7.22	2198227
SDGTETSTNLHQK	tr|G3I366|G3I366_CRIGR	S_3	709.331	2	412.23	1	y3	7.37	1175979
QSNPLLIHVDTK	tr|G3I366|G3I366_CRIGR	C_1	682.88	2	599.315	1	y5	27.75	2751755
QSNPLLIHVDTK	tr|G3I366|G3I366_CRIGR	C_2	682.88	2	599.315	1	y5	27.47	2755008
QSNPLLIHVDTK	tr|G3I366|G3I366_CRIGR	C_3	682.88	2	599.315	1	y5	27.44	2332542
QSNPLLIHVDTK	tr|G3I366|G3I366_CRIGR	S_1	682.88	2	599.315	1	y5	27.23	3859689
QSNPLLIHVDTK	tr|G3I366|G3I366_CRIGR	S_2	682.88	2	599.315	1	y5	27.48	3651672
QSNPLLIHVDTK	tr|G3I366|G3I366_CRIGR	S_3	682.88	2	599.315	1	y5	27.31	4000347
QSNPLLIHVDTK	tr|G3I366|G3I366_CRIGR	C_1	682.88	2	462.256	1	y4	27.71	1178372
QSNPLLIHVDTK	tr|G3I366|G3I366_CRIGR	C_2	682.88	2	462.256	1	y4	27.61	830298
QSNPLLIHVDTK	tr|G3I366|G3I366_CRIGR	C_3	682.88	2	462.256	1	y4	27.44	1054916
QSNPLLIHVDTK	tr|G3I366|G3I366_CRIGR	S_1	682.88	2	462.256	1	y4	27.18	1220507
QSNPLLIHVDTK	tr|G3I366|G3I366_CRIGR	S_2	682.88	2	462.256	1	y4	27.39	1603311
QSNPLLIHVDTK	tr|G3I366|G3I366_CRIGR	S_3	682.88	2	462.256	1	y4	27.31	1610320
QSNPLLIHVDTK	tr|G3I366|G3I366_CRIGR	C_1	682.88	2	363.187	1	y3	27.75	653400
QSNPLLIHVDTK	tr|G3I366|G3I366_CRIGR	C_2	682.88	2	363.187	1	y3	27.47	710505
QSNPLLIHVDTK	tr|G3I366|G3I366_CRIGR	C_3	682.88	2	363.187	1	y3	27.44	390324
QSNPLLIHVDTK	tr|G3I366|G3I366_CRIGR	S_1	682.88	2	363.187	1	y3	27.23	1260703
QSNPLLIHVDTK	tr|G3I366|G3I366_CRIGR	S_2	682.88	2	363.187	1	y3	27.53	1195993
QSNPLLIHVDTK	tr|G3I366|G3I366_CRIGR	S_3	682.88	2	363.187	1	y3	27.31	1322199
LNENHSGELWK	tr|C0SSX9|C0SSX9_CRIGR	C_1	663.825	2	970.474	1	y8	19.17	683396
LNENHSGELWK	tr|C0SSX9|C0SSX9_CRIGR	C_2	663.825	2	970.474	1	y8	18.61	359802
LNENHSGELWK	tr|C0SSX9|C0SSX9_CRIGR	C_3	663.825	2	970.474	1	y8	18.71	433268
LNENHSGELWK	tr|C0SSX9|C0SSX9_CRIGR	S_1	663.825	2	970.474	1	y8	18.49	707066
LNENHSGELWK	tr|C0SSX9|C0SSX9_CRIGR	S_2	663.825	2	970.474	1	y8	18.54	892546
LNENHSGELWK	tr|C0SSX9|C0SSX9_CRIGR	S_3	663.825	2	970.474	1	y8	18.65	647107
LNENHSGELWK	tr|C0SSX9|C0SSX9_CRIGR	C_1	663.825	2	719.372	1	y6	18.89	1060944
LNENHSGELWK	tr|C0SSX9|C0SSX9_CRIGR	C_2	663.825	2	719.372	1	y6	18.57	881020
LNENHSGELWK	tr|C0SSX9|C0SSX9_CRIGR	C_3	663.825	2	719.372	1	y6	18.66	997389
LNENHSGELWK	tr|C0SSX9|C0SSX9_CRIGR	S_1	663.825	2	719.372	1	y6	18.49	1380603
LNENHSGELWK	tr|C0SSX9|C0SSX9_CRIGR	S_2	663.825	2	719.372	1	y6	18.59	1618518
LNENHSGELWK	tr|C0SSX9|C0SSX9_CRIGR	S_3	663.825	2	719.372	1	y6	18.65	1523578
LNENHSGELWK	tr|C0SSX9|C0SSX9_CRIGR	C_1	663.825	2	632.34	1	y5	19.12	1049616
LNENHSGELWK	tr|C0SSX9|C0SSX9_CRIGR	C_2	663.825	2	632.34	1	y5	18.8	1597868
LNENHSGELWK	tr|C0SSX9|C0SSX9_CRIGR	C_3	663.825	2	632.34	1	y5	18.9	1479394
LNENHSGELWK	tr|C0SSX9|C0SSX9_CRIGR	S_1	663.825	2	632.34	1	y5	18.87	1442855
LNENHSGELWK	tr|C0SSX9|C0SSX9_CRIGR	S_2	663.825	2	632.34	1	y5	18.87	1215094
LNENHSGELWK	tr|C0SSX9|C0SSX9_CRIGR	S_3	663.825	2	632.34	1	y5	18.89	1677436
WIDETPPVDQPSR	tr|A0A3L7HDW4|A0A3L7HDW4_CRIGR	C_1	770.376	2	1240.58	1	y11	28.98	22713180
WIDETPPVDQPSR	tr|A0A3L7HDW4|A0A3L7HDW4_CRIGR	C_2	770.376	2	1240.58	1	y11	29.02	17422012
WIDETPPVDQPSR	tr|A0A3L7HDW4|A0A3L7HDW4_CRIGR	C_3	770.376	2	1240.58	1	y11	28.99	19807152
WIDETPPVDQPSR	tr|A0A3L7HDW4|A0A3L7HDW4_CRIGR	S_1	770.376	2	1240.58	1	y11	28.88	27203034
WIDETPPVDQPSR	tr|A0A3L7HDW4|A0A3L7HDW4_CRIGR	S_2	770.376	2	1240.58	1	y11	28.93	24552436
WIDETPPVDQPSR	tr|A0A3L7HDW4|A0A3L7HDW4_CRIGR	S_3	770.376	2	1240.58	1	y11	28.94	20979528
WIDETPPVDQPSR	tr|A0A3L7HDW4|A0A3L7HDW4_CRIGR	C_1	770.376	2	1125.55	1	y10	29.12	3111455
WIDETPPVDQPSR	tr|A0A3L7HDW4|A0A3L7HDW4_CRIGR	C_2	770.376	2	1125.55	1	y10	29.02	3178772
WIDETPPVDQPSR	tr|A0A3L7HDW4|A0A3L7HDW4_CRIGR	C_3	770.376	2	1125.55	1	y10	29.08	2898623
WIDETPPVDQPSR	tr|A0A3L7HDW4|A0A3L7HDW4_CRIGR	S_1	770.376	2	1125.55	1	y10	28.88	4226666
WIDETPPVDQPSR	tr|A0A3L7HDW4|A0A3L7HDW4_CRIGR	S_2	770.376	2	1125.55	1	y10	28.93	4475098
WIDETPPVDQPSR	tr|A0A3L7HDW4|A0A3L7HDW4_CRIGR	S_3	770.376	2	1125.55	1	y10	28.94	3762660
WIDETPPVDQPSR	tr|A0A3L7HDW4|A0A3L7HDW4_CRIGR	C_1	770.376	2	996.511	1	y9	29.03	6495869
WIDETPPVDQPSR	tr|A0A3L7HDW4|A0A3L7HDW4_CRIGR	C_2	770.376	2	996.511	1	y9	29.07	6394617
WIDETPPVDQPSR	tr|A0A3L7HDW4|A0A3L7HDW4_CRIGR	C_3	770.376	2	996.511	1	y9	29.04	6088019
WIDETPPVDQPSR	tr|A0A3L7HDW4|A0A3L7HDW4_CRIGR	S_1	770.376	2	996.511	1	y9	28.93	8395800
WIDETPPVDQPSR	tr|A0A3L7HDW4|A0A3L7HDW4_CRIGR	S_2	770.376	2	996.511	1	y9	28.93	9057104
WIDETPPVDQPSR	tr|A0A3L7HDW4|A0A3L7HDW4_CRIGR	S_3	770.376	2	996.511	1	y9	28.94	7388684
WIDETPPVDQPSR	tr|A0A3L7HDW4|A0A3L7HDW4_CRIGR	C_1	770.376	2	895.463	1	y8	29.03	61274560
WIDETPPVDQPSR	tr|A0A3L7HDW4|A0A3L7HDW4_CRIGR	C_2	770.376	2	895.463	1	y8	29.02	61411548
WIDETPPVDQPSR	tr|A0A3L7HDW4|A0A3L7HDW4_CRIGR	C_3	770.376	2	895.463	1	y8	29.04	55974996
WIDETPPVDQPSR	tr|A0A3L7HDW4|A0A3L7HDW4_CRIGR	S_1	770.376	2	895.463	1	y8	28.93	79732824
WIDETPPVDQPSR	tr|A0A3L7HDW4|A0A3L7HDW4_CRIGR	S_2	770.376	2	895.463	1	y8	28.88	76461952
WIDETPPVDQPSR	tr|A0A3L7HDW4|A0A3L7HDW4_CRIGR	S_3	770.376	2	895.463	1	y8	28.94	66257916
WIDETPPVDQPSR	tr|A0A3L7HDW4|A0A3L7HDW4_CRIGR	C_1	770.376	2	602.289	1	y5	28.98	4230007
WIDETPPVDQPSR	tr|A0A3L7HDW4|A0A3L7HDW4_CRIGR	C_2	770.376	2	602.289	1	y5	29.02	3978533
WIDETPPVDQPSR	tr|A0A3L7HDW4|A0A3L7HDW4_CRIGR	C_3	770.376	2	602.289	1	y5	28.94	4080891
WIDETPPVDQPSR	tr|A0A3L7HDW4|A0A3L7HDW4_CRIGR	S_1	770.376	2	602.289	1	y5	28.93	5000951
WIDETPPVDQPSR	tr|A0A3L7HDW4|A0A3L7HDW4_CRIGR	S_2	770.376	2	602.289	1	y5	28.93	5199320
WIDETPPVDQPSR	tr|A0A3L7HDW4|A0A3L7HDW4_CRIGR	S_3	770.376	2	602.289	1	y5	28.89	4217923
WIDETPPVDQPSR	tr|A0A3L7HDW4|A0A3L7HDW4_CRIGR	C_1	770.376	2	487.262	1	y4	29.07	13756752
WIDETPPVDQPSR	tr|A0A3L7HDW4|A0A3L7HDW4_CRIGR	C_2	770.376	2	487.262	1	y4	29.07	13144321
WIDETPPVDQPSR	tr|A0A3L7HDW4|A0A3L7HDW4_CRIGR	C_3	770.376	2	487.262	1	y4	29.04	12356253
WIDETPPVDQPSR	tr|A0A3L7HDW4|A0A3L7HDW4_CRIGR	S_1	770.376	2	487.262	1	y4	28.88	19243146
WIDETPPVDQPSR	tr|A0A3L7HDW4|A0A3L7HDW4_CRIGR	S_2	770.376	2	487.262	1	y4	28.93	19698526
WIDETPPVDQPSR	tr|A0A3L7HDW4|A0A3L7HDW4_CRIGR	S_3	770.376	2	487.262	1	y4	28.94	16748740
LPFPIIDDK	tr|A0A061HYZ1|A0A061HYZ1_CRIGR	C_1	529.3	2	847.456	1	y7	41.64	27961508
LPFPIIDDK	tr|A0A061HYZ1|A0A061HYZ1_CRIGR	C_2	529.3	2	847.456	1	y7	41.47	27060074
LPFPIIDDK	tr|A0A061HYZ1|A0A061HYZ1_CRIGR	C_3	529.3	2	847.456	1	y7	41.54	26358036
LPFPIIDDK	tr|A0A061HYZ1|A0A061HYZ1_CRIGR	S_1	529.3	2	847.456	1	y7	41.39	39377956
LPFPIIDDK	tr|A0A061HYZ1|A0A061HYZ1_CRIGR	S_2	529.3	2	847.456	1	y7	41.48	39605424
LPFPIIDDK	tr|A0A061HYZ1|A0A061HYZ1_CRIGR	S_3	529.3	2	847.456	1	y7	41.36	35665688
LPFPIIDDK	tr|A0A061HYZ1|A0A061HYZ1_CRIGR	C_1	529.3	2	700.388	1	y6	41.64	124561672
LPFPIIDDK	tr|A0A061HYZ1|A0A061HYZ1_CRIGR	C_2	529.3	2	700.388	1	y6	41.47	120931824
LPFPIIDDK	tr|A0A061HYZ1|A0A061HYZ1_CRIGR	C_3	529.3	2	700.388	1	y6	41.54	115287952
LPFPIIDDK	tr|A0A061HYZ1|A0A061HYZ1_CRIGR	S_1	529.3	2	700.388	1	y6	41.39	174412160
LPFPIIDDK	tr|A0A061HYZ1|A0A061HYZ1_CRIGR	S_2	529.3	2	700.388	1	y6	41.48	175927984
LPFPIIDDK	tr|A0A061HYZ1|A0A061HYZ1_CRIGR	S_3	529.3	2	700.388	1	y6	41.36	158564336
LPFPIIDDK	tr|A0A061HYZ1|A0A061HYZ1_CRIGR	C_1	529.3	2	603.335	1	y5	41.64	11007395
LPFPIIDDK	tr|A0A061HYZ1|A0A061HYZ1_CRIGR	C_2	529.3	2	603.335	1	y5	41.47	10152110
LPFPIIDDK	tr|A0A061HYZ1|A0A061HYZ1_CRIGR	C_3	529.3	2	603.335	1	y5	41.54	10494296
LPFPIIDDK	tr|A0A061HYZ1|A0A061HYZ1_CRIGR	S_1	529.3	2	603.335	1	y5	41.39	15411323
LPFPIIDDK	tr|A0A061HYZ1|A0A061HYZ1_CRIGR	S_2	529.3	2	603.335	1	y5	41.48	16591845
LPFPIIDDK	tr|A0A061HYZ1|A0A061HYZ1_CRIGR	S_3	529.3	2	603.335	1	y5	41.36	13077995
LPFPIIDDK	tr|A0A061HYZ1|A0A061HYZ1_CRIGR	C_1	529.3	2	490.251	1	y4	41.64	25542536
LPFPIIDDK	tr|A0A061HYZ1|A0A061HYZ1_CRIGR	C_2	529.3	2	490.251	1	y4	41.47	25387116
LPFPIIDDK	tr|A0A061HYZ1|A0A061HYZ1_CRIGR	C_3	529.3	2	490.251	1	y4	41.54	23159850
LPFPIIDDK	tr|A0A061HYZ1|A0A061HYZ1_CRIGR	S_1	529.3	2	490.251	1	y4	41.39	36599796
LPFPIIDDK	tr|A0A061HYZ1|A0A061HYZ1_CRIGR	S_2	529.3	2	490.251	1	y4	41.48	36569584
LPFPIIDDK	tr|A0A061HYZ1|A0A061HYZ1_CRIGR	S_3	529.3	2	490.251	1	y4	41.36	32823906
LSILYPATTGR	tr|A0A061HYZ1|A0A061HYZ1_CRIGR	C_1	596.34	2	878.473	1	y8	33.79	22134534
LSILYPATTGR	tr|A0A061HYZ1|A0A061HYZ1_CRIGR	C_2	596.34	2	878.473	1	y8	33.93	22157062
LSILYPATTGR	tr|A0A061HYZ1|A0A061HYZ1_CRIGR	C_3	596.34	2	878.473	1	y8	33.67	20390568
LSILYPATTGR	tr|A0A061HYZ1|A0A061HYZ1_CRIGR	S_1	596.34	2	878.473	1	y8	33.5	24245024
LSILYPATTGR	tr|A0A061HYZ1|A0A061HYZ1_CRIGR	S_2	596.34	2	878.473	1	y8	33.56	26450204
LSILYPATTGR	tr|A0A061HYZ1|A0A061HYZ1_CRIGR	S_3	596.34	2	878.473	1	y8	33.56	25437256
LSILYPATTGR	tr|A0A061HYZ1|A0A061HYZ1_CRIGR	C_1	596.34	2	765.389	1	y7	33.79	41049788
LSILYPATTGR	tr|A0A061HYZ1|A0A061HYZ1_CRIGR	C_2	596.34	2	765.389	1	y7	33.93	39733928
LSILYPATTGR	tr|A0A061HYZ1|A0A061HYZ1_CRIGR	C_3	596.34	2	765.389	1	y7	33.67	37775144
LSILYPATTGR	tr|A0A061HYZ1|A0A061HYZ1_CRIGR	S_1	596.34	2	765.389	1	y7	33.5	44173644
LSILYPATTGR	tr|A0A061HYZ1|A0A061HYZ1_CRIGR	S_2	596.34	2	765.389	1	y7	33.56	49270508
LSILYPATTGR	tr|A0A061HYZ1|A0A061HYZ1_CRIGR	S_3	596.34	2	765.389	1	y7	33.56	46391576
LSILYPATTGR	tr|A0A061HYZ1|A0A061HYZ1_CRIGR	C_1	596.34	2	602.326	1	y6	33.79	100193480
LSILYPATTGR	tr|A0A061HYZ1|A0A061HYZ1_CRIGR	C_2	596.34	2	602.326	1	y6	33.93	95416656
LSILYPATTGR	tr|A0A061HYZ1|A0A061HYZ1_CRIGR	C_3	596.34	2	602.326	1	y6	33.71	90654216
LSILYPATTGR	tr|A0A061HYZ1|A0A061HYZ1_CRIGR	S_1	596.34	2	602.326	1	y6	33.5	107901408
LSILYPATTGR	tr|A0A061HYZ1|A0A061HYZ1_CRIGR	S_2	596.34	2	602.326	1	y6	33.56	119363568
LSILYPATTGR	tr|A0A061HYZ1|A0A061HYZ1_CRIGR	S_3	596.34	2	602.326	1	y6	33.56	113586472
LSILYPATTGR	tr|A0A061HYZ1|A0A061HYZ1_CRIGR	C_1	596.34	2	505.273	1	y5	33.79	4561706
LSILYPATTGR	tr|A0A061HYZ1|A0A061HYZ1_CRIGR	C_2	596.34	2	505.273	1	y5	33.93	3915762
LSILYPATTGR	tr|A0A061HYZ1|A0A061HYZ1_CRIGR	C_3	596.34	2	505.273	1	y5	33.67	4031095
LSILYPATTGR	tr|A0A061HYZ1|A0A061HYZ1_CRIGR	S_1	596.34	2	505.273	1	y5	33.5	4921010
LSILYPATTGR	tr|A0A061HYZ1|A0A061HYZ1_CRIGR	S_2	596.34	2	505.273	1	y5	33.61	5536553
LSILYPATTGR	tr|A0A061HYZ1|A0A061HYZ1_CRIGR	S_3	596.34	2	505.273	1	y5	33.56	5532809
LSILYPATTGR	tr|A0A061HYZ1|A0A061HYZ1_CRIGR	C_1	596.34	2	434.236	1	y4	33.84	2473378
LSILYPATTGR	tr|A0A061HYZ1|A0A061HYZ1_CRIGR	C_2	596.34	2	434.236	1	y4	33.93	2269043
LSILYPATTGR	tr|A0A061HYZ1|A0A061HYZ1_CRIGR	C_3	596.34	2	434.236	1	y4	33.67	2043354
LSILYPATTGR	tr|A0A061HYZ1|A0A061HYZ1_CRIGR	S_1	596.34	2	434.236	1	y4	33.5	2792060
LSILYPATTGR	tr|A0A061HYZ1|A0A061HYZ1_CRIGR	S_2	596.34	2	434.236	1	y4	33.61	3129700
LSILYPATTGR	tr|A0A061HYZ1|A0A061HYZ1_CRIGR	S_3	596.34	2	434.236	1	y4	33.56	2887964
NFDEILR	tr|A0A061HYZ1|A0A061HYZ1_CRIGR	C_1	453.738	2	645.357	1	y5	31.78	53686140
NFDEILR	tr|A0A061HYZ1|A0A061HYZ1_CRIGR	C_2	453.738	2	645.357	1	y5	31.74	51912384
NFDEILR	tr|A0A061HYZ1|A0A061HYZ1_CRIGR	C_3	453.738	2	645.357	1	y5	31.72	45419732
NFDEILR	tr|A0A061HYZ1|A0A061HYZ1_CRIGR	S_1	453.738	2	645.357	1	y5	31.59	59992960
NFDEILR	tr|A0A061HYZ1|A0A061HYZ1_CRIGR	S_2	453.738	2	645.357	1	y5	31.56	55885364
NFDEILR	tr|A0A061HYZ1|A0A061HYZ1_CRIGR	S_3	453.738	2	645.357	1	y5	31.59	47729340
NFDEILR	tr|A0A061HYZ1|A0A061HYZ1_CRIGR	C_1	453.738	2	530.33	1	y4	31.78	26092140
NFDEILR	tr|A0A061HYZ1|A0A061HYZ1_CRIGR	C_2	453.738	2	530.33	1	y4	31.74	25031310
NFDEILR	tr|A0A061HYZ1|A0A061HYZ1_CRIGR	C_3	453.738	2	530.33	1	y4	31.63	23485528
NFDEILR	tr|A0A061HYZ1|A0A061HYZ1_CRIGR	S_1	453.738	2	530.33	1	y4	31.59	32614768
NFDEILR	tr|A0A061HYZ1|A0A061HYZ1_CRIGR	S_2	453.738	2	530.33	1	y4	31.56	30300666
NFDEILR	tr|A0A061HYZ1|A0A061HYZ1_CRIGR	S_3	453.738	2	530.33	1	y4	31.59	25154938
NFDEILR	tr|A0A061HYZ1|A0A061HYZ1_CRIGR	C_1	453.738	2	401.287	1	y3	31.69	12422174
NFDEILR	tr|A0A061HYZ1|A0A061HYZ1_CRIGR	C_2	453.738	2	401.287	1	y3	31.74	11390948
NFDEILR	tr|A0A061HYZ1|A0A061HYZ1_CRIGR	C_3	453.738	2	401.287	1	y3	31.63	10409523
NFDEILR	tr|A0A061HYZ1|A0A061HYZ1_CRIGR	S_1	453.738	2	401.287	1	y3	31.5	16201002
NFDEILR	tr|A0A061HYZ1|A0A061HYZ1_CRIGR	S_2	453.738	2	401.287	1	y3	31.56	15523699
NFDEILR	tr|A0A061HYZ1|A0A061HYZ1_CRIGR	S_3	453.738	2	401.287	1	y3	31.59	12603386
DLYQIILK	tr|G3ILW1|G3ILW1_CRIGR	C_1	503.303	2	777.487	1	y6	46.22	1580306
DLYQIILK	tr|G3ILW1|G3ILW1_CRIGR	C_2	503.303	2	777.487	1	y6	46.16	1713821
DLYQIILK	tr|G3ILW1|G3ILW1_CRIGR	C_3	503.303	2	777.487	1	y6	46.04	1696524
DLYQIILK	tr|G3ILW1|G3ILW1_CRIGR	S_1	503.303	2	777.487	1	y6	46.03	2307720
DLYQIILK	tr|G3ILW1|G3ILW1_CRIGR	S_2	503.303	2	777.487	1	y6	46.14	2777140
DLYQIILK	tr|G3ILW1|G3ILW1_CRIGR	S_3	503.303	2	777.487	1	y6	46	2341895
DLYQIILK	tr|G3ILW1|G3ILW1_CRIGR	C_1	503.303	2	614.424	1	y5	46.22	614345
DLYQIILK	tr|G3ILW1|G3ILW1_CRIGR	C_2	503.303	2	614.424	1	y5	46.21	664868
DLYQIILK	tr|G3ILW1|G3ILW1_CRIGR	C_3	503.303	2	614.424	1	y5	46.04	553061
DLYQIILK	tr|G3ILW1|G3ILW1_CRIGR	S_1	503.303	2	614.424	1	y5	46.03	876223
DLYQIILK	tr|G3ILW1|G3ILW1_CRIGR	S_2	503.303	2	614.424	1	y5	46.14	976644
DLYQIILK	tr|G3ILW1|G3ILW1_CRIGR	S_3	503.303	2	614.424	1	y5	46	941454
DLYQIILK	tr|G3ILW1|G3ILW1_CRIGR	C_1	503.303	2	486.365	1	y4	46.31	554400
DLYQIILK	tr|G3ILW1|G3ILW1_CRIGR	C_2	503.303	2	486.365	1	y4	46.16	442357
DLYQIILK	tr|G3ILW1|G3ILW1_CRIGR	C_3	503.303	2	486.365	1	y4	46.08	532187
DLYQIILK	tr|G3ILW1|G3ILW1_CRIGR	S_1	503.303	2	486.365	1	y4	46.03	838179
DLYQIILK	tr|G3ILW1|G3ILW1_CRIGR	S_2	503.303	2	486.365	1	y4	46.14	899685
DLYQIILK	tr|G3ILW1|G3ILW1_CRIGR	S_3	503.303	2	486.365	1	y4	46	875115
DLYQIILK	tr|G3ILW1|G3ILW1_CRIGR	C_1	503.303	2	373.281	1	y3	46.31	684877
DLYQIILK	tr|G3ILW1|G3ILW1_CRIGR	C_2	503.303	2	373.281	1	y3	46.16	752442
DLYQIILK	tr|G3ILW1|G3ILW1_CRIGR	C_3	503.303	2	373.281	1	y3	46.13	706471
DLYQIILK	tr|G3ILW1|G3ILW1_CRIGR	S_1	503.303	2	373.281	1	y3	46.03	950741
DLYQIILK	tr|G3ILW1|G3ILW1_CRIGR	S_2	503.303	2	373.281	1	y3	46.14	1165124
DLYQIILK	tr|G3ILW1|G3ILW1_CRIGR	S_3	503.303	2	373.281	1	y3	46	1045591

## Sheet: original AUC 
Peptide Sequence	Protein Name	Replicate Name	Precursor Mz	Precursor Charge	original AUC(Area under curve)
AVFVDLEPTVIDEIR	tr|G3HWE9|G3HWE9_CRIGR	C_1	858.464	2	57442731
SIQFVDWCPTGFK	tr|G3HWE9|G3HWE9_CRIGR	C_1	792.879	2	1842601104
SEISGDLAR	tr|A0A3L7GMZ2|A0A3L7GMZ2_CRIGR	C_1	474.243	2	202127210
SLEDALSSDTSGHFR	tr|A0A3L7GMZ2|A0A3L7GMZ2_CRIGR	C_1	811.376	2	411604424
SEIDLFNIR	tr|A0A3L7GMZ2|A0A3L7GMZ2_CRIGR	C_1	553.796	2	186701244
GISEETTTGVHNLYK	tr|G3HAN8|G3HAN8_CRIGR	C_1	824.912	2	437848512
VAVVAGYGDVGK	tr|G3HAN8|G3HAN8_CRIGR	C_1	567.811	2	450462958
IILLAEGR	tr|G3HAN8|G3HAN8_CRIGR	C_1	442.782	2	412704078
QLSDAISIIGR	tr|G3HES3|G3HES3_CRIGR	C_1	586.835	2	85316425
SPSAVQQDNLDEDLIR	tr|G3IBG3|G3IBG3_CRIGR	C_1	900.442	2	63861269
LAGTQPLEVLEAVQR	tr|G3IBG3|G3IBG3_CRIGR	C_1	812.457	2	144211624
AFLEALQNQAETSSK	tr|G3I027|G3I027_CRIGR	C_1	818.912	2	102205882
DISELQHEEFYR	tr|G3I027|G3I027_CRIGR	C_1	783.365	2	73202096
QTQVSVLPEGGETPLFK	tr|A0A061HZ06|A0A061HZ06_CRIGR	C_1	915.486	2	285045311
TGAQELLR	tr|A0A061HZ06|A0A061HZ06_CRIGR	C_1	444.251	2	110986676
YIETDPANR	tr|A0A061HZ06|A0A061HZ06_CRIGR	C_1	539.762	2	147021113
ILGLLDTHLK	tr|A0A061IC58|A0A061IC58_CRIGR	C_1	561.848	2	238348511
QVLEPSFR	tr|A0A061IC58|A0A061IC58_CRIGR	C_1	488.267	2	441385115
QAFPNTNR	tr|A0A061IC58|A0A061IC58_CRIGR	C_1	474.238	2	235216151
AISEAQESVTK	tr|G3HBF7|G3HBF7_CRIGR	C_1	581.801	2	19287997
TTNYSAVPQK	tr|G3HBF7|G3HBF7_CRIGR	C_1	554.785	2	5776332
EEIVLLTHGDSVDK	tr|G3H229|G3H229_CRIGR	C_1	777.904	2	33171006
DFPETNNILK	tr|G3H229|G3H229_CRIGR	C_1	595.806	2	12777193
IGFVGFPSVGK	tr|G3I1Z7|G3I1Z7_CRIGR	C_1	554.313	2	26762308
VMLGETNPADSK	tr|G3HBD4|G3HBD4_CRIGR	C_1	631.308	2	54864264
NIIHGSDSVESAEK	tr|G3HBD4|G3HBD4_CRIGR	C_1	743.363	2	164578783
YYGLQILENVIK	tr|A0A061II77|A0A061II77_CRIGR	C_1	726.908	2	5782726
DFEEYPEHR	tr|A0A061II77|A0A061II77_CRIGR	C_1	611.262	2	34868050
LYLINSPVVR	tr|G3HP24|G3HP24_CRIGR	C_1	587.353	2	36789899
YIIEELNVR	tr|G3HP24|G3HP24_CRIGR	C_1	574.819	2	12312691
VIVGGVDLLAK	tr|G3H2B3|G3H2B3_CRIGR	C_1	542.342	2	9182315
YTSLQEEAQGK	tr|G3H2B3|G3H2B3_CRIGR	C_1	627.304	2	10405405
SDGTETSTNLHQK	tr|G3I366|G3I366_CRIGR	C_1	709.331	2	3974908
QSNPLLIHVDTK	tr|G3I366|G3I366_CRIGR	C_1	682.88	2	4583527
LNENHSGELWK	tr|C0SSX9|C0SSX9_CRIGR	C_1	663.825	2	2793956
WIDETPPVDQPSR	tr|A0A3L7HDW4|A0A3L7HDW4_CRIGR	C_1	770.376	2	111581823
LPFPIIDDK	tr|A0A061HYZ1|A0A061HYZ1_CRIGR	C_1	529.3	2	189073111
LSILYPATTGR	tr|A0A061HYZ1|A0A061HYZ1_CRIGR	C_1	596.34	2	170412886
NFDEILR	tr|A0A061HYZ1|A0A061HYZ1_CRIGR	C_1	453.738	2	92200454
DLYQIILK	tr|G3ILW1|G3ILW1_CRIGR	C_1	503.303	2	3433928
AVFVDLEPTVIDEIR	tr|G3HWE9|G3HWE9_CRIGR	C_2	858.464	2	64081323
SIQFVDWCPTGFK	tr|G3HWE9|G3HWE9_CRIGR	C_2	792.879	2	1806503568
SEISGDLAR	tr|A0A3L7GMZ2|A0A3L7GMZ2_CRIGR	C_2	474.243	2	260300636
SLEDALSSDTSGHFR	tr|A0A3L7GMZ2|A0A3L7GMZ2_CRIGR	C_2	811.376	2	381644856
SEIDLFNIR	tr|A0A3L7GMZ2|A0A3L7GMZ2_CRIGR	C_2	553.796	2	185026032
GISEETTTGVHNLYK	tr|G3HAN8|G3HAN8_CRIGR	C_2	824.912	2	490739128
VAVVAGYGDVGK	tr|G3HAN8|G3HAN8_CRIGR	C_2	567.811	2	478933632
IILLAEGR	tr|G3HAN8|G3HAN8_CRIGR	C_2	442.782	2	465566940
QLSDAISIIGR	tr|G3HES3|G3HES3_CRIGR	C_2	586.835	2	70759197
SPSAVQQDNLDEDLIR	tr|G3IBG3|G3IBG3_CRIGR	C_2	900.442	2	68335969
LAGTQPLEVLEAVQR	tr|G3IBG3|G3IBG3_CRIGR	C_2	812.457	2	157390397
AFLEALQNQAETSSK	tr|G3I027|G3I027_CRIGR	C_2	818.912	2	83958160
DISELQHEEFYR	tr|G3I027|G3I027_CRIGR	C_2	783.365	2	77772958
QTQVSVLPEGGETPLFK	tr|A0A061HZ06|A0A061HZ06_CRIGR	C_2	915.486	2	314979881
TGAQELLR	tr|A0A061HZ06|A0A061HZ06_CRIGR	C_2	444.251	2	114535663
YIETDPANR	tr|A0A061HZ06|A0A061HZ06_CRIGR	C_2	539.762	2	170371715
ILGLLDTHLK	tr|A0A061IC58|A0A061IC58_CRIGR	C_2	561.848	2	201583334
QVLEPSFR	tr|A0A061IC58|A0A061IC58_CRIGR	C_2	488.267	2	456329843
QAFPNTNR	tr|A0A061IC58|A0A061IC58_CRIGR	C_2	474.238	2	272738314
AISEAQESVTK	tr|G3HBF7|G3HBF7_CRIGR	C_2	581.801	2	21177439
TTNYSAVPQK	tr|G3HBF7|G3HBF7_CRIGR	C_2	554.785	2	6056052
EEIVLLTHGDSVDK	tr|G3H229|G3H229_CRIGR	C_2	777.904	2	34544390
DFPETNNILK	tr|G3H229|G3H229_CRIGR	C_2	595.806	2	12534700
IGFVGFPSVGK	tr|G3I1Z7|G3I1Z7_CRIGR	C_2	554.313	2	30371332
VMLGETNPADSK	tr|G3HBD4|G3HBD4_CRIGR	C_2	631.308	2	58010851
NIIHGSDSVESAEK	tr|G3HBD4|G3HBD4_CRIGR	C_2	743.363	2	148485586
YYGLQILENVIK	tr|A0A061II77|A0A061II77_CRIGR	C_2	726.908	2	7715295
DFEEYPEHR	tr|A0A061II77|A0A061II77_CRIGR	C_2	611.262	2	31909031
LYLINSPVVR	tr|G3HP24|G3HP24_CRIGR	C_2	587.353	2	36945472
YIIEELNVR	tr|G3HP24|G3HP24_CRIGR	C_2	574.819	2	13544052
VIVGGVDLLAK	tr|G3H2B3|G3H2B3_CRIGR	C_2	542.342	2	8867972
YTSLQEEAQGK	tr|G3H2B3|G3H2B3_CRIGR	C_2	627.304	2	12454351
SDGTETSTNLHQK	tr|G3I366|G3I366_CRIGR	C_2	709.331	2	6502973
QSNPLLIHVDTK	tr|G3I366|G3I366_CRIGR	C_2	682.88	2	4295811
LNENHSGELWK	tr|C0SSX9|C0SSX9_CRIGR	C_2	663.825	2	2838690
WIDETPPVDQPSR	tr|A0A3L7HDW4|A0A3L7HDW4_CRIGR	C_2	770.376	2	105529803
LPFPIIDDK	tr|A0A061HYZ1|A0A061HYZ1_CRIGR	C_2	529.3	2	183531124
LSILYPATTGR	tr|A0A061HYZ1|A0A061HYZ1_CRIGR	C_2	596.34	2	163492451
NFDEILR	tr|A0A061HYZ1|A0A061HYZ1_CRIGR	C_2	453.738	2	88334642
DLYQIILK	tr|G3ILW1|G3ILW1_CRIGR	C_2	503.303	2	3573488
AVFVDLEPTVIDEIR	tr|G3HWE9|G3HWE9_CRIGR	C_3	858.464	2	38739996
SIQFVDWCPTGFK	tr|G3HWE9|G3HWE9_CRIGR	C_3	792.879	2	1882653840
SEISGDLAR	tr|A0A3L7GMZ2|A0A3L7GMZ2_CRIGR	C_3	474.243	2	263056824
SLEDALSSDTSGHFR	tr|A0A3L7GMZ2|A0A3L7GMZ2_CRIGR	C_3	811.376	2	461570916
SEIDLFNIR	tr|A0A3L7GMZ2|A0A3L7GMZ2_CRIGR	C_3	553.796	2	172243704
GISEETTTGVHNLYK	tr|G3HAN8|G3HAN8_CRIGR	C_3	824.912	2	474395288
VAVVAGYGDVGK	tr|G3HAN8|G3HAN8_CRIGR	C_3	567.811	2	446435236
IILLAEGR	tr|G3HAN8|G3HAN8_CRIGR	C_3	442.782	2	420980381
QLSDAISIIGR	tr|G3HES3|G3HES3_CRIGR	C_3	586.835	2	75286973
SPSAVQQDNLDEDLIR	tr|G3IBG3|G3IBG3_CRIGR	C_3	900.442	2	68810315
LAGTQPLEVLEAVQR	tr|G3IBG3|G3IBG3_CRIGR	C_3	812.457	2	154456727
AFLEALQNQAETSSK	tr|G3I027|G3I027_CRIGR	C_3	818.912	2	85781440
DISELQHEEFYR	tr|G3I027|G3I027_CRIGR	C_3	783.365	2	74246295
QTQVSVLPEGGETPLFK	tr|A0A061HZ06|A0A061HZ06_CRIGR	C_3	915.486	2	300810393
TGAQELLR	tr|A0A061HZ06|A0A061HZ06_CRIGR	C_3	444.251	2	128078794
YIETDPANR	tr|A0A061HZ06|A0A061HZ06_CRIGR	C_3	539.762	2	165133726
ILGLLDTHLK	tr|A0A061IC58|A0A061IC58_CRIGR	C_3	561.848	2	271871064
QVLEPSFR	tr|A0A061IC58|A0A061IC58_CRIGR	C_3	488.267	2	442941606
QAFPNTNR	tr|A0A061IC58|A0A061IC58_CRIGR	C_3	474.238	2	285162152
AISEAQESVTK	tr|G3HBF7|G3HBF7_CRIGR	C_3	581.801	2	13963066
TTNYSAVPQK	tr|G3HBF7|G3HBF7_CRIGR	C_3	554.785	2	6245512
EEIVLLTHGDSVDK	tr|G3H229|G3H229_CRIGR	C_3	777.904	2	34243844
DFPETNNILK	tr|G3H229|G3H229_CRIGR	C_3	595.806	2	13782793
IGFVGFPSVGK	tr|G3I1Z7|G3I1Z7_CRIGR	C_3	554.313	2	26234423
VMLGETNPADSK	tr|G3HBD4|G3HBD4_CRIGR	C_3	631.308	2	62246055
NIIHGSDSVESAEK	tr|G3HBD4|G3HBD4_CRIGR	C_3	743.363	2	153350345
YYGLQILENVIK	tr|A0A061II77|A0A061II77_CRIGR	C_3	726.908	2	8379786
DFEEYPEHR	tr|A0A061II77|A0A061II77_CRIGR	C_3	611.262	2	32628446
LYLINSPVVR	tr|G3HP24|G3HP24_CRIGR	C_3	587.353	2	37067842
YIIEELNVR	tr|G3HP24|G3HP24_CRIGR	C_3	574.819	2	13187832
VIVGGVDLLAK	tr|G3H2B3|G3H2B3_CRIGR	C_3	542.342	2	9651295
YTSLQEEAQGK	tr|G3H2B3|G3H2B3_CRIGR	C_3	627.304	2	11632780
SDGTETSTNLHQK	tr|G3I366|G3I366_CRIGR	C_3	709.331	2	11701527
QSNPLLIHVDTK	tr|G3I366|G3I366_CRIGR	C_3	682.88	2	3777782
LNENHSGELWK	tr|C0SSX9|C0SSX9_CRIGR	C_3	663.825	2	2910051
WIDETPPVDQPSR	tr|A0A3L7HDW4|A0A3L7HDW4_CRIGR	C_3	770.376	2	101205934
LPFPIIDDK	tr|A0A061HYZ1|A0A061HYZ1_CRIGR	C_3	529.3	2	175300134
LSILYPATTGR	tr|A0A061HYZ1|A0A061HYZ1_CRIGR	C_3	596.34	2	154894377
NFDEILR	tr|A0A061HYZ1|A0A061HYZ1_CRIGR	C_3	453.738	2	79314783
DLYQIILK	tr|G3ILW1|G3ILW1_CRIGR	C_3	503.303	2	3488243
AVFVDLEPTVIDEIR	tr|G3HWE9|G3HWE9_CRIGR	S_1	858.464	2	83521978
SIQFVDWCPTGFK	tr|G3HWE9|G3HWE9_CRIGR	S_1	792.879	2	2440509296
SEISGDLAR	tr|A0A3L7GMZ2|A0A3L7GMZ2_CRIGR	S_1	474.243	2	300534656
SLEDALSSDTSGHFR	tr|A0A3L7GMZ2|A0A3L7GMZ2_CRIGR	S_1	811.376	2	591225068
SEIDLFNIR	tr|A0A3L7GMZ2|A0A3L7GMZ2_CRIGR	S_1	553.796	2	307556296
GISEETTTGVHNLYK	tr|G3HAN8|G3HAN8_CRIGR	S_1	824.912	2	606761056
VAVVAGYGDVGK	tr|G3HAN8|G3HAN8_CRIGR	S_1	567.811	2	557599546
IILLAEGR	tr|G3HAN8|G3HAN8_CRIGR	S_1	442.782	2	559668268
QLSDAISIIGR	tr|G3HES3|G3HES3_CRIGR	S_1	586.835	2	104799157
SPSAVQQDNLDEDLIR	tr|G3IBG3|G3IBG3_CRIGR	S_1	900.442	2	96512815
LAGTQPLEVLEAVQR	tr|G3IBG3|G3IBG3_CRIGR	S_1	812.457	2	209753916
AFLEALQNQAETSSK	tr|G3I027|G3I027_CRIGR	S_1	818.912	2	109270413
DISELQHEEFYR	tr|G3I027|G3I027_CRIGR	S_1	783.365	2	83403464
QTQVSVLPEGGETPLFK	tr|A0A061HZ06|A0A061HZ06_CRIGR	S_1	915.486	2	412652854
TGAQELLR	tr|A0A061HZ06|A0A061HZ06_CRIGR	S_1	444.251	2	154977700
YIETDPANR	tr|A0A061HZ06|A0A061HZ06_CRIGR	S_1	539.762	2	241149500
ILGLLDTHLK	tr|A0A061IC58|A0A061IC58_CRIGR	S_1	561.848	2	341938506
QVLEPSFR	tr|A0A061IC58|A0A061IC58_CRIGR	S_1	488.267	2	542054368
QAFPNTNR	tr|A0A061IC58|A0A061IC58_CRIGR	S_1	474.238	2	275248495
AISEAQESVTK	tr|G3HBF7|G3HBF7_CRIGR	S_1	581.801	2	16140337
TTNYSAVPQK	tr|G3HBF7|G3HBF7_CRIGR	S_1	554.785	2	5136701
EEIVLLTHGDSVDK	tr|G3H229|G3H229_CRIGR	S_1	777.904	2	44746952
DFPETNNILK	tr|G3H229|G3H229_CRIGR	S_1	595.806	2	20451143
IGFVGFPSVGK	tr|G3I1Z7|G3I1Z7_CRIGR	S_1	554.313	2	33160622
VMLGETNPADSK	tr|G3HBD4|G3HBD4_CRIGR	S_1	631.308	2	78374939
NIIHGSDSVESAEK	tr|G3HBD4|G3HBD4_CRIGR	S_1	743.363	2	175559911
YYGLQILENVIK	tr|A0A061II77|A0A061II77_CRIGR	S_1	726.908	2	16218073
DFEEYPEHR	tr|A0A061II77|A0A061II77_CRIGR	S_1	611.262	2	46499508
LYLINSPVVR	tr|G3HP24|G3HP24_CRIGR	S_1	587.353	2	48036859
YIIEELNVR	tr|G3HP24|G3HP24_CRIGR	S_1	574.819	2	19058458
VIVGGVDLLAK	tr|G3H2B3|G3H2B3_CRIGR	S_1	542.342	2	11404191
YTSLQEEAQGK	tr|G3H2B3|G3H2B3_CRIGR	S_1	627.304	2	13803490
SDGTETSTNLHQK	tr|G3I366|G3I366_CRIGR	S_1	709.331	2	11346943
QSNPLLIHVDTK	tr|G3I366|G3I366_CRIGR	S_1	682.88	2	6340899
LNENHSGELWK	tr|C0SSX9|C0SSX9_CRIGR	S_1	663.825	2	3530524
WIDETPPVDQPSR	tr|A0A3L7HDW4|A0A3L7HDW4_CRIGR	S_1	770.376	2	143802421
LPFPIIDDK	tr|A0A061HYZ1|A0A061HYZ1_CRIGR	S_1	529.3	2	265801235
LSILYPATTGR	tr|A0A061HYZ1|A0A061HYZ1_CRIGR	S_1	596.34	2	184033146
NFDEILR	tr|A0A061HYZ1|A0A061HYZ1_CRIGR	S_1	453.738	2	108808730
DLYQIILK	tr|G3ILW1|G3ILW1_CRIGR	S_1	503.303	2	4972863
AVFVDLEPTVIDEIR	tr|G3HWE9|G3HWE9_CRIGR	S_2	858.464	2	88029268
SIQFVDWCPTGFK	tr|G3HWE9|G3HWE9_CRIGR	S_2	792.879	2	2232066720
SEISGDLAR	tr|A0A3L7GMZ2|A0A3L7GMZ2_CRIGR	S_2	474.243	2	337281204
SLEDALSSDTSGHFR	tr|A0A3L7GMZ2|A0A3L7GMZ2_CRIGR	S_2	811.376	2	641569560
SEIDLFNIR	tr|A0A3L7GMZ2|A0A3L7GMZ2_CRIGR	S_2	553.796	2	340386576
GISEETTTGVHNLYK	tr|G3HAN8|G3HAN8_CRIGR	S_2	824.912	2	658719466
VAVVAGYGDVGK	tr|G3HAN8|G3HAN8_CRIGR	S_2	567.811	2	598724148
IILLAEGR	tr|G3HAN8|G3HAN8_CRIGR	S_2	442.782	2	577198892
QLSDAISIIGR	tr|G3HES3|G3HES3_CRIGR	S_2	586.835	2	120733198
SPSAVQQDNLDEDLIR	tr|G3IBG3|G3IBG3_CRIGR	S_2	900.442	2	114711204
LAGTQPLEVLEAVQR	tr|G3IBG3|G3IBG3_CRIGR	S_2	812.457	2	243983442
AFLEALQNQAETSSK	tr|G3I027|G3I027_CRIGR	S_2	818.912	2	82326668
DISELQHEEFYR	tr|G3I027|G3I027_CRIGR	S_2	783.365	2	73393583
QTQVSVLPEGGETPLFK	tr|A0A061HZ06|A0A061HZ06_CRIGR	S_2	915.486	2	383058935
TGAQELLR	tr|A0A061HZ06|A0A061HZ06_CRIGR	S_2	444.251	2	153896648
YIETDPANR	tr|A0A061HZ06|A0A061HZ06_CRIGR	S_2	539.762	2	244782929
ILGLLDTHLK	tr|A0A061IC58|A0A061IC58_CRIGR	S_2	561.848	2	370096121
QVLEPSFR	tr|A0A061IC58|A0A061IC58_CRIGR	S_2	488.267	2	557401822
QAFPNTNR	tr|A0A061IC58|A0A061IC58_CRIGR	S_2	474.238	2	370471192
AISEAQESVTK	tr|G3HBF7|G3HBF7_CRIGR	S_2	581.801	2	13718320
TTNYSAVPQK	tr|G3HBF7|G3HBF7_CRIGR	S_2	554.785	2	4907204
EEIVLLTHGDSVDK	tr|G3H229|G3H229_CRIGR	S_2	777.904	2	48324409
DFPETNNILK	tr|G3H229|G3H229_CRIGR	S_2	595.806	2	22150640
IGFVGFPSVGK	tr|G3I1Z7|G3I1Z7_CRIGR	S_2	554.313	2	33311293
VMLGETNPADSK	tr|G3HBD4|G3HBD4_CRIGR	S_2	631.308	2	76555128
NIIHGSDSVESAEK	tr|G3HBD4|G3HBD4_CRIGR	S_2	743.363	2	219186303
YYGLQILENVIK	tr|A0A061II77|A0A061II77_CRIGR	S_2	726.908	2	19817466
DFEEYPEHR	tr|A0A061II77|A0A061II77_CRIGR	S_2	611.262	2	48970120
LYLINSPVVR	tr|G3HP24|G3HP24_CRIGR	S_2	587.353	2	58890299
YIIEELNVR	tr|G3HP24|G3HP24_CRIGR	S_2	574.819	2	24693344
VIVGGVDLLAK	tr|G3H2B3|G3H2B3_CRIGR	S_2	542.342	2	11438668
YTSLQEEAQGK	tr|G3H2B3|G3H2B3_CRIGR	S_2	627.304	2	14312683
SDGTETSTNLHQK	tr|G3I366|G3I366_CRIGR	S_2	709.331	2	13802342
QSNPLLIHVDTK	tr|G3I366|G3I366_CRIGR	S_2	682.88	2	6450976
LNENHSGELWK	tr|C0SSX9|C0SSX9_CRIGR	S_2	663.825	2	3726158
WIDETPPVDQPSR	tr|A0A3L7HDW4|A0A3L7HDW4_CRIGR	S_2	770.376	2	139444436
LPFPIIDDK	tr|A0A061HYZ1|A0A061HYZ1_CRIGR	S_2	529.3	2	268694837
LSILYPATTGR	tr|A0A061HYZ1|A0A061HYZ1_CRIGR	S_2	596.34	2	203750533
NFDEILR	tr|A0A061HYZ1|A0A061HYZ1_CRIGR	S_2	453.738	2	101709729
DLYQIILK	tr|G3ILW1|G3ILW1_CRIGR	S_2	503.303	2	5818593
AVFVDLEPTVIDEIR	tr|G3HWE9|G3HWE9_CRIGR	S_3	858.464	2	96414584
SIQFVDWCPTGFK	tr|G3HWE9|G3HWE9_CRIGR	S_3	792.879	2	2492790384
SEISGDLAR	tr|A0A3L7GMZ2|A0A3L7GMZ2_CRIGR	S_3	474.243	2	276444204
SLEDALSSDTSGHFR	tr|A0A3L7GMZ2|A0A3L7GMZ2_CRIGR	S_3	811.376	2	642109840
SEIDLFNIR	tr|A0A3L7GMZ2|A0A3L7GMZ2_CRIGR	S_3	553.796	2	275738868
GISEETTTGVHNLYK	tr|G3HAN8|G3HAN8_CRIGR	S_3	824.912	2	653708840
VAVVAGYGDVGK	tr|G3HAN8|G3HAN8_CRIGR	S_3	567.811	2	614946124
IILLAEGR	tr|G3HAN8|G3HAN8_CRIGR	S_3	442.782	2	657334794
QLSDAISIIGR	tr|G3HES3|G3HES3_CRIGR	S_3	586.835	2	129624952
SPSAVQQDNLDEDLIR	tr|G3IBG3|G3IBG3_CRIGR	S_3	900.442	2	125280502
LAGTQPLEVLEAVQR	tr|G3IBG3|G3IBG3_CRIGR	S_3	812.457	2	265234260
AFLEALQNQAETSSK	tr|G3I027|G3I027_CRIGR	S_3	818.912	2	88185142
DISELQHEEFYR	tr|G3I027|G3I027_CRIGR	S_3	783.365	2	77302600
QTQVSVLPEGGETPLFK	tr|A0A061HZ06|A0A061HZ06_CRIGR	S_3	915.486	2	335332609
TGAQELLR	tr|A0A061HZ06|A0A061HZ06_CRIGR	S_3	444.251	2	127496127
YIETDPANR	tr|A0A061HZ06|A0A061HZ06_CRIGR	S_3	539.762	2	216602071
ILGLLDTHLK	tr|A0A061IC58|A0A061IC58_CRIGR	S_3	561.848	2	312084082
QVLEPSFR	tr|A0A061IC58|A0A061IC58_CRIGR	S_3	488.267	2	520160463
QAFPNTNR	tr|A0A061IC58|A0A061IC58_CRIGR	S_3	474.238	2	248129163
AISEAQESVTK	tr|G3HBF7|G3HBF7_CRIGR	S_3	581.801	2	15110649
TTNYSAVPQK	tr|G3HBF7|G3HBF7_CRIGR	S_3	554.785	2	4000022
EEIVLLTHGDSVDK	tr|G3H229|G3H229_CRIGR	S_3	777.904	2	50959275
DFPETNNILK	tr|G3H229|G3H229_CRIGR	S_3	595.806	2	21873422
IGFVGFPSVGK	tr|G3I1Z7|G3I1Z7_CRIGR	S_3	554.313	2	27722270
VMLGETNPADSK	tr|G3HBD4|G3HBD4_CRIGR	S_3	631.308	2	74153326
NIIHGSDSVESAEK	tr|G3HBD4|G3HBD4_CRIGR	S_3	743.363	2	192740067
YYGLQILENVIK	tr|A0A061II77|A0A061II77_CRIGR	S_3	726.908	2	21498474
DFEEYPEHR	tr|A0A061II77|A0A061II77_CRIGR	S_3	611.262	2	53797000
LYLINSPVVR	tr|G3HP24|G3HP24_CRIGR	S_3	587.353	2	85604584
YIIEELNVR	tr|G3HP24|G3HP24_CRIGR	S_3	574.819	2	35017074
VIVGGVDLLAK	tr|G3H2B3|G3H2B3_CRIGR	S_3	542.342	2	11702212
YTSLQEEAQGK	tr|G3H2B3|G3H2B3_CRIGR	S_3	627.304	2	13562672
SDGTETSTNLHQK	tr|G3I366|G3I366_CRIGR	S_3	709.331	2	7956512
QSNPLLIHVDTK	tr|G3I366|G3I366_CRIGR	S_3	682.88	2	6932866
LNENHSGELWK	tr|C0SSX9|C0SSX9_CRIGR	S_3	663.825	2	3848121
WIDETPPVDQPSR	tr|A0A3L7HDW4|A0A3L7HDW4_CRIGR	S_3	770.376	2	119355451
LPFPIIDDK	tr|A0A061HYZ1|A0A061HYZ1_CRIGR	S_3	529.3	2	240131925
LSILYPATTGR	tr|A0A061HYZ1|A0A061HYZ1_CRIGR	S_3	596.34	2	193836077
NFDEILR	tr|A0A061HYZ1|A0A061HYZ1_CRIGR	S_3	453.738	2	85487664
DLYQIILK	tr|G3ILW1|G3ILW1_CRIGR	S_3	503.303	2	5204055

## Sheet: Normalized AUC
		Original AUC (Area Under Curve)
Protein Name	Peptide Sequence	C_1	C_2	C_3	S_1	S_2	S_3
tr|G3HWE9|G3HWE9_CRIGR	AVFVDLEPTVIDEIR	57442731	64081323	38739996	83521978	88029268	96414584
tr|G3HWE9|G3HWE9_CRIGR	SIQFVDWCPTGFK	1842601104	1806503568	1882653840	2440509296	2232066720	2492790384
tr|A0A3L7GMZ2|A0A3L7GMZ2_CRIGR	SEISGDLAR	202127210	260300636	263056824	300534656	337281204	276444204
tr|A0A3L7GMZ2|A0A3L7GMZ2_CRIGR	SLEDALSSDTSGHFR	411604424	381644856	461570916	591225068	641569560	642109840
tr|A0A3L7GMZ2|A0A3L7GMZ2_CRIGR	SEIDLFNIR	186701244	185026032	172243704	307556296	340386576	275738868
tr|G3HAN8|G3HAN8_CRIGR	GISEETTTGVHNLYK	437848512	490739128	474395288	606761056	658719466	653708840
tr|G3HAN8|G3HAN8_CRIGR	VAVVAGYGDVGK	450462958	478933632	446435236	557599546	598724148	614946124
tr|G3HAN8|G3HAN8_CRIGR	IILLAEGR	412704078	465566940	420980381	559668268	577198892	657334794
tr|G3HES3|G3HES3_CRIGR	QLSDAISIIGR	85316425	70759197	75286973	104799157	120733198	129624952
tr|G3IBG3|G3IBG3_CRIGR	SPSAVQQDNLDEDLIR	63861269	68335969	68810315	96512815	114711204	125280502
tr|G3IBG3|G3IBG3_CRIGR	LAGTQPLEVLEAVQR	144211624	157390397	154456727	209753916	243983442	265234260
tr|G3I027|G3I027_CRIGR	AFLEALQNQAETSSK	102205882	83958160	85781440	109270413	82326668	88185142
tr|G3I027|G3I027_CRIGR	DISELQHEEFYR	73202096	77772958	74246295	83403464	73393583	77302600
tr|A0A061HZ06|A0A061HZ06_CRIGR	QTQVSVLPEGGETPLFK	285045311	314979881	300810393	412652854	383058935	335332609
tr|A0A061HZ06|A0A061HZ06_CRIGR	TGAQELLR	110986676	114535663	128078794	154977700	153896648	127496127
tr|A0A061HZ06|A0A061HZ06_CRIGR	YIETDPANR	147021113	170371715	165133726	241149500	244782929	216602071
tr|A0A061IC58|A0A061IC58_CRIGR	ILGLLDTHLK	238348511	201583334	271871064	341938506	370096121	312084082
tr|A0A061IC58|A0A061IC58_CRIGR	QVLEPSFR	441385115	456329843	442941606	542054368	557401822	520160463
tr|A0A061IC58|A0A061IC58_CRIGR	QAFPNTNR	235216151	272738314	285162152	275248495	370471192	248129163
tr|G3HBF7|G3HBF7_CRIGR	AISEAQESVTK	19287997	21177439	13963066	16140337	13718320	15110649
tr|G3HBF7|G3HBF7_CRIGR	TTNYSAVPQK	5776332	6056052	6245512	5136701	4907204	4000022
tr|G3H229|G3H229_CRIGR	EEIVLLTHGDSVDK	33171006	34544390	34243844	44746952	48324409	50959275
tr|G3H229|G3H229_CRIGR	DFPETNNILK	12777193	12534700	13782793	20451143	22150640	21873422
tr|G3I1Z7|G3I1Z7_CRIGR	IGFVGFPSVGK	26762308	30371332	26234423	33160622	33311293	27722270
tr|G3HBD4|G3HBD4_CRIGR	VMLGETNPADSK	54864264	58010851	62246055	78374939	76555128	74153326
tr|G3HBD4|G3HBD4_CRIGR	NIIHGSDSVESAEK	164578783	148485586	153350345	175559911	219186303	192740067
tr|A0A061II77|A0A061II77_CRIGR	YYGLQILENVIK	5782726	7715295	8379786	16218073	19817466	21498474
tr|A0A061II77|A0A061II77_CRIGR	DFEEYPEHR	34868050	31909031	32628446	46499508	48970120	53797000
tr|G3HP24|G3HP24_CRIGR	LYLINSPVVR	36789899	36945472	37067842	48036859	58890299	85604584
tr|G3HP24|G3HP24_CRIGR	YIIEELNVR	12312691	13544052	13187832	19058458	24693344	35017074
tr|G3H2B3|G3H2B3_CRIGR	VIVGGVDLLAK	9182315	8867972	9651295	11404191	11438668	11702212
tr|G3H2B3|G3H2B3_CRIGR	YTSLQEEAQGK	10405405	12454351	11632780	13803490	14312683	13562672
tr|G3I366|G3I366_CRIGR	SDGTETSTNLHQK	3974908	6502973	11701527	11346943	13802342	7956512
tr|G3I366|G3I366_CRIGR	QSNPLLIHVDTK	4583527	4295811	3777782	6340899	6450976	6932866
tr|C0SSX9|C0SSX9_CRIGR	LNENHSGELWK	2793956	2838690	2910051	3530524	3726158	3848121
tr|A0A3L7HDW4|A0A3L7HDW4_CRIGR	WIDETPPVDQPSR	111581823	105529803	101205934	143802421	139444436	119355451
tr|A0A061HYZ1|A0A061HYZ1_CRIGR	LPFPIIDDK	189073111	183531124	175300134	265801235	268694837	240131925
tr|A0A061HYZ1|A0A061HYZ1_CRIGR	LSILYPATTGR	170412886	163492451	154894377	184033146	203750533	193836077
tr|A0A061HYZ1|A0A061HYZ1_CRIGR	NFDEILR	92200454	88334642	79314783	108808730	101709729	85487664
tr|G3ILW1|G3ILW1_CRIGR	DLYQIILK	3433928	3573488	3488243	4972863	5818593	5204055
		Peptide Normalized AUC by Average Basepeak Intensity of Samples
Protein Name	Peptide Sequence	C_1	C_2	C_3	S_1	S_2	S_3
tr|G3HWE9|G3HWE9_CRIGR	AVFVDLEPTVIDEIR	5.54264e+07	5.9825e+07	3.62357e+07	8.1277e+07	9.43398e+07	1.11768e+08
tr|G3HWE9|G3HWE9_CRIGR	SIQFVDWCPTGFK	1.77792e+09	1.68651e+09	1.76095e+09	2.37491e+09	2.39208e+09	2.88975e+09
tr|A0A3L7GMZ2|A0A3L7GMZ2_CRIGR	SEISGDLAR	1.95032e+08	2.43011e+08	2.46052e+08	2.92457e+08	3.6146e+08	3.20466e+08
tr|A0A3L7GMZ2|A0A3L7GMZ2_CRIGR	SLEDALSSDTSGHFR	3.97156e+08	3.56296e+08	4.31733e+08	5.75334e+08	6.87561e+08	7.4436e+08
tr|A0A3L7GMZ2|A0A3L7GMZ2_CRIGR	SEIDLFNIR	1.80148e+08	1.72737e+08	1.61109e+08	2.9929e+08	3.64788e+08	3.19648e+08
tr|G3HAN8|G3HAN8_CRIGR	GISEETTTGVHNLYK	4.22479e+08	4.58144e+08	4.43728e+08	5.90452e+08	7.05941e+08	7.57806e+08
tr|G3HAN8|G3HAN8_CRIGR	VAVVAGYGDVGK	4.34651e+08	4.47123e+08	4.17576e+08	5.42612e+08	6.41644e+08	7.12871e+08
tr|G3HAN8|G3HAN8_CRIGR	IILLAEGR	3.98217e+08	4.34644e+08	3.93766e+08	5.44625e+08	6.18576e+08	7.6201e+08
tr|G3HES3|G3HES3_CRIGR	QLSDAISIIGR	8.23216e+07	6.60593e+07	7.04201e+07	1.01982e+08	1.29388e+08	1.50267e+08
tr|G3IBG3|G3IBG3_CRIGR	SPSAVQQDNLDEDLIR	6.16196e+07	6.37971e+07	6.43621e+07	9.39187e+07	1.22934e+08	1.4523e+08
tr|G3IBG3|G3IBG3_CRIGR	LAGTQPLEVLEAVQR	1.39149e+08	1.46936e+08	1.44472e+08	2.04116e+08	2.61474e+08	3.07471e+08
tr|G3I027|G3I027_CRIGR	AFLEALQNQAETSSK	9.86182e+07	7.83816e+07	8.02362e+07	1.06333e+08	8.82284e+07	1.02228e+08
tr|G3I027|G3I027_CRIGR	DISELQHEEFYR	7.06325e+07	7.26072e+07	6.94467e+07	8.11617e+07	7.86549e+07	8.96124e+07
tr|A0A061HZ06|A0A061HZ06_CRIGR	QTQVSVLPEGGETPLFK	2.7504e+08	2.94059e+08	2.81365e+08	4.01561e+08	4.10519e+08	3.88731e+08
tr|A0A061HZ06|A0A061HZ06_CRIGR	TGAQELLR	1.07091e+08	1.06928e+08	1.19799e+08	1.50812e+08	1.64929e+08	1.47799e+08
tr|A0A061HZ06|A0A061HZ06_CRIGR	YIETDPANR	1.4186e+08	1.59056e+08	1.54459e+08	2.34668e+08	2.62331e+08	2.51094e+08
tr|A0A061IC58|A0A061IC58_CRIGR	ILGLLDTHLK	2.29982e+08	1.88194e+08	2.54296e+08	3.32748e+08	3.96627e+08	3.61781e+08
tr|A0A061IC58|A0A061IC58_CRIGR	QVLEPSFR	4.25891e+08	4.2602e+08	4.14308e+08	5.27485e+08	5.9736e+08	6.02992e+08
tr|A0A061IC58|A0A061IC58_CRIGR	QAFPNTNR	2.2696e+08	2.54623e+08	2.66728e+08	2.6785e+08	3.97029e+08	2.87642e+08
tr|G3HBF7|G3HBF7_CRIGR	AISEAQESVTK	1.86109e+07	1.97708e+07	1.30604e+07	1.57065e+07	1.47017e+07	1.75169e+07
tr|G3HBF7|G3HBF7_CRIGR	TTNYSAVPQK	5.57357e+06	5.65381e+06	5.84178e+06	4.99863e+06	5.25898e+06	4.63699e+06
tr|G3H229|G3H229_CRIGR	EEIVLLTHGDSVDK	3.20066e+07	3.22499e+07	3.20302e+07	4.35442e+07	5.17886e+07	5.90741e+07
tr|G3H229|G3H229_CRIGR	DFPETNNILK	1.23287e+07	1.17021e+07	1.28918e+07	1.99014e+07	2.37385e+07	2.53566e+07
tr|G3I1Z7|G3I1Z7_CRIGR	IGFVGFPSVGK	2.58229e+07	2.83541e+07	2.45385e+07	3.22693e+07	3.56993e+07	3.21368e+07
tr|G3HBD4|G3HBD4_CRIGR	VMLGETNPADSK	5.29384e+07	5.41577e+07	5.82222e+07	7.62683e+07	8.20431e+07	8.59616e+07
tr|G3HBD4|G3HBD4_CRIGR	NIIHGSDSVESAEK	1.58802e+08	1.38623e+08	1.43437e+08	1.70841e+08	2.34899e+08	2.23432e+08
tr|A0A061II77|A0A061II77_CRIGR	YYGLQILENVIK	5.57974e+06	7.20284e+06	7.83808e+06	1.57822e+07	2.12381e+07	2.49219e+07
tr|A0A061II77|A0A061II77_CRIGR	DFEEYPEHR	3.36441e+07	2.97896e+07	3.05192e+07	4.52497e+07	5.24806e+07	6.23637e+07
tr|G3HP24|G3HP24_CRIGR	LYLINSPVVR	3.54985e+07	3.44915e+07	3.46716e+07	4.67457e+07	6.31119e+07	9.92364e+07
tr|G3HP24|G3HP24_CRIGR	YIIEELNVR	1.18805e+07	1.26445e+07	1.23353e+07	1.85462e+07	2.64635e+07	4.05932e+07
tr|G3H2B3|G3H2B3_CRIGR	VIVGGVDLLAK	8.85999e+06	8.27896e+06	9.0274e+06	1.10977e+07	1.22587e+07	1.35657e+07
tr|G3H2B3|G3H2B3_CRIGR	YTSLQEEAQGK	1.00402e+07	1.16271e+07	1.08808e+07	1.34325e+07	1.53387e+07	1.57224e+07
tr|G3I366|G3I366_CRIGR	SDGTETSTNLHQK	3.83538e+06	6.07104e+06	1.09451e+07	1.1042e+07	1.47918e+07	9.22352e+06
tr|G3I366|G3I366_CRIGR	QSNPLLIHVDTK	4.42263e+06	4.01048e+06	3.53357e+06	6.17046e+06	6.91342e+06	8.03687e+06
tr|C0SSX9|C0SSX9_CRIGR	LNENHSGELWK	2.69588e+06	2.65014e+06	2.72193e+06	3.43563e+06	3.99327e+06	4.4609e+06
tr|A0A3L7HDW4|A0A3L7HDW4_CRIGR	WIDETPPVDQPSR	1.07665e+08	9.85205e+07	9.46636e+07	1.39937e+08	1.49441e+08	1.38362e+08
tr|A0A061HYZ1|A0A061HYZ1_CRIGR	LPFPIIDDK	1.82436e+08	1.71341e+08	1.63968e+08	2.58657e+08	2.87957e+08	2.78371e+08
tr|A0A061HYZ1|A0A061HYZ1_CRIGR	LSILYPATTGR	1.64431e+08	1.52633e+08	1.44881e+08	1.79087e+08	2.18357e+08	2.24703e+08
tr|A0A061HYZ1|A0A061HYZ1_CRIGR	NFDEILR	8.8964e+07	8.24674e+07	7.41876e+07	1.05884e+08	1.09001e+08	9.91008e+07
tr|G3ILW1|G3ILW1_CRIGR	DLYQIILK	3.31339e+06	3.33614e+06	3.26275e+06	4.8392e+06	6.23571e+06	6.03276e+06

## Sheet: Peptide Quantification
		Peptide Normalized AUC by Average Basepeak Intensity of Samples						Group Comparison
Protein Name	Peptide Sequence	C_1	C_2	C_3	S_1	S_2	S_3	FC(S vs C)	P.value
tr|G3HWE9|G3HWE9_CRIGR	AVFVDLEPTVIDEIR	5.54264e+07	5.9825e+07	3.62357e+07	8.1277e+07	9.43398e+07	1.11768e+08	1.89709	0.0165926
tr|G3HWE9|G3HWE9_CRIGR	SIQFVDWCPTGFK	1.77792e+09	1.68651e+09	1.76095e+09	2.37491e+09	2.39208e+09	2.88975e+09	1.46529	0.00906688
tr|A0A3L7GMZ2|A0A3L7GMZ2_CRIGR	SEISGDLAR	1.95032e+08	2.43011e+08	2.46052e+08	2.92457e+08	3.6146e+08	3.20466e+08	1.42434	0.0203711
tr|A0A3L7GMZ2|A0A3L7GMZ2_CRIGR	SLEDALSSDTSGHFR	3.97156e+08	3.56296e+08	4.31733e+08	5.75334e+08	6.87561e+08	7.4436e+08	1.69362	0.00721859
tr|A0A3L7GMZ2|A0A3L7GMZ2_CRIGR	SEIDLFNIR	1.80148e+08	1.72737e+08	1.61109e+08	2.9929e+08	3.64788e+08	3.19648e+08	1.91389	0.0014733
tr|G3HAN8|G3HAN8_CRIGR	GISEETTTGVHNLYK	4.22479e+08	4.58144e+08	4.43728e+08	5.90452e+08	7.05941e+08	7.57806e+08	1.5511	0.00855888
tr|G3HAN8|G3HAN8_CRIGR	VAVVAGYGDVGK	4.34651e+08	4.47123e+08	4.17576e+08	5.42612e+08	6.41644e+08	7.12871e+08	1.46006	0.0164443
tr|G3HAN8|G3HAN8_CRIGR	IILLAEGR	3.98217e+08	4.34644e+08	3.93766e+08	5.44625e+08	6.18576e+08	7.6201e+08	1.56952	0.0232457
tr|G3HES3|G3HES3_CRIGR	QLSDAISIIGR	8.23216e+07	6.60593e+07	7.04201e+07	1.01982e+08	1.29388e+08	1.50267e+08	1.74422	0.0214454
tr|G3IBG3|G3IBG3_CRIGR	SPSAVQQDNLDEDLIR	6.16196e+07	6.37971e+07	6.43621e+07	9.39187e+07	1.22934e+08	1.4523e+08	1.90792	0.018142
tr|G3IBG3|G3IBG3_CRIGR	LAGTQPLEVLEAVQR	1.39149e+08	1.46936e+08	1.44472e+08	2.04116e+08	2.61474e+08	3.07471e+08	1.79548	0.0189792
tr|G3I027|G3I027_CRIGR	AFLEALQNQAETSSK	9.86182e+07	7.83816e+07	8.02362e+07	1.06333e+08	8.82284e+07	1.02228e+08	1.15376	0.194571
tr|G3I027|G3I027_CRIGR	DISELQHEEFYR	7.06325e+07	7.26072e+07	6.94467e+07	8.11617e+07	7.86549e+07	8.96124e+07	1.17275	0.0235889
tr|A0A061HZ06|A0A061HZ06_CRIGR	QTQVSVLPEGGETPLFK	2.7504e+08	2.94059e+08	2.81365e+08	4.01561e+08	4.10519e+08	3.88731e+08	1.41195	0.000158189
tr|A0A061HZ06|A0A061HZ06_CRIGR	TGAQELLR	1.07091e+08	1.06928e+08	1.19799e+08	1.50812e+08	1.64929e+08	1.47799e+08	1.3886	0.00311173
tr|A0A061HZ06|A0A061HZ06_CRIGR	YIETDPANR	1.4186e+08	1.59056e+08	1.54459e+08	2.34668e+08	2.62331e+08	2.51094e+08	1.64281	0.000514218
tr|A0A061IC58|A0A061IC58_CRIGR	ILGLLDTHLK	2.29982e+08	1.88194e+08	2.54296e+08	3.32748e+08	3.96627e+08	3.61781e+08	1.6226	0.00640799
tr|A0A061IC58|A0A061IC58_CRIGR	QVLEPSFR	4.25891e+08	4.2602e+08	4.14308e+08	5.27485e+08	5.9736e+08	6.02992e+08	1.36456	0.0033282
tr|A0A061IC58|A0A061IC58_CRIGR	QAFPNTNR	2.2696e+08	2.54623e+08	2.66728e+08	2.6785e+08	3.97029e+08	2.87642e+08	1.27289	0.179232
tr|G3HBF7|G3HBF7_CRIGR	AISEAQESVTK	1.86109e+07	1.97708e+07	1.30604e+07	1.57065e+07	1.47017e+07	1.75169e+07	0.931631	0.62666
tr|G3HBF7|G3HBF7_CRIGR	TTNYSAVPQK	5.57357e+06	5.65381e+06	5.84178e+06	4.99863e+06	5.25898e+06	4.63699e+06	0.872604	0.0212433
tr|G3H229|G3H229_CRIGR	EEIVLLTHGDSVDK	3.20066e+07	3.22499e+07	3.20302e+07	4.35442e+07	5.17886e+07	5.90741e+07	1.60362	0.0124666
tr|G3H229|G3H229_CRIGR	DFPETNNILK	1.23287e+07	1.17021e+07	1.28918e+07	1.99014e+07	2.37385e+07	2.53566e+07	1.86868	0.0029483
tr|G3I1Z7|G3I1Z7_CRIGR	IGFVGFPSVGK	2.58229e+07	2.83541e+07	2.45385e+07	3.22693e+07	3.56993e+07	3.21368e+07	1.27174	0.0116161
tr|G3HBD4|G3HBD4_CRIGR	VMLGETNPADSK	5.29384e+07	5.41577e+07	5.82222e+07	7.62683e+07	8.20431e+07	8.59616e+07	1.47759	0.00124461
tr|G3HBD4|G3HBD4_CRIGR	NIIHGSDSVESAEK	1.58802e+08	1.38623e+08	1.43437e+08	1.70841e+08	2.34899e+08	2.23432e+08	1.42714	0.0383499
tr|A0A061II77|A0A061II77_CRIGR	YYGLQILENVIK	5.57974e+06	7.20284e+06	7.83808e+06	1.57822e+07	2.12381e+07	2.49219e+07	3.00389	0.00733719
tr|A0A061II77|A0A061II77_CRIGR	DFEEYPEHR	3.36441e+07	2.97896e+07	3.05192e+07	4.52497e+07	5.24806e+07	6.23637e+07	1.70398	0.0124107
tr|G3HP24|G3HP24_CRIGR	LYLINSPVVR	3.54985e+07	3.44915e+07	3.46716e+07	4.67457e+07	6.31119e+07	9.92364e+07	1.99781	0.0881834
tr|G3HP24|G3HP24_CRIGR	YIIEELNVR	1.18805e+07	1.26445e+07	1.23353e+07	1.85462e+07	2.64635e+07	4.05932e+07	2.32236	0.0654786
tr|G3H2B3|G3H2B3_CRIGR	VIVGGVDLLAK	8.85999e+06	8.27896e+06	9.0274e+06	1.10977e+07	1.22587e+07	1.35657e+07	1.41105	0.00869516
tr|G3H2B3|G3H2B3_CRIGR	YTSLQEEAQGK	1.00402e+07	1.16271e+07	1.08808e+07	1.34325e+07	1.53387e+07	1.57224e+07	1.36701	0.00916755
tr|G3I366|G3I366_CRIGR	SDGTETSTNLHQK	3.83538e+06	6.07104e+06	1.09451e+07	1.1042e+07	1.47918e+07	9.22352e+06	1.68128	0.150039
tr|G3I366|G3I366_CRIGR	QSNPLLIHVDTK	4.42263e+06	4.01048e+06	3.53357e+06	6.17046e+06	6.91342e+06	8.03687e+06	1.76496	0.00706338
tr|C0SSX9|C0SSX9_CRIGR	LNENHSGELWK	2.69588e+06	2.65014e+06	2.72193e+06	3.43563e+06	3.99327e+06	4.4609e+06	1.47371	0.0127659
tr|A0A3L7HDW4|A0A3L7HDW4_CRIGR	WIDETPPVDQPSR	1.07665e+08	9.85205e+07	9.46636e+07	1.39937e+08	1.49441e+08	1.38362e+08	1.42177	0.00122511
tr|A0A061HYZ1|A0A061HYZ1_CRIGR	LPFPIIDDK	1.82436e+08	1.71341e+08	1.63968e+08	2.58657e+08	2.87957e+08	2.78371e+08	1.59342	0.000544624
tr|A0A061HYZ1|A0A061HYZ1_CRIGR	LSILYPATTGR	1.64431e+08	1.52633e+08	1.44881e+08	1.79087e+08	2.18357e+08	2.24703e+08	1.3468	0.025412
tr|A0A061HYZ1|A0A061HYZ1_CRIGR	NFDEILR	8.8964e+07	8.24674e+07	7.41876e+07	1.05884e+08	1.09001e+08	9.91008e+07	1.27835	0.0116908
tr|G3ILW1|G3ILW1_CRIGR	DLYQIILK	3.31339e+06	3.33614e+06	3.26275e+06	4.8392e+06	6.23571e+06	6.03276e+06	1.72591	0.00533211
		Group Comparison
Protein Name	Peptide Sequence	FC(S vs C)	P.value
tr|G3HWE9|G3HWE9_CRIGR	AVFVDLEPTVIDEIR	1.89709	0.0165926
tr|G3HWE9|G3HWE9_CRIGR	SIQFVDWCPTGFK	1.46529	0.00906688
tr|A0A3L7GMZ2|A0A3L7GMZ2_CRIGR	SEISGDLAR	1.42434	0.0203711
tr|A0A3L7GMZ2|A0A3L7GMZ2_CRIGR	SLEDALSSDTSGHFR	1.69362	0.00721859
tr|A0A3L7GMZ2|A0A3L7GMZ2_CRIGR	SEIDLFNIR	1.91389	0.0014733
tr|G3HAN8|G3HAN8_CRIGR	GISEETTTGVHNLYK	1.5511	0.00855888
tr|G3HAN8|G3HAN8_CRIGR	VAVVAGYGDVGK	1.46006	0.0164443
tr|G3HAN8|G3HAN8_CRIGR	IILLAEGR	1.56952	0.0232457
tr|G3HES3|G3HES3_CRIGR	QLSDAISIIGR	1.74422	0.0214454
tr|G3IBG3|G3IBG3_CRIGR	SPSAVQQDNLDEDLIR	1.90792	0.018142
tr|G3IBG3|G3IBG3_CRIGR	LAGTQPLEVLEAVQR	1.79548	0.0189792
tr|G3I027|G3I027_CRIGR	AFLEALQNQAETSSK	1.15376	0.194571
tr|G3I027|G3I027_CRIGR	DISELQHEEFYR	1.17275	0.0235889
tr|A0A061HZ06|A0A061HZ06_CRIGR	QTQVSVLPEGGETPLFK	1.41195	0.000158189
tr|A0A061HZ06|A0A061HZ06_CRIGR	TGAQELLR	1.3886	0.00311173
tr|A0A061HZ06|A0A061HZ06_CRIGR	YIETDPANR	1.64281	0.000514218
tr|A0A061IC58|A0A061IC58_CRIGR	ILGLLDTHLK	1.6226	0.00640799
tr|A0A061IC58|A0A061IC58_CRIGR	QVLEPSFR	1.36456	0.0033282
tr|A0A061IC58|A0A061IC58_CRIGR	QAFPNTNR	1.27289	0.179232
tr|G3HBF7|G3HBF7_CRIGR	AISEAQESVTK	0.931631	0.62666
tr|G3HBF7|G3HBF7_CRIGR	TTNYSAVPQK	0.872604	0.0212433
tr|G3H229|G3H229_CRIGR	EEIVLLTHGDSVDK	1.60362	0.0124666
tr|G3H229|G3H229_CRIGR	DFPETNNILK	1.86868	0.0029483
tr|G3I1Z7|G3I1Z7_CRIGR	IGFVGFPSVGK	1.27174	0.0116161
tr|G3HBD4|G3HBD4_CRIGR	VMLGETNPADSK	1.47759	0.00124461
tr|G3HBD4|G3HBD4_CRIGR	NIIHGSDSVESAEK	1.42714	0.0383499
tr|A0A061II77|A0A061II77_CRIGR	YYGLQILENVIK	3.00389	0.00733719
tr|A0A061II77|A0A061II77_CRIGR	DFEEYPEHR	1.70398	0.0124107
tr|G3HP24|G3HP24_CRIGR	LYLINSPVVR	1.99781	0.0881834
tr|G3HP24|G3HP24_CRIGR	YIIEELNVR	2.32236	0.0654786
tr|G3H2B3|G3H2B3_CRIGR	VIVGGVDLLAK	1.41105	0.00869516
tr|G3H2B3|G3H2B3_CRIGR	YTSLQEEAQGK	1.36701	0.00916755
tr|G3I366|G3I366_CRIGR	SDGTETSTNLHQK	1.68128	0.150039
tr|G3I366|G3I366_CRIGR	QSNPLLIHVDTK	1.76496	0.00706338
tr|C0SSX9|C0SSX9_CRIGR	LNENHSGELWK	1.47371	0.0127659
tr|A0A3L7HDW4|A0A3L7HDW4_CRIGR	WIDETPPVDQPSR	1.42177	0.00122511
tr|A0A061HYZ1|A0A061HYZ1_CRIGR	LPFPIIDDK	1.59342	0.000544624
tr|A0A061HYZ1|A0A061HYZ1_CRIGR	LSILYPATTGR	1.3468	0.025412
tr|A0A061HYZ1|A0A061HYZ1_CRIGR	NFDEILR	1.27835	0.0116908
tr|G3ILW1|G3ILW1_CRIGR	DLYQIILK	1.72591	0.00533211

## Sheet: Protein Quantification
	Group Comparison
Protein Name	FC(S vs C)
tr|G3HWE9|G3HWE9_CRIGR	1.68119
tr|A0A3L7GMZ2|A0A3L7GMZ2_CRIGR	1.67728
tr|G3HAN8|G3HAN8_CRIGR	1.52689
tr|G3HES3|G3HES3_CRIGR	1.74422
tr|G3IBG3|G3IBG3_CRIGR	1.8517
tr|G3I027|G3I027_CRIGR	1.16326
tr|A0A061HZ06|A0A061HZ06_CRIGR	1.48112
tr|A0A061IC58|A0A061IC58_CRIGR	1.42002
tr|G3HBF7|G3HBF7_CRIGR	0.902117
tr|G3H229|G3H229_CRIGR	1.73615
tr|G3I1Z7|G3I1Z7_CRIGR	1.27174
tr|G3HBD4|G3HBD4_CRIGR	1.45237
tr|A0A061II77|A0A061II77_CRIGR	2.35393
tr|G3HP24|G3HP24_CRIGR	2.16009
tr|G3H2B3|G3H2B3_CRIGR	1.38903
tr|G3I366|G3I366_CRIGR	1.72312
tr|C0SSX9|C0SSX9_CRIGR	1.47371
tr|A0A3L7HDW4|A0A3L7HDW4_CRIGR	1.42177
tr|A0A061HYZ1|A0A061HYZ1_CRIGR	1.40619
tr|G3ILW1|G3ILW1_CRIGR	1.72591

## Sheet: Ave. Basepeak
Sample name	Instrument	Ave.Basepeak	Normalized Coefficience
C_1	Q Exactive HF-X	429105993	0.964898
C_2	Q Exactive HF-X	443500835	0.93358
C_3	Q Exactive HF-X	442658597	0.935356
S_1	Q Exactive HF-X	425479631	0.973121
S_2	Q Exactive HF-X	386347510	1.07169
S_3	Q Exactive HF-X	357167502	1.15924
